# Supplementary material for: Nanoemulsions and Microemulsions for Intranasal Drug Delivery: A Bibliometric Analysis and Emerging Trends (2004–2024)
Source: Pharmaceutics. 2025 Aug 25;17(9):1104. doi: 10.3390/pharmaceutics17091104 (PMC12472731; doi:10.3390/pharmaceutics17091104)
Supplement: Supplementary file 1 [file pharmaceutics-17-01104-s001.zip]

Archive with 4 entries (4 files):
- Biblioshiny_Report.xlsx
- Excel Revisões SCOPUS Intranasal.csv
- Excel SCOPUS Intranasal.csv
- R Script to biblioshine.R
