# Supplementary material for: Nanoemulsions and Microemulsions for Intranasal Drug Delivery: A Bibliometric Analysis and Emerging Trends (2004–2024)
Source: Pharmaceutics. 2025 Aug 25;17(9):1104. doi: 10.3390/pharmaceutics17091104 (PMC12472731; doi:10.3390/pharmaceutics17091104)
Supplement: Supplementary file 1 [file pharmaceutics-17-01104-s001.zip › Biblioshiny_Report.xlsx]

## Sheet: MainInfo
Description	Results
MAIN INFORMATION ABOUT DATA
Timespan	2004:2024
Sources (Journals, Books, etc)	165
Documents	379
Annual Growth Rate %	19.79
Document Average Age	6.86
Average citations per doc	38.01
References	17949
DOCUMENT CONTENTS
Keywords Plus (ID)	3821
Author's Keywords (DE)	1008
AUTHORS
Authors	1589
Authors of single-authored docs	3
AUTHORS COLLABORATION
Single-authored docs	3
Co-Authors per Doc	5.88
International co-authorships %	22.43
DOCUMENT TYPES
article	379

## Sheet: AnnualSciProd
Year	Articles
2004	1
2005	1
2006	2
2007	1
2008	6
2009	10
2010	11
2011	10
2012	15
2013	13
2014	13
2015	19
2016	25
2017	17
2018	22
2019	32
2020	38
2021	35
2022	35
2023	36
2024	37

## Sheet: AnnualCitPerYear
Year	MeanTCperArt	N	MeanTCperYear	CitableYears
2004	294	1	13.36	22
2005	109	1	5.19	21
2006	71	2	3.55	20
2007	122	1	6.42	19
2008	145.33	6	8.07	18
2009	36.3	10	2.14	17
2010	145.64	11	9.1	16
2011	33.8	10	2.25	15
2012	36.47	15	2.6	14
2013	21.38	13	1.64	13
2014	79.38	13	6.61	12
2015	54	19	4.91	11
2016	48.92	25	4.89	10
2017	63.41	17	7.05	9
2018	39	22	4.88	8
2019	41.12	32	5.87	7
2020	29.29	38	4.88	6
2021	25.29	35	5.06	5
2022	21.94	35	5.48	4
2023	9.86	36	3.29	3
2024	2.24	37	1.12	2

## Sheet: MostRelSources
Sources	Articles
INTERNATIONAL JOURNAL OF PHARMACEUTICS	27
JOURNAL OF DRUG DELIVERY SCIENCE AND TECHNOLOGY	18
AAPS PHARMSCITECH	14
DRUG DELIVERY	14
PHARMACEUTICS	14
MOLECULAR PHARMACEUTICS	9
VACCINE	8
ARTIFICIAL CELLS, NANOMEDICINE AND BIOTECHNOLOGY	7
CURRENT DRUG DELIVERY	7
DRUG DEVELOPMENT AND INDUSTRIAL PHARMACY	6
EUROPEAN JOURNAL OF PHARMACEUTICAL SCIENCES	6
JOURNAL OF CONTROLLED RELEASE	6
PHARMACEUTICAL DEVELOPMENT AND TECHNOLOGY	6
COLLOIDS AND SURFACES B: BIOINTERFACES	5
DRUG DELIVERY AND TRANSLATIONAL RESEARCH	5
JOURNAL OF DRUG TARGETING	5
JOURNAL OF PHARMACEUTICAL INVESTIGATION	5
NANOMEDICINE	5
PLOS ONE	5
FRONTIERS IN IMMUNOLOGY	4
GELS	4
INTERNATIONAL JOURNAL OF BIOLOGICAL MACROMOLECULES	4
INTERNATIONAL JOURNAL OF NANOMEDICINE	4
JOURNAL OF PHARMACEUTICAL SCIENCES	4
ASIAN JOURNAL OF PHARMACEUTICAL SCIENCES	3
BRAZILIAN JOURNAL OF PHARMACEUTICAL SCIENCES	3
EUROPEAN JOURNAL OF PHARMACEUTICS AND BIOPHARMACEUTICS	3
INDIAN JOURNAL OF PHARMACEUTICAL EDUCATION AND RESEARCH	3
INTERNATIONAL JOURNAL OF APPLIED PHARMACEUTICS	3
IRAQI JOURNAL OF PHARMACEUTICAL SCIENCES	3
JOURNAL OF BIOMEDICAL NANOTECHNOLOGY	3
JOURNAL OF PHARMACEUTICAL INNOVATION	3
NANOTECHNOLOGY	3
PHARMACEUTICAL RESEARCH	3
RESEARCH JOURNAL OF PHARMACY AND TECHNOLOGY	3
ZHONGGUO ZHONGYAO ZAZHI	3
ASIAN JOURNAL OF PHARMACEUTICS	2
BIOMEDICAL CHROMATOGRAPHY	2
CHEMISTRY AND PHYSICS OF LIPIDS	2
CHINESE TRADITIONAL AND HERBAL DRUGS	2
CRITICAL REVIEWS IN THERAPEUTIC DRUG CARRIER SYSTEMS	2
CURRENT NANOSCIENCE	2
CURRENT PHARMACEUTICAL BIOTECHNOLOGY	2
CURRENT PHARMACEUTICAL DESIGN	2
FRONTIERS IN PHARMACOLOGY	2
HUMAN VACCINES AND IMMUNOTHERAPEUTICS	2
INDIAN DRUGS	2
INTERNATIONAL JOURNAL OF DRUG DELIVERY TECHNOLOGY	2
JOURNAL OF APPLIED PHARMACEUTICAL SCIENCE	2
JOURNAL OF BIOMATERIALS SCIENCE, POLYMER EDITION	2
JOURNAL OF MICROENCAPSULATION	2
NANOMATERIALS	2
NANOMEDICINE: NANOTECHNOLOGY, BIOLOGY, AND MEDICINE	2
RSC ADVANCES	2
SAUDI PHARMACEUTICAL JOURNAL	2
SCIENCE OF ADVANCED MATERIALS	2
TURKISH JOURNAL OF PHARMACEUTICAL SCIENCES	2
YAOXUE XUEBAO	2
ACTA MATERIA MEDICA	1
ACTA OTO-LARYNGOLOGICA	1
ACTA PHARMACEUTICA SCIENCIA	1
ADVANCED PHARMACEUTICAL BULLETIN	1
ADVANCED SCIENCE LETTERS	1
AIDS RESEARCH AND HUMAN RETROVIRUSES	1
ALLERGY: EUROPEAN JOURNAL OF ALLERGY AND CLINICAL IMMUNOLOGY	1
ALZHEIMER DISEASE AND ASSOCIATED DISORDERS	1
ANALYTICAL SCIENCES	1
ANNALES PHARMACEUTIQUES FRANCAISES	1
ANTI-INFLAMMATORY AND ANTI-ALLERGY AGENTS IN MEDICINAL CHEMISTRY	1
ANTIMICROBIAL AGENTS AND CHEMOTHERAPY	1
ANTIOXIDANTS	1
APPLIED NANOSCIENCE (SWITZERLAND)	1
ASIAN PACIFIC JOURNAL OF TROPICAL BIOMEDICINE	1
BASIC AND CLINICAL PHARMACOLOGY AND TOXICOLOGY	1
BENI-SUEF UNIVERSITY JOURNAL OF BASIC AND APPLIED SCIENCES	1
BIOMED RESEARCH INTERNATIONAL	1
BIOMEDICAL MATERIALS (BRISTOL)	1
BIOORGANIC CHEMISTRY	1
CANCER GENE THERAPY	1
CARBOHYDRATE POLYMERS	1
CHINESE JOURNAL OF NEW DRUGS	1
CHINESE PHARMACEUTICAL JOURNAL	1
CHROMATOGRAPHIA	1
CLINICAL AND EXPERIMENTAL ALLERGY	1
CLINICAL AND VACCINE IMMUNOLOGY	1
CNS AND NEUROLOGICAL DISORDERS - DRUG TARGETS	1
CNS DRUGS	1
CURRENT DRUG METABOLISM	1
CURRENT DRUG THERAPY	1
CURRENT MEDICINAL CHEMISTRY	1
CURRENT NANOMEDICINE	1
CURRENT TOPICS IN MEDICINAL CHEMISTRY	1
DRUG DELIVERY LETTERS	1
DRUG TESTING AND ANALYSIS	1
ENGINEERING PROCEEDINGS	1
EUROPEAN JOURNAL OF DRUG METABOLISM AND PHARMACOKINETICS	1
EXPERT OPINION ON DRUG DELIVERY	1
EXPERT REVIEW OF NEUROTHERAPEUTICS	1
FARMACIA	1
FARMACJA POLSKA	1
FOOD CHEMISTRY	1
FRONTIERS IN CHEMISTRY	1
FRONTIERS IN VETERINARY SCIENCE	1
HUMAN VACCINES	1
INFECTION AND IMMUNITY	1
INTERNATIONAL JOURNAL OF CHEMTECH RESEARCH	1
INTERNATIONAL JOURNAL OF MEDICAL MICROBIOLOGY	1
INTERNATIONAL JOURNAL OF PHARMACEUTICAL QUALITY ASSURANCE	1
INTERNATIONAL JOURNAL OF PHARMACEUTICAL RESEARCH	1
INTERNATIONAL JOURNAL OF PHARMACEUTICAL SCIENCES REVIEW AND RESEARCH	1
INTERNATIONAL JOURNAL OF PHARMACY AND PHARMACEUTICAL SCIENCES	1
INTERNATIONAL JOURNAL OF PHARMTECH RESEARCH	1
IRANIAN JOURNAL OF BASIC MEDICAL SCIENCES	1
IRANIAN JOURNAL OF PHARMACEUTICAL RESEARCH	1
JOURNAL FOR IMMUNOTHERAPY OF CANCER	1
JOURNAL OF ADVANCED PHARMACY EDUCATION AND RESEARCH	1
JOURNAL OF AEROSOL MEDICINE AND PULMONARY DRUG DELIVERY	1
JOURNAL OF ALLERGY AND CLINICAL IMMUNOLOGY	1
JOURNAL OF ALZHEIMER'S DISEASE	1
JOURNAL OF APPLIED BIOMATERIALS AND FUNCTIONAL MATERIALS	1
JOURNAL OF CANNABIS RESEARCH	1
JOURNAL OF COLLOID AND INTERFACE SCIENCE	1
JOURNAL OF FUNCTIONAL BIOMATERIALS	1
JOURNAL OF GLOBAL PHARMA TECHNOLOGY	1
JOURNAL OF IMMUNOLOGY	1
JOURNAL OF NANOBIOTECHNOLOGY	1
JOURNAL OF NANOMATERIALS	1
JOURNAL OF NANOMEDICINE AND NANOTECHNOLOGY	1
JOURNAL OF NANOPARTICLE RESEARCH	1
JOURNAL OF PHARMACOLOGY AND EXPERIMENTAL THERAPEUTICS	1
JOURNAL OF PHARMACY AND BIOALLIED SCIENCES	1
JOURNAL OF PHARMACY AND PHARMACOLOGY	1
JOURNAL OF PSYCHIATRIC RESEARCH	1
JOURNAL OF RADIOANALYTICAL AND NUCLEAR CHEMISTRY	1
JOURNAL OF RESEARCH IN PHARMACY	1
JOURNAL OF SICHUAN UNIVERSITY (MEDICAL SCIENCE EDITION)	1
JOURNAL OF THE CHINESE CHEMICAL SOCIETY	1
JOURNAL OF VISUALIZED EXPERIMENTS	1
LIFE SCIENCES	1
MATERIALS SCIENCE AND ENGINEERING C	1
MEDICAL MICROBIOLOGY AND IMMUNOLOGY	1
MOLECULAR NEUROBIOLOGY	1
MOLECULAR THERAPY	1
MOLECULES	1
NANOSCALE	1
NEUROCHEMICAL RESEARCH	1
NEUROCHEMISTRY INTERNATIONAL	1
NEUROTOXICITY RESEARCH	1
NPJ VACCINES	1
OXIDATIVE MEDICINE AND CELLULAR LONGEVITY	1
PDA JOURNAL OF PHARMACEUTICAL SCIENCE AND TECHNOLOGY	1
PHARMACEUTICAL TECHNOLOGY	1
PHARMACOLOGICAL REPORTS	1
PHARMAZIE	1
POLYMERS	1
REJUVENATION RESEARCH	1
REVISTA ESPANOLA DE MEDICINA NUCLEAR E IMAGEN MOLECULAR	1
SAUDI JOURNAL OF BIOLOGICAL SCIENCES	1
SCIENCERISE: PHARMACEUTICAL SCIENCE	1
SCIENTIA PHARMACEUTICA	1
SCIENTIFIC REPORTS	1
THAI JOURNAL OF PHARMACEUTICAL SCIENCES	1
TOXICOLOGY AND APPLIED PHARMACOLOGY	1
VACCINES	1
XENOBIOTICA	1

## Sheet: BradfordLaw
SO	Rank	Freq	cumFreq	Zone
INTERNATIONAL JOURNAL OF PHARMACEUTICS	1	27	27	Zone 1
JOURNAL OF DRUG DELIVERY SCIENCE AND TECHNOLOGY	2	18	45	Zone 1
AAPS PHARMSCITECH	3	14	59	Zone 1
DRUG DELIVERY	4	14	73	Zone 1
PHARMACEUTICS	5	14	87	Zone 1
MOLECULAR PHARMACEUTICS	6	9	96	Zone 1
VACCINE	7	8	104	Zone 1
ARTIFICIAL CELLS, NANOMEDICINE AND BIOTECHNOLOGY	8	7	111	Zone 1
CURRENT DRUG DELIVERY	9	7	118	Zone 1
DRUG DEVELOPMENT AND INDUSTRIAL PHARMACY	10	6	124	Zone 1
EUROPEAN JOURNAL OF PHARMACEUTICAL SCIENCES	11	6	130	Zone 1
JOURNAL OF CONTROLLED RELEASE	12	6	136	Zone 2
PHARMACEUTICAL DEVELOPMENT AND TECHNOLOGY	13	6	142	Zone 2
COLLOIDS AND SURFACES B: BIOINTERFACES	14	5	147	Zone 2
DRUG DELIVERY AND TRANSLATIONAL RESEARCH	15	5	152	Zone 2
JOURNAL OF DRUG TARGETING	16	5	157	Zone 2
JOURNAL OF PHARMACEUTICAL INVESTIGATION	17	5	162	Zone 2
NANOMEDICINE	18	5	167	Zone 2
PLOS ONE	19	5	172	Zone 2
FRONTIERS IN IMMUNOLOGY	20	4	176	Zone 2
GELS	21	4	180	Zone 2
INTERNATIONAL JOURNAL OF BIOLOGICAL MACROMOLECULES	22	4	184	Zone 2
INTERNATIONAL JOURNAL OF NANOMEDICINE	23	4	188	Zone 2
JOURNAL OF PHARMACEUTICAL SCIENCES	24	4	192	Zone 2
ASIAN JOURNAL OF PHARMACEUTICAL SCIENCES	25	3	195	Zone 2
BRAZILIAN JOURNAL OF PHARMACEUTICAL SCIENCES	26	3	198	Zone 2
EUROPEAN JOURNAL OF PHARMACEUTICS AND BIOPHARMACEUTICS	27	3	201	Zone 2
INDIAN JOURNAL OF PHARMACEUTICAL EDUCATION AND RESEARCH	28	3	204	Zone 2
INTERNATIONAL JOURNAL OF APPLIED PHARMACEUTICS	29	3	207	Zone 2
IRAQI JOURNAL OF PHARMACEUTICAL SCIENCES	30	3	210	Zone 2
JOURNAL OF BIOMEDICAL NANOTECHNOLOGY	31	3	213	Zone 2
JOURNAL OF PHARMACEUTICAL INNOVATION	32	3	216	Zone 2
NANOTECHNOLOGY	33	3	219	Zone 2
PHARMACEUTICAL RESEARCH	34	3	222	Zone 2
RESEARCH JOURNAL OF PHARMACY AND TECHNOLOGY	35	3	225	Zone 2
ZHONGGUO ZHONGYAO ZAZHI	36	3	228	Zone 2
ASIAN JOURNAL OF PHARMACEUTICS	37	2	230	Zone 2
BIOMEDICAL CHROMATOGRAPHY	38	2	232	Zone 2
CHEMISTRY AND PHYSICS OF LIPIDS	39	2	234	Zone 2
CHINESE TRADITIONAL AND HERBAL DRUGS	40	2	236	Zone 2
CRITICAL REVIEWS IN THERAPEUTIC DRUG CARRIER SYSTEMS	41	2	238	Zone 2
CURRENT NANOSCIENCE	42	2	240	Zone 2
CURRENT PHARMACEUTICAL BIOTECHNOLOGY	43	2	242	Zone 2
CURRENT PHARMACEUTICAL DESIGN	44	2	244	Zone 2
FRONTIERS IN PHARMACOLOGY	45	2	246	Zone 2
HUMAN VACCINES AND IMMUNOTHERAPEUTICS	46	2	248	Zone 2
INDIAN DRUGS	47	2	250	Zone 2
INTERNATIONAL JOURNAL OF DRUG DELIVERY TECHNOLOGY	48	2	252	Zone 2
JOURNAL OF APPLIED PHARMACEUTICAL SCIENCE	49	2	254	Zone 2
JOURNAL OF BIOMATERIALS SCIENCE, POLYMER EDITION	50	2	256	Zone 3
JOURNAL OF MICROENCAPSULATION	51	2	258	Zone 3
NANOMATERIALS	52	2	260	Zone 3
NANOMEDICINE: NANOTECHNOLOGY, BIOLOGY, AND MEDICINE	53	2	262	Zone 3
RSC ADVANCES	54	2	264	Zone 3
SAUDI PHARMACEUTICAL JOURNAL	55	2	266	Zone 3
SCIENCE OF ADVANCED MATERIALS	56	2	268	Zone 3
TURKISH JOURNAL OF PHARMACEUTICAL SCIENCES	57	2	270	Zone 3
YAOXUE XUEBAO	58	2	272	Zone 3
ACTA MATERIA MEDICA	59	1	273	Zone 3
ACTA OTO-LARYNGOLOGICA	60	1	274	Zone 3
ACTA PHARMACEUTICA SCIENCIA	61	1	275	Zone 3
ADVANCED PHARMACEUTICAL BULLETIN	62	1	276	Zone 3
ADVANCED SCIENCE LETTERS	63	1	277	Zone 3
AIDS RESEARCH AND HUMAN RETROVIRUSES	64	1	278	Zone 3
ALLERGY: EUROPEAN JOURNAL OF ALLERGY AND CLINICAL IMMUNOLOGY	65	1	279	Zone 3
ALZHEIMER DISEASE AND ASSOCIATED DISORDERS	66	1	280	Zone 3
ANALYTICAL SCIENCES	67	1	281	Zone 3
ANNALES PHARMACEUTIQUES FRANCAISES	68	1	282	Zone 3
ANTI-INFLAMMATORY AND ANTI-ALLERGY AGENTS IN MEDICINAL CHEMISTRY	69	1	283	Zone 3
ANTIMICROBIAL AGENTS AND CHEMOTHERAPY	70	1	284	Zone 3
ANTIOXIDANTS	71	1	285	Zone 3
APPLIED NANOSCIENCE (SWITZERLAND)	72	1	286	Zone 3
ASIAN PACIFIC JOURNAL OF TROPICAL BIOMEDICINE	73	1	287	Zone 3
BASIC AND CLINICAL PHARMACOLOGY AND TOXICOLOGY	74	1	288	Zone 3
BENI-SUEF UNIVERSITY JOURNAL OF BASIC AND APPLIED SCIENCES	75	1	289	Zone 3
BIOMED RESEARCH INTERNATIONAL	76	1	290	Zone 3
BIOMEDICAL MATERIALS (BRISTOL)	77	1	291	Zone 3
BIOORGANIC CHEMISTRY	78	1	292	Zone 3
CANCER GENE THERAPY	79	1	293	Zone 3
CARBOHYDRATE POLYMERS	80	1	294	Zone 3
CHINESE JOURNAL OF NEW DRUGS	81	1	295	Zone 3
CHINESE PHARMACEUTICAL JOURNAL	82	1	296	Zone 3
CHROMATOGRAPHIA	83	1	297	Zone 3
CLINICAL AND EXPERIMENTAL ALLERGY	84	1	298	Zone 3
CLINICAL AND VACCINE IMMUNOLOGY	85	1	299	Zone 3
CNS AND NEUROLOGICAL DISORDERS - DRUG TARGETS	86	1	300	Zone 3
CNS DRUGS	87	1	301	Zone 3
CURRENT DRUG METABOLISM	88	1	302	Zone 3
CURRENT DRUG THERAPY	89	1	303	Zone 3
CURRENT MEDICINAL CHEMISTRY	90	1	304	Zone 3
CURRENT NANOMEDICINE	91	1	305	Zone 3
CURRENT TOPICS IN MEDICINAL CHEMISTRY	92	1	306	Zone 3
DRUG DELIVERY LETTERS	93	1	307	Zone 3
DRUG TESTING AND ANALYSIS	94	1	308	Zone 3
ENGINEERING PROCEEDINGS	95	1	309	Zone 3
EUROPEAN JOURNAL OF DRUG METABOLISM AND PHARMACOKINETICS	96	1	310	Zone 3
EXPERT OPINION ON DRUG DELIVERY	97	1	311	Zone 3
EXPERT REVIEW OF NEUROTHERAPEUTICS	98	1	312	Zone 3
FARMACIA	99	1	313	Zone 3
FARMACJA POLSKA	100	1	314	Zone 3
FOOD CHEMISTRY	101	1	315	Zone 3
FRONTIERS IN CHEMISTRY	102	1	316	Zone 3
FRONTIERS IN VETERINARY SCIENCE	103	1	317	Zone 3
HUMAN VACCINES	104	1	318	Zone 3
INFECTION AND IMMUNITY	105	1	319	Zone 3
INTERNATIONAL JOURNAL OF CHEMTECH RESEARCH	106	1	320	Zone 3
INTERNATIONAL JOURNAL OF MEDICAL MICROBIOLOGY	107	1	321	Zone 3
INTERNATIONAL JOURNAL OF PHARMACEUTICAL QUALITY ASSURANCE	108	1	322	Zone 3
INTERNATIONAL JOURNAL OF PHARMACEUTICAL RESEARCH	109	1	323	Zone 3
INTERNATIONAL JOURNAL OF PHARMACEUTICAL SCIENCES REVIEW AND RESEARCH	110	1	324	Zone 3
INTERNATIONAL JOURNAL OF PHARMACY AND PHARMACEUTICAL SCIENCES	111	1	325	Zone 3
INTERNATIONAL JOURNAL OF PHARMTECH RESEARCH	112	1	326	Zone 3
IRANIAN JOURNAL OF BASIC MEDICAL SCIENCES	113	1	327	Zone 3
IRANIAN JOURNAL OF PHARMACEUTICAL RESEARCH	114	1	328	Zone 3
JOURNAL FOR IMMUNOTHERAPY OF CANCER	115	1	329	Zone 3
JOURNAL OF ADVANCED PHARMACY EDUCATION AND RESEARCH	116	1	330	Zone 3
JOURNAL OF AEROSOL MEDICINE AND PULMONARY DRUG DELIVERY	117	1	331	Zone 3
JOURNAL OF ALLERGY AND CLINICAL IMMUNOLOGY	118	1	332	Zone 3
JOURNAL OF ALZHEIMER'S DISEASE	119	1	333	Zone 3
JOURNAL OF APPLIED BIOMATERIALS AND FUNCTIONAL MATERIALS	120	1	334	Zone 3
JOURNAL OF CANNABIS RESEARCH	121	1	335	Zone 3
JOURNAL OF COLLOID AND INTERFACE SCIENCE	122	1	336	Zone 3
JOURNAL OF FUNCTIONAL BIOMATERIALS	123	1	337	Zone 3
JOURNAL OF GLOBAL PHARMA TECHNOLOGY	124	1	338	Zone 3
JOURNAL OF IMMUNOLOGY	125	1	339	Zone 3
JOURNAL OF NANOBIOTECHNOLOGY	126	1	340	Zone 3
JOURNAL OF NANOMATERIALS	127	1	341	Zone 3
JOURNAL OF NANOMEDICINE AND NANOTECHNOLOGY	128	1	342	Zone 3
JOURNAL OF NANOPARTICLE RESEARCH	129	1	343	Zone 3
JOURNAL OF PHARMACOLOGY AND EXPERIMENTAL THERAPEUTICS	130	1	344	Zone 3
JOURNAL OF PHARMACY AND BIOALLIED SCIENCES	131	1	345	Zone 3
JOURNAL OF PHARMACY AND PHARMACOLOGY	132	1	346	Zone 3
JOURNAL OF PSYCHIATRIC RESEARCH	133	1	347	Zone 3
JOURNAL OF RADIOANALYTICAL AND NUCLEAR CHEMISTRY	134	1	348	Zone 3
JOURNAL OF RESEARCH IN PHARMACY	135	1	349	Zone 3
JOURNAL OF SICHUAN UNIVERSITY (MEDICAL SCIENCE EDITION)	136	1	350	Zone 3
JOURNAL OF THE CHINESE CHEMICAL SOCIETY	137	1	351	Zone 3
JOURNAL OF VISUALIZED EXPERIMENTS	138	1	352	Zone 3
LIFE SCIENCES	139	1	353	Zone 3
MATERIALS SCIENCE AND ENGINEERING C	140	1	354	Zone 3
MEDICAL MICROBIOLOGY AND IMMUNOLOGY	141	1	355	Zone 3
MOLECULAR NEUROBIOLOGY	142	1	356	Zone 3
MOLECULAR THERAPY	143	1	357	Zone 3
MOLECULES	144	1	358	Zone 3
NANOSCALE	145	1	359	Zone 3
NEUROCHEMICAL RESEARCH	146	1	360	Zone 3
NEUROCHEMISTRY INTERNATIONAL	147	1	361	Zone 3
NEUROTOXICITY RESEARCH	148	1	362	Zone 3
NPJ VACCINES	149	1	363	Zone 3
OXIDATIVE MEDICINE AND CELLULAR LONGEVITY	150	1	364	Zone 3
PDA JOURNAL OF PHARMACEUTICAL SCIENCE AND TECHNOLOGY	151	1	365	Zone 3
PHARMACEUTICAL TECHNOLOGY	152	1	366	Zone 3
PHARMACOLOGICAL REPORTS	153	1	367	Zone 3
PHARMAZIE	154	1	368	Zone 3
POLYMERS	155	1	369	Zone 3
REJUVENATION RESEARCH	156	1	370	Zone 3
REVISTA ESPANOLA DE MEDICINA NUCLEAR E IMAGEN MOLECULAR	157	1	371	Zone 3
SAUDI JOURNAL OF BIOLOGICAL SCIENCES	158	1	372	Zone 3
SCIENCERISE: PHARMACEUTICAL SCIENCE	159	1	373	Zone 3
SCIENTIA PHARMACEUTICA	160	1	374	Zone 3
SCIENTIFIC REPORTS	161	1	375	Zone 3
THAI JOURNAL OF PHARMACEUTICAL SCIENCES	162	1	376	Zone 3
TOXICOLOGY AND APPLIED PHARMACOLOGY	163	1	377	Zone 3
VACCINES	164	1	378	Zone 3
XENOBIOTICA	165	1	379	Zone 3

## Sheet: SourceLocImpact
Source	h_index	g_index	m_index	TC	NP	PY_start
INTERNATIONAL JOURNAL OF PHARMACEUTICS	18	27	0.818182	1783	27	2004
DRUG DELIVERY	14	14	0.823529	946	14	2009
JOURNAL OF DRUG DELIVERY SCIENCE AND TECHNOLOGY	14	18	1.07692	513	18	2013
AAPS PHARMSCITECH	10	14	0.5	492	14	2006
PHARMACEUTICS	9	14	1.28571	442	14	2019
MOLECULAR PHARMACEUTICS	8	9	0.666667	245	9	2014
ARTIFICIAL CELLS, NANOMEDICINE AND BIOTECHNOLOGY	7	7	0.777778	272	7	2017
VACCINE	7	8	0.5	216	8	2012
CURRENT DRUG DELIVERY	6	7	0.428571	204	7	2012
DRUG DEVELOPMENT AND INDUSTRIAL PHARMACY	6	6	0.352941	248	6	2009
JOURNAL OF CONTROLLED RELEASE	6	6	0.375	310	6	2010
COLLOIDS AND SURFACES B: BIOINTERFACES	5	5	0.416667	356	5	2014
EUROPEAN JOURNAL OF PHARMACEUTICAL SCIENCES	5	6	0.5	154	6	2016
JOURNAL OF DRUG TARGETING	5	5	0.238095	447	5	2005
JOURNAL OF PHARMACEUTICAL INVESTIGATION	5	5	0.454545	125	5	2015
NANOMEDICINE	5	5	0.357143	116	5	2012
PHARMACEUTICAL DEVELOPMENT AND TECHNOLOGY	5	6	0.454545	111	6	2015
DRUG DELIVERY AND TRANSLATIONAL RESEARCH	4	5	0.307692	431	5	2013
GELS	4	4	1.33333	52	4	2023
INTERNATIONAL JOURNAL OF NANOMEDICINE	4	4	0.363636	370	4	2015
PLOS ONE	4	5	0.266667	222	5	2011
ASIAN JOURNAL OF PHARMACEUTICAL SCIENCES	3	3	0.214286	111	3	2012
EUROPEAN JOURNAL OF PHARMACEUTICS AND BIOPHARMACEUTICS	3	3	0.272727	143	3	2015
FRONTIERS IN IMMUNOLOGY	3	4	0.428571	56	4	2019
INDIAN JOURNAL OF PHARMACEUTICAL EDUCATION AND RESEARCH	3	3	0.5	18	3	2020
INTERNATIONAL JOURNAL OF BIOLOGICAL MACROMOLECULES	3	4	0.3	181	4	2016
JOURNAL OF BIOMEDICAL NANOTECHNOLOGY	3	3	0.176471	147	3	2009
JOURNAL OF PHARMACEUTICAL SCIENCES	3	4	0.1875	1122	4	2010
NANOTECHNOLOGY	3	3	0.25	346	3	2014
PHARMACEUTICAL RESEARCH	3	3	0.375	81	3	2018
ASIAN JOURNAL OF PHARMACEUTICS	2	2	0.117647	22	2	2009
BIOMEDICAL CHROMATOGRAPHY	2	2	0.285714	28	2	2019
BRAZILIAN JOURNAL OF PHARMACEUTICAL SCIENCES	2	3	0.181818	18	3	2015
CHEMISTRY AND PHYSICS OF LIPIDS	2	2	0.333333	75	2	2020
CRITICAL REVIEWS IN THERAPEUTIC DRUG CARRIER SYSTEMS	2	2	0.285714	21	2	2019
CURRENT NANOSCIENCE	2	2	0.133333	111	2	2011
CURRENT PHARMACEUTICAL BIOTECHNOLOGY	2	2	0.142857	83	2	2012
CURRENT PHARMACEUTICAL DESIGN	2	2	0.125	151	2	2010
FRONTIERS IN PHARMACOLOGY	2	2	0.4	32	2	2021
HUMAN VACCINES AND IMMUNOTHERAPEUTICS	2	2	0.166667	33	2	2014
INTERNATIONAL JOURNAL OF APPLIED PHARMACEUTICS	2	3	0.25	13	3	2018
JOURNAL OF APPLIED PHARMACEUTICAL SCIENCE	2	2	0.133333	78	2	2011
JOURNAL OF BIOMATERIALS SCIENCE, POLYMER EDITION	2	2	0.166667	27	2	2014
JOURNAL OF MICROENCAPSULATION	2	2	0.333333	91	2	2020
JOURNAL OF PHARMACEUTICAL INNOVATION	2	3	0.153846	44	3	2013
NANOMATERIALS	2	2	0.333333	57	2	2020
NANOMEDICINE: NANOTECHNOLOGY, BIOLOGY, AND MEDICINE	2	2	0.2	113	2	2016
SAUDI PHARMACEUTICAL JOURNAL	2	2	0.4	80	2	2021
SCIENCE OF ADVANCED MATERIALS	2	2	0.142857	20	2	2012
YAOXUE XUEBAO	2	2	0.153846	7	2	2013
ACTA MATERIA MEDICA	1	1	0.5	2	1	2024
ACTA OTO-LARYNGOLOGICA	1	1	0.0555556	18	1	2008
ACTA PHARMACEUTICA SCIENCIA	1	1	0.111111	6	1	2017
ADVANCED PHARMACEUTICAL BULLETIN	1	1	0.2	42	1	2021
ADVANCED SCIENCE LETTERS	1	1	0.0625	14	1	2010
AIDS RESEARCH AND HUMAN RETROVIRUSES	1	1	0.0555556	83	1	2008
ALLERGY: EUROPEAN JOURNAL OF ALLERGY AND CLINICAL IMMUNOLOGY	1	1	0.166667	19	1	2020
ALZHEIMER DISEASE AND ASSOCIATED DISORDERS	1	1	0.0555556	114	1	2008
ANALYTICAL SCIENCES	1	1	0.5	2	1	2024
ANNALES PHARMACEUTIQUES FRANCAISES	1	1	0.333333	17	1	2023
ANTI-INFLAMMATORY AND ANTI-ALLERGY AGENTS IN MEDICINAL CHEMISTRY	1	1	0.1	4	1	2016
ANTIMICROBIAL AGENTS AND CHEMOTHERAPY	1	1	0.2	8	1	2021
ANTIOXIDANTS	1	1	0.25	18	1	2022
APPLIED NANOSCIENCE (SWITZERLAND)	1	1	0.142857	30	1	2019
ASIAN PACIFIC JOURNAL OF TROPICAL BIOMEDICINE	1	1	0.2	12	1	2021
BASIC AND CLINICAL PHARMACOLOGY AND TOXICOLOGY	1	1	0.0666667	11	1	2011
BENI-SUEF UNIVERSITY JOURNAL OF BASIC AND APPLIED SCIENCES	1	1	0.25	6	1	2022
BIOMED RESEARCH INTERNATIONAL	1	1	0.142857	147	1	2019
BIOMEDICAL MATERIALS (BRISTOL)	1	1	0.25	17	1	2022
BIOORGANIC CHEMISTRY	1	1	0.5	1	1	2024
CANCER GENE THERAPY	1	1	0.5	6	1	2024
CARBOHYDRATE POLYMERS	1	1	0.0833333	104	1	2014
CHINESE PHARMACEUTICAL JOURNAL	1	1	0.0714286	1	1	2012
CHINESE TRADITIONAL AND HERBAL DRUGS	1	2	0.0769231	6	2	2013
CHROMATOGRAPHIA	1	1	0.0588235	2	1	2009
CLINICAL AND EXPERIMENTAL ALLERGY	1	1	0.2	5	1	2021
CLINICAL AND VACCINE IMMUNOLOGY	1	1	0.0666667	44	1	2011
CNS AND NEUROLOGICAL DISORDERS - DRUG TARGETS	1	1	0.125	50	1	2018
CNS DRUGS	1	1	0.111111	345	1	2017
CURRENT DRUG THERAPY	1	1	0.0909091	25	1	2015
CURRENT MEDICINAL CHEMISTRY	1	1	0.25	10	1	2022
CURRENT NANOMEDICINE	1	1	0.25	1	1	2022
CURRENT TOPICS IN MEDICINAL CHEMISTRY	1	1	0.0909091	60	1	2015
DRUG DELIVERY LETTERS	1	1	0.142857	10	1	2019
DRUG TESTING AND ANALYSIS	1	1	0.0769231	19	1	2013
EUROPEAN JOURNAL OF DRUG METABOLISM AND PHARMACOKINETICS	1	1	0.166667	6	1	2020
EXPERT OPINION ON DRUG DELIVERY	1	1	0.0769231	61	1	2013
EXPERT REVIEW OF NEUROTHERAPEUTICS	1	1	0.0909091	47	1	2015
FARMACIA	1	1	0.333333	3	1	2023
FARMACJA POLSKA	1	1	0.25	3	1	2022
FOOD CHEMISTRY	1	1	0.2	54	1	2021
FRONTIERS IN CHEMISTRY	1	1	0.166667	14	1	2020
FRONTIERS IN VETERINARY SCIENCE	1	1	0.333333	9	1	2023
HUMAN VACCINES	1	1	0.0625	42	1	2010
INDIAN DRUGS	1	1	0.333333	2	2	2023
INFECTION AND IMMUNITY	1	1	0.0526316	122	1	2007
INTERNATIONAL JOURNAL OF CHEMTECH RESEARCH	1	1	0.0588235	9	1	2009
INTERNATIONAL JOURNAL OF DRUG DELIVERY TECHNOLOGY	1	2	0.25	9	2	2022
INTERNATIONAL JOURNAL OF MEDICAL MICROBIOLOGY	1	1	0.05	14	1	2006
INTERNATIONAL JOURNAL OF PHARMACEUTICAL QUALITY ASSURANCE	1	1	0.5	4	1	2024
INTERNATIONAL JOURNAL OF PHARMACEUTICAL SCIENCES REVIEW AND RESEARCH	1	1	0.0625	19	1	2010
INTERNATIONAL JOURNAL OF PHARMACY AND PHARMACEUTICAL SCIENCES	1	1	0.1	9	1	2016
INTERNATIONAL JOURNAL OF PHARMTECH RESEARCH	1	1	0.0909091	6	1	2015
IRANIAN JOURNAL OF PHARMACEUTICAL RESEARCH	1	1	0.125	10	1	2018
IRAQI JOURNAL OF PHARMACEUTICAL SCIENCES	1	1	0.5	4	3	2024
JOURNAL FOR IMMUNOTHERAPY OF CANCER	1	1	0.166667	21	1	2020
JOURNAL OF AEROSOL MEDICINE AND PULMONARY DRUG DELIVERY	1	1	0.0625	56	1	2010
JOURNAL OF ALLERGY AND CLINICAL IMMUNOLOGY	1	1	0.125	32	1	2018
JOURNAL OF ALZHEIMER'S DISEASE	1	1	0.111111	41	1	2017
JOURNAL OF APPLIED BIOMATERIALS AND FUNCTIONAL MATERIALS	1	1	0.166667	11	1	2020
JOURNAL OF CANNABIS RESEARCH	1	1	0.333333	1	1	2023
JOURNAL OF COLLOID AND INTERFACE SCIENCE	1	1	0.1	8	1	2016
JOURNAL OF GLOBAL PHARMA TECHNOLOGY	1	1	0.125	17	1	2018
JOURNAL OF IMMUNOLOGY	1	1	0.0833333	51	1	2014
JOURNAL OF NANOBIOTECHNOLOGY	1	1	0.142857	28	1	2019
JOURNAL OF NANOMATERIALS	1	1	0.2	38	1	2021
JOURNAL OF NANOMEDICINE AND NANOTECHNOLOGY	1	1	0.0714286	6	1	2012
JOURNAL OF NANOPARTICLE RESEARCH	1	1	0.333333	8	1	2023
JOURNAL OF PHARMACOLOGY AND EXPERIMENTAL THERAPEUTICS	1	1	0.142857	16	1	2019
JOURNAL OF PHARMACY AND BIOALLIED SCIENCES	1	1	0.0833333	44	1	2014
JOURNAL OF PHARMACY AND PHARMACOLOGY	1	1	0.0625	64	1	2010
JOURNAL OF PSYCHIATRIC RESEARCH	1	1	0.333333	6	1	2023
JOURNAL OF RADIOANALYTICAL AND NUCLEAR CHEMISTRY	1	1	0.142857	10	1	2019
JOURNAL OF RESEARCH IN PHARMACY	1	1	0.333333	5	1	2023
JOURNAL OF SICHUAN UNIVERSITY (MEDICAL SCIENCE EDITION)	1	1	0.2	2	1	2021
JOURNAL OF THE CHINESE CHEMICAL SOCIETY	1	1	0.0714286	3	1	2012
JOURNAL OF VISUALIZED EXPERIMENTS	1	1	0.25	1	1	2022
LIFE SCIENCES	1	1	0.142857	57	1	2019
MATERIALS SCIENCE AND ENGINEERING C	1	1	0.111111	43	1	2017
MEDICAL MICROBIOLOGY AND IMMUNOLOGY	1	1	0.0625	61	1	2010
MOLECULAR NEUROBIOLOGY	1	1	0.166667	82	1	2020
MOLECULAR THERAPY	1	1	0.5	2	1	2024
MOLECULES	1	1	0.25	12	1	2022
NANOSCALE	1	1	0.111111	170	1	2017
NEUROCHEMICAL RESEARCH	1	1	0.333333	10	1	2023
NEUROCHEMISTRY INTERNATIONAL	1	1	0.166667	30	1	2020
NEUROTOXICITY RESEARCH	1	1	0.25	12	1	2022
NPJ VACCINES	1	1	0.333333	7	1	2023
OXIDATIVE MEDICINE AND CELLULAR LONGEVITY	1	1	0.2	38	1	2021
PDA JOURNAL OF PHARMACEUTICAL SCIENCE AND TECHNOLOGY	1	1	0.0588235	25	1	2009
PHARMACOLOGICAL REPORTS	1	1	0.333333	5	1	2023
PHARMAZIE	1	1	0.0588235	11	1	2009
POLYMERS	1	1	0.25	11	1	2022
REJUVENATION RESEARCH	1	1	0.125	60	1	2018
RESEARCH JOURNAL OF PHARMACY AND TECHNOLOGY	1	1	0.0769231	3	3	2013
REVISTA ESPANOLA DE MEDICINA NUCLEAR E IMAGEN MOLECULAR	1	1	0.111111	11	1	2017
RSC ADVANCES	1	2	0.125	11	2	2018
SAUDI JOURNAL OF BIOLOGICAL SCIENCES	1	1	0.166667	80	1	2020
SCIENCERISE: PHARMACEUTICAL SCIENCE	1	1	0.166667	9	1	2020
SCIENTIA PHARMACEUTICA	1	1	0.2	30	1	2021
SCIENTIFIC REPORTS	1	1	0.25	6	1	2022
THAI JOURNAL OF PHARMACEUTICAL SCIENCES	1	1	0.142857	2	1	2019
TOXICOLOGY AND APPLIED PHARMACOLOGY	1	1	0.0714286	41	1	2012
TURKISH JOURNAL OF PHARMACEUTICAL SCIENCES	1	2	0.25	6	2	2022
VACCINES	1	1	0.2	5	1	2021
XENOBIOTICA	1	1	0.0666667	23	1	2011
ZHONGGUO ZHONGYAO ZAZHI	1	1	0.0769231	2	3	2013

## Sheet: MostRelAuthors
Authors	Articles	Articles Fractionalized
BAKER, JAMES R.	27	3.46439
ALI, JAVED	15	2.90476
BABOOTA, SANJULA	15	2.90476
JANCZAK, KATARZYNA W.	14	1.74253
LANDERS, JEFFREY J.	11	1.36753
MISRA, AMBIKANANDAN	11	2.88333
AHMAD, NIYAZ	10	1.5881
HAMOUDA, TAREK	9	1.079
MAKIDON, PAUL E.	9	1.03972
O'KONEK, JESSICA J.	9	1.09372
AHMAD, FARHAN JALEES	8	1.1869
DAS MANDAL, SNIGDHA	8	2.21667
KHUNT, DIGNESH	8	1.9
KOKARE, CHANDRAKANT	8	1.88333
MANDAL, SURJYANARAYAN	8	2.21667
MISRA, MANJU	8	1.98333
TEIXEIRA, HELDER FERREIRA	8	0.78158
AHMAD, RIZWAN	7	1.04524
ALAM, MD AFTAB	7	1.04524
BIELINSKA, ANNA U.	7	0.969048
FATTOM, ALI	7	0.770671
GADHAVE, DNYANDEV	7	1.68333
MUSTAFA, GULAM	7	1.26071
MYC, ANDRZEJ	7	0.732576
PATEL, MRUNALI R.	7	1.68333
PATEL, RASHMIN B.	7	1.68333
SONVICO, FABIO	7	0.783207
WONG, PAMELA T.	7	0.654437
AHUJA, ALKA	6	1.06071
ALVES, GILBERTO	6	0.991667
CHOUDHURY, HIRA	6	1.15758
DU, SHOU-YING	6	1.11905
GORAIN, BAPI	6	1.07424
KUMAR, SHOBHIT	6	1.56667
MISHRA, ANIL KUMAR	6	1.29286
BHATT, KASHYAP K.	5	1.1
BIDONE, JULIANA	5	0.400534
BITKO, VIRA	5	0.470671
CIOTTI, SUSAN	5	0.679762
DANG, SHWETA	5	0.9
DEVARAJAN, PADMA V.	5	1.39583
DORA, CRISTIANA LIMA	5	0.428312
KUMAR, MUKESH	5	1.12424
NIGAM, KULDEEP	5	0.9
PATEL, BHARAT G.	5	1.1
PATHAK, KAMLA	5	1.53333
SANTOS, ADRIANA O.	5	0.866667
VAZ, GUSTAVO RICHTER	5	0.428312
AMIJI, MANSOOR	4	1.03333
AZAMBUJA, JULIANA HOFSTÄTTER	4	0.392157
BRAGANHOL, ELIZANDRA	4	0.392157
CAO, ZHENGYI	4	0.496429
CHO, HYUN-JONG	4	0.577381
CHORILLI, MARLUS	4	0.708333
CHUTTANI, KRISHNA	4	0.85
FACHEL, FLÁVIA NATHIELY SILVEIRA	4	0.395833
FALCÃO, AMÍLCAR	4	0.691667
FARAZUDDIN, MOHAMMAD	4	0.505952
GELSLEICHTER, NICOLLY ESPINDOLA	4	0.392157
LU, YANG	4	0.619048
LUKACS, NICHOLAS W.	4	0.430195
MARAIE, NIDHAL K.	4	1.83333
MICHELS, LUANA ROBERTA	4	0.392157
MISHRA, PUSHPA	4	0.816667
O’KONEK, JESSICA J.	4	0.44329
PIRES, PATRÍCIA C.	4	0.716667
RODRIGUES, MÁRCIO	4	0.766667
SCHUH, ROSELENA SILVESTRI	4	0.308824
SHAH, BRIJESH	4	1.08333
SUBUDHI, BHARAT BHUSHAN	4	0.85
SUN, HONG-WU	4	0.326923
TAGALPALLEWAR, AMOL	4	0.95
WANG, SU HE	4	0.55
WEN, RAN	4	0.619048
YANG, YUN	4	0.326923
ZENG, HAO	4	0.326923
ZOU, QUAN-MING	4	0.326923
ACHARYA, SHEETAL PORECHA	3	0.7
ACOSTA, HUGO	3	0.383333
ALHAKAMY, NABIL A.	3	0.433766
AMIR, MOHD	3	0.467857
ASHAFAQ, MOHAMMAD	3	0.410714
BABBAR, A.K.	3	0.616667
BARROS, PAULA ALICE BEZERRA	3	0.240278
BHATNAGAR, ASEEM	3	0.358766
BUTTINI, FRANCESCA	3	0.26452
CARRASCO, MARIANA CORRÊA FALKEMBACH	3	0.250534
CLEMENTINO, ADRYANA	3	0.313131
FONSECA-SANTOS, BRUNO	3	0.583333
GAIKWAD, RAJIV V.	3	0.6
GANESAN, SHYAMALA	3	0.383333
HOSNY, KHALED MOHAMED	3	1.11111
JABER, SABA ABDULHADI	3	1.5
KAUR, ATINDERPAL	3	0.575
KNOWLTON, JESSICA	3	0.367857
LALWANI, ANITA	3	0.7
LENZ, GABRIELA SPIES	3	0.22549
LI, HUI-YUN	3	0.47619
LI, PENGYUE	3	0.642857
MD, SHADAB	3	0.415909
MEIRINHO, SARA	3	0.5
MUCCILLO-BAISCH, ANA LUIZA	3	0.20609
NASR, MAHA	3	1.75
PADH, HARISH	3	0.75
PATEL, JAYVADAN	3	0.866667
PATEL, RAVISH J.	3	1.33333
PENG, LIUSHENG	3	0.24359
POLAKA, SURYANARAYANA	3	0.65
PUNDARIKAKSHUDU, K.	3	0.7
RAJAB, NAWAL A.	3	1.5
SAWANT, KRUTIKA K.	3	0.6
SCHOTSAERT, MICHAEL	3	0.229004
SHINDE, RAJSHREE L.	3	1.16667
SHRIVAS, MEENAKSHEE	3	0.7
SINTOV, AMNON C.	3	1.66667
SMITH, DOUGLAS M.	3	0.291667
SONG, ZHEN	3	0.226923
TYAGI, AMIT	3	0.575
YADAV, SUNITA	3	0.7
ABBAS NAQVI, ATTA	2	0.285714
ABBAS, ZAHEER	2	1
ABDALLAH, MARWA HELMY	2	0.5
ABDUR RUB, REHAN	2	0.267857
ABOU-TALEB, HEBA A.	2	0.5
AHMED, SHAKEEB	2	0.45
AHMED-FARID, OMAR A. H.	2	0.75
AINUROFIQ, A.	2	0.416667
ALAAYEDI, MARYAM H.	2	1
ALDAWSARI, HIBAH M.	2	0.342857
ALI, ABUZER	2	0.267857
ALMAJIDI, YASSER Q.	2	0.833333
ANDERSSON, MORGAN	2	0.666667
AQIL, MOHD.	2	0.366667
AWAD, G.A.S.	2	0.45
AYOUB, ABDALLAH MOHAMED	2	0.5
BADR-ELDIN, SHAIMAA M.	2	0.342857
BAHADUR, SHIV	2	0.833333
BAI, JIE	2	0.285714
BATISTA, MATHEUS	2	0.173611
BATTASTINI, A.M.O.	2	0.22549
BETTINI, RUGGERO	2	0.181818
BICKER, JOANA	2	0.291667
BLANCO, L.P.	2	0.242857
BORAIE, NABILA	2	0.416667
BOTNER, SHAFIR	2	0.666667
CAI, DINGYI	2	0.14359
CALPENA, ANA C.	2	0.309524
CANELLI, ELENA	2	0.181818
CHEN, CHARLES	2	0.183333
CHEN, JESSE	2	0.225
CHUANG, YA-SHAN	2	0.183333
CLARES, BEATRIZ	2	0.309524
CUI, YUAN-LU	2	0.366667
DI FILIPPO, LEONARDO DELELLO	2	0.25
DIEDRICH, CAMILA	2	0.309524
DING, ZHIYING	2	0.416667
DUARTE, JONATAS	2	0.25
ESPINOZA, LUPE C.	2	0.309524
FAN, YONGYI	2	0.325
FIGUEIRÓ, FABRÍCIO	2	0.233333
FORTUNA, ANA	2	0.291667
FREY II, WILLIAM H.	2	0.458333
GARCÍA-SASTRE, ADOLFO	2	0.138095
GAVINI, ELISABETTA	2	0.309524
GE, SHUANG	2	0.14359
GIUNCHEDI, PAOLO	2	0.309524
GOEL, RISHI R.	2	0.309524
GOFF, PETER H.	2	0.233766
GOWDA, D.V.	2	0.416667
GOWTHAMARAJAN, K.	2	0.666667
GREIFF, LENNART	2	0.666667
GREMIÃO, MARIA P.D.	2	0.5
GROOM II, J.V.	2	0.209524
HANDA, MAYANK	2	0.392857
HANSON, LEAH R.	2	0.458333
HOU, L.	2	0.45
HUSSAIN, AFZAL	2	0.342857
IBRAHIM, I.T.	2	0.45
IBRAHIM, MAHMOUD MOKHTAR	2	0.5
JAIN, GAURAV K.	2	0.416667
JAIN, KUNAL	2	0.666667
JANGRA, SONIA	2	0.157576
JIANG, YUEYAO	2	0.416667
JOGANI, VIRAL	2	0.4
KARADAG, DILARA	2	0.138095
KAWTIKWAR, P.S.	2	0.5
KESHARWANI, PRASHANT	2	0.340909
KHAIRNAR, AMIT	2	0.5
KHALIL, NAJEH MAISSAR	2	0.309524
KHARSHOUM, RASHA M.	2	0.5
KIM, DAE-DUK	2	0.267857
KO, HYUN-JEONG	2	0.309524
KOESTER, LETÍCIA SCHERER	2	0.233333
KUMAR, AMRISH	2	0.6
KUMAR, NEERAJ	2	0.267857
KUMBHAR, SANTOSH ASHOK	2	0.4
LAGHLALI, GABRIEL	2	0.138095
LEE, JEONG-JUN	2	0.309524
LEE, SONG YI	2	0.309524
LEMOS-SENNA, ELENARA	2	0.291667
LI, TAO	2	0.242857
LIEN, CHIA-EN	2	0.183333
LIN, MEEI-YUN	2	0.183333
LIN, YI-JIUN	2	0.183333
LINDSEY, HAYLEY K.	2	0.285714
MAHAJAN, HITENDRA	2	0.75
MAHDY, MAHMOUD A.	2	0.5
MAINARDES, RUBIANA MARA	2	0.309524
MANK, NICHOLAS	2	0.225
MARTELLI, PAOLO	2	0.181818
MIRZA, MOHD AAMIR	2	0.3
MONDRUSOV, ANNA M.	2	0.285714
MOTALEB, M.A.	2	0.45
NAGUIB, DEMIANA M.	2	0.5
OU, SI-JIAN	2	0.285714
PANDEY, MANISHA	2	0.257576
PANICUCCI, RICCARDO	2	0.5
PANNU, JESSIE	2	0.162338
PARIKH, RAJESH H.	2	1
PARK, SEOK-CHAN	2	0.138095
PASSMORE, CRYSTAL	2	0.157576
POKHARKAR, VARSHA	2	1
RASSU, GIOVANNA	2	0.309524
RATHNASINGHE, RAVEEN	2	0.157576
RODRIGUES, JAMILE LIMA	2	0.14359
SAFWAT, MOHAMED A.	2	0.416667
SAKARKAR, D.M.	2	0.5
SALEM, HEBA F.	2	0.5
SAYED, M.E.	2	0.45
SHAO, JUN	2	0.416667
SHARMA, MONIKA	2	0.5
SHARMA, NISHANT	2	0.5
SHARMA, R.K.	2	0.45
SHIM, AERI	2	0.309524
SHRIVASTAVA, BIRENDRA	2	0.4
SHU, YA-JUN	2	0.242857
SHUKLA, RAHUL	2	0.392857
SILVA, SORAIA	2	0.291667
SINGH, THAKURI	2	0.267857
SIVADASU, PRAVEEN	2	0.416667
SMITH, DOUGLAS	2	0.3
SOOD, SUMEET	2	0.666667
STREATFIELD, STEPHEN J.	2	0.3
SUTCLIFFE, JOYCE	2	0.375
TONG, YA-NAN	2	0.183333
TOTTEN, TIFFANIE D.	2	0.285714
VITORINO, CARLA	2	0.291667
VOHORA, DIVYA	2	0.375
VYAS, TUSHAR K.	2	0.45
WANG, QIANG-SONG	2	0.366667
WARANG, PRAJAKTA	2	0.138095
WEI, GANG	2	0.285714
WOLLMER, PER	2	0.666667
XU, DONG	2	0.366667
XU, RI-XIN	2	0.285714
YADAV, S.	2	0.5
YANG, FAN	2	0.242857
YANG, LIU-YANG	2	0.183333
YAO, J.	2	0.45
YURGEL, VIRGINIA CAMPELLO	2	0.129167
ZHANG, Z.Q.	2	0.45
ZHANG, ZELONG	2	0.14359
ZHAO, XUE-JIAO	2	0.309524
ZHOU, J.P.	2	0.45
ABAROVA, SILVIYA	1	0.166667
ABD ALHAMMID, SHAIMAA NAZAR	1	0.5
ABD-ELRASHEED, EMAN	1	0.25
ABDELMONSIF, DOAA A.	1	0.25
ABDOU, EBTSAM M.	1	0.333333
ABDULLA, NOURHAN A.	1	0.25
ABIAKAM, NKEMJIKA SOPURU	1	0.0909091
ABLA, KAWTHAR K.	1	0.25
ABRAHAMS, ABIGAIL B.	1	0.1
ACAR, NIYAZI	1	0.0625
ADIN, SYEDA NASHVIA	1	0.166667
AGNES, JONATHAN P.	1	0.166667
AGRAWAL, ANSHUMAN	1	0.25
AGRAWAL, RUCHI	1	0.5
AHALWAT, SHAVETA	1	0.25
AHMAD, ADIL	1	0.1
AHMAD, AYAZ	1	0.125
AHMAD, EJAJ	1	0.0909091
AHMAD, SARFARAZ	1	0.142857
AHMAD, WASIM	1	0.142857
AHMED, BAKR	1	0.2
AHMED, MUSHTAQ	1	0.047619
AHMED, R.O.	1	0.2
AHMED, RANIA F.	1	0.25
AINSLIE, KRISTY M.	1	0.0833333
AKBAR, KIRAN	1	0.166667
AKHTAR, M. SHAHEER	1	0.2
AKHTER, SOHAIL	1	0.166667
AL QADRI, MUHAMMAD SYAYIQ	1	0.166667
AL ROHAIMI, ABDULMOHSEN H.	1	0.142857
AL-GHAMDI, MASTOUR SAFER	1	0.142857
AL-OTAIBI, JAMELAH S.	1	0.166667
AL-SUBAIE, ABEER M.	1	0.125
ALAHMADI, AMERH AIAD	1	0.111111
ALALMAIE, AMNAH	1	0.111111
ALAM, TAUSIF	1	0.142857
ALAMOUDI, ABDULMOHSIN J.	1	0.111111
ALAMOUDI, MARIAM K.	1	0.142857
ALBERGHINA, GIOVANNI ANFUSO	1	0.111111
ALDHUBIAB, BANDAR	1	0.0833333
ALHAMHOOM, YAHYA	1	0.166667
ALI, MUSHIR	1	0.142857
ALLEVA, MARIA	1	0.0909091
ALMAKHAMEL, MORTAJA ZAKI	1	0.125
ALMAYSARI, FAISAL KHALED	1	0.1
ALMEHMADI, MAZEN	1	0.1
ALMEIDA, MARIANA S.	1	0.5
ALMUQBIL, RASHED M.	1	0.0833333
ALNAIM, AHMED S.	1	0.0833333
ALONSO, MARÍA JOSÉ	1	0.111111
ALQATTAN, FATEMAH	1	0.0833333
ALSAIARI, AHAD AMER	1	0.1
ALSHADHER, AHMED	1	0.333333
ALSHAMMARI, MOHAMMED KANAN	1	0.1
ALTAMIMI, MOHAMMAD A.	1	0.2
ALVANDI, MARYAM	1	0.25
ALZAHRANI, ABDULRAHMAN OMAR	1	0.1
ALZAHRANI, MOHAMMED OMAR	1	0.1
AMBIKANANDAN, MISRA	1	0.166667
AMIN, SAIMA	1	0.2
ANAND, KUMAR	1	0.25
ANDERSEN, PETER	1	0.166667
ANKUR, KAUL	1	0.166667
ANSARI, KHALID	1	0.142857
ANTHIYA, SHUBAASH	1	0.111111
ANTIMISIARIS, SOPHIA G.	1	0.111111
APARAJAY, PRIYADARSHI	1	0.142857
ARAÚJO, VICTOR	1	0.125
ARCHER, MICHELLE C.	1	0.047619
ARNAUT, MARCELA	1	0.0714286
ARORA, ANMOL	1	0.25
ARYA, NANDINI	1	0.0666667
ASHHAR, MUHAMMAD USAMA	1	0.25
ASHRAF, KAMRAN	1	0.125
ASSIRI, NOURAH Y.	1	0.142857
AWASTHY, STUTI	1	0.125
AYDOGAN, NIHAL	1	0.2
AZEVEDO VILELLA, KELLE JARCY	1	0.125
AŞIR, FIRAT	1	0.333333
BABURAJ, RATNA	1	0.333333
BACHCHHAV, SHITAL	1	0.047619
BACHELDER, ERIC M.	1	0.0833333
BACHHAV, SAGAR S.	1	0.166667
BADAWI, AHMED M.	1	0.166667
BADEA, ILDIKO	1	0.142857
BADR, MOUTAZ Y.	1	0.111111
BAGHEL, PRAGYA	1	0.2
BAHADUR, SANJIB	1	0.2
BAIJNATH, SOORAJ	1	0.142857
BAILEY, BRITTANY A.	1	0.166667
BAJPAI, MEENAKSHI	1	0.1
BALAKRISHNAN, PRABAGAR	1	0.125
BALATA, GEHAN F.	1	0.25
BALDANIYA, MANOJ	1	0.25
BALDO, GUILHERME	1	0.0833333
BAN, IGOR	1	0.25
BANGA, AJAY K.	1	0.333333
BANI-ALI, AMJAAD	1	0.2
BANJAR, ZAINY MOHAMMED	1	0.5
BARADIA, DIPESH	1	0.25
BARBI, MARIANA S.	1	0.166667
BARONA, DAVID	1	0.047619
BARRAGÁN-AROCHE, FERNANDO	1	0.111111
BARSCHAK, ALETHEA GATTO	1	0.0666667
BASARKAR, GANESH DINKARRAO	1	0.5
BASSANI, VALQUÍRIA LINCK	1	0.0666667
BATTAGLIA, LUIGI	1	0.125
BAYANATI, MASOUMEH	1	0.25
BECKENKAMP, L.R.	1	0.0588235
BEJGUM, BHANU C.	1	0.5
BELGAMWAR, VEENA S.	1	0.5
BELLAHNID, Y.	1	0.142857
BELTRÁN, ROLANDO	1	0.0625
BENDAS, EHAB R.	1	0.333333
BENOIT, JEAN-PIERRE	1	0.0833333
BERNARDI, ANDRESSA	1	0.111111
BERNARDI, LARISSA SAKIS	1	0.125
BERNSTEIN, DAVID I.	1	0.125
BHARATIYA, BHAVESH	1	0.142857
BHARGAVI, CHEKKILLA	1	0.5
BHARKAD, GOPAL P.	1	0.333333
BHATNAGAR, ISHITA	1	0.125
BHATT, DINESH CHANDRA	1	0.25
BHATTA, RABI SANKAR	1	0.142857
BHATTACCHARJEE, SONALIKA A.	1	0.333333
BHATTAMISHRA, SUBRAT KUMAR	1	0.0909091
BHAVNA	1	0.142857
BHIMANI, B.V.	1	0.2
BIANCHERA, ANNALISA	1	0.0909091
BIRADAR, PRAKASH	1	0.25
BLAKNEY, ANNA K.	1	0.0666667
BOCHE, MITHILA	1	0.5
BODDU, SAI HS.	1	0.5
BONACCORSO, ANGELA	1	0.111111
BONFERONI, MARIA CRISTINA	1	0.142857
BORDA, CESAR AUGUSTO ROQUE	1	0.125
BORGES, OLGA	1	0.5
BORGHETTI, PAOLO	1	0.0909091
BORRAJO, MIREYA L.	1	0.111111
BOTTINO, DEAN	1	0.333333
BOYUKLIEVA, RADKA	1	0.166667
BRAVO, FERNANDO J.	1	0.125
BREITKREITZ, MÁRCIA C.	1	0.111111
BRIGOLIN, CHRIS	1	0.0833333
BROCCA, PAOLA	1	0.0909091
BROWN, ALEXANDER D.	1	0.1
BROWN, ANDREW	1	0.0666667
BSHARA, HAMZA	1	0.25
BUDAI-SZŰCS, MÁRIA	1	0.111111
BUKHARY, HAITHAM A.	1	0.111111
BULYCHEV, LEONID	1	0.142857
BURNS, RACHEL B.	1	0.125
BUZZOLA, FERNANDA R.	1	0.166667
BÁO, SÔNIA NAIR	1	0.125
CALLAHAN, CHERYL	1	0.0526316
CALOGEROPOULOU, THEODORA	1	0.111111
CAMARGO ZITTLAU, ISABELLA	1	0.142857
CANDELA, FRANCESCO	1	0.0909091
CANET, GEOFFREY	1	0.0625
CANNON, JAYME	1	0.125
CANTU, LAURA	1	0.0909091
CAPUCCHIO, MARIA TERESA	1	0.125
CARACI, FILIPPO	1	0.142857
CARAFA, MARIA	1	0.0714286
CARBONE, CLAUDIA	1	0.111111
CARDIN, RHONDA D.	1	0.125
CARRIGY, NICHOLAS B.	1	0.047619
CARUSO, GIUSEPPE	1	0.142857
CARVALHO, FLÁVIA C.	1	0.166667
CASADOMÉ-PERALES, ÁLVARO	1	0.0909091
CASCALHO, MARILIA	1	0.0909091
CASTELLANI, STEFANO	1	0.0714286
CASTRO, SIMONE R.	1	0.111111
CAZARIN, CAMILA ANDRÉ	1	0.125
CAÑAS, MARÍA-ALEXANDRA	1	0.142857
CHALLENER, CYNTHIA A.	1	1
CHAMARTHY, SAI	1	0.0526316
CHANDRA, DINESH	1	0.1
CHANG, CHUNG-CHIAO	1	0.166667
CHANG, LAUREN A.	1	0.0714286
CHANG, WEIYUAN	1	0.166667
CHARALAMPOPOULOS, IOANNIS	1	0.111111
CHATTERJEE, BAPPADITYA	1	0.0909091
CHATURVEDI, ASHWANI	1	0.1
CHAUDHARY, ANKIT	1	0.0833333
CHAUDHARY, SUNITA	1	0.0833333
CHAUHAN, NIRAV P.	1	0.333333
CHEN, GANG	1	0.1
CHEN, JING	1	0.166667
CHEN, LI	1	0.0833333
CHEN, MING	1	0.25
CHEN, NAIHAN	1	0.0833333
CHEN, PENG	1	0.166667
CHEN, PING	1	0.2
CHEN, RAY-NENG	1	0.166667
CHEN, SHENGQI	1	0.0833333
CHEN, WENJING	1	0.111111
CHEN, XIAO-LAN	1	0.166667
CHEN, YIFAN	1	0.0833333
CHEN, ZHI-HUI	1	0.142857
CHENG, GANG	1	0.0833333
CHENG, JIA-YIN	1	0.1
CHEPURNOV, ALEXANDER	1	0.125
CHEPURNOVA, TATIANA	1	0.125
CHHABRA, RESHAM	1	0.333333
CHIAVACCI, LEILA A.	1	0.166667
CHICHESTER, JESSICA A.	1	0.1
CHIDMABARAM, KUMARAPPAN	1	0.0909091
CHIN, LING YUAN	1	0.166667
CHIPRIKAR, PALLAVI	1	0.25
CHITTASUPHO, CHUDA	1	0.2
CHOPRA, DIMPLE	1	0.142857
CHOU, PO-YU	1	0.166667
CHOUDHARY, MUKESH	1	0.1
CHU, KE-DAN	1	0.142857
CHUNG, CHUNG-WOOK	1	0.142857
CHUNG, SUK-JAE	1	0.125
CIMINO, CINZIA	1	0.111111
CITRON, MICHAEL P.	1	0.0526316
COHEN, GARY	1	0.125
COLLIER, MICHAEL A.	1	0.0833333
COLOMBINO, ELENA	1	0.125
COLOMBO, MARIANA	1	0.166667
COMFORT, CLAURICE	1	0.25
CONESE, MASSIMO	1	0.0714286
CORBO, FILOMENA	1	0.0714286
CORDEIRO, LARISSA MARAFIGA	1	0.0625
CORREIA, MAFALDA	1	0.25
COSSU, MASSIMO	1	0.166667
COSTA, NARCISO	1	0.0833333
COUTINHO, DIEGO DE SÁ	1	0.111111
COUTO, VERÔNICA M.	1	0.111111
CSÓKA, ILDIKÓ	1	0.111111
CUI, ZHIXIANG	1	0.142857
CUNHA, S.	1	0.142857
DA FONSECA, CLOVIS ORLANDO	1	0.166667
DA MATTA, LAUANDA LARISSA MENDONÇA	1	0.0666667
DA ROCHA, MÁRCIA CRISTINA OLIVEIRA	1	0.125
DA SILVA DIEL, DIRNETE	1	0.0833333
DA SILVA SANTOS, JULIANE	1	0.166667
DA SILVA VIEIRA, EDNA	1	0.125
DA SILVA, PATRÍCIA BENTO	1	0.125
DACOSTA, J.C.	1	0.0588235
DAHLAN, RAUDIYA MAGFIRA	1	0.166667
DALI, PREETI	1	0.5
DALPIAZ, ALESSANDRO	1	0.166667
DANISH ANSARI, MOHD	1	0.2
DAO, LÉ	1	0.142857
DAS, ATANU	1	0.166667
DAS, KUNTAL	1	0.333333
DAS, SHIBALI	1	0.047619
DAS, SUBASH C.	1	0.125
DASH, DILIP	1	0.5
DASLANIYA, D.J.	1	0.2
DATUSALIA, ASHOK K.	1	0.166667
DE ANGELIS, MASSIMILIANO	1	0.0714286
DE CARVALHO, TALITA GIACOMET	1	0.0833333
DE FRAGA DIAS, AMANDA	1	0.166667
DE LA FUENTE, JESÚS M	1	0.0909091
DE LONLAY, PASCALE	1	0.0833333
DE OLIVEIRA, F.H.	1	0.0588235
DE OLIVEIRA, PATRÍCIA DIAZ	1	0.0625
DE PAULA, ENEIDA	1	0.111111
DE SOUZA, BRUNA S.	1	0.166667
DE SOUZA, PRISCILA OLIVEIRA	1	0.1
DE-SOUZA, MÁRCIA MARIA	1	0.125
DEL FAVERO, ELENA	1	0.0909091
DENG, YONGBING	1	0.166667
DESAI, KASHAPPA-GOUD H.	1	0.166667
DESAI, NAMITA D.	1	0.333333
DESHKAR, SANJEEVANI SHEKHAR	1	0.333333
DESRUMAUX, CATHERINE	1	0.0625
DEV, ABHIMANYU	1	0.142857
DEVANANDAN, PRAVEEN	1	0.0909091
DEZARD, SOPHIE	1	0.0833333
DHAS, NAMDEV L.	1	0.333333
DHURIA, SHYEILLA V.	1	0.333333
DHURKE, RAJESHRI	1	0.0909091
DI COLA, EMANUELA	1	0.0909091
DI FRANCO, CINZIA	1	0.0714286
DI GIOIA, SANTE	1	0.0714286
DI TIMOTEO, FEDERICA	1	0.0714286
DI, LIUQING	1	0.111111
DIAN, SHAO-NA	1	0.1
DIAO, WEI-BO	1	0.1
DIGARD, PAUL	1	0.125
DIGHE, VIKAS	1	0.166667
DIXON, JAMES E.	1	0.1
DO CARMO GUEDES, FRANK	1	0.0666667
DODOALA, SUJATHA	1	0.166667
DOGRA, ANMOL	1	0.25
DOMIATI, SOURAYA	1	0.25
DONG, XIAOCHUN	1	0.0909091
DONOVAN, MAUREEN D.	1	0.5
DOS SANTOS, KAIO PINI	1	0.125
DOS SANTOS, RAÍSSA NUNES	1	0.0666667
DOTTI, CARLOS G	1	0.0909091
DOUGLAS, CAMERON	1	0.0526316
DU, JUN-FENG	1	0.2
DUA, KAMAL	1	0.0909091
DUBEY, PRIYA	1	0.142857
DUMOGA, SHWETA	1	0.333333
DURAND, THIERRY	1	0.0625
DURGA, NITHYA P.	1	0.2
DYAWANAPELLY, SATHISH	1	0.166667
E SILVA, PATRÍCIA MACHADO RODRIGUES	1	0.111111
EASSA, HEBA	1	0.2
EGGINK, DIRK	1	0.142857
EL MAJZOUB, RANIA	1	0.25
EL-ASHMOONY, MANAL M.	1	0.25
EL-GHAMRY, HANAA A.	1	0.25
EL-HELALY, SARA NAGEEB	1	0.25
EL-KAMEL, AMAL HASSAN	1	0.25
EL-MASSIK, MAGDA ABD ELSAMEA	1	0.166667
EL-NASSAN, HALA BAKR	1	0.1
EL-SABAGH, HANAN A.	1	0.333333
EL-SHAMY, ABD EL-HAMEED A.	1	0.25
EL-TANBOULY, DALIA M.	1	0.1
ELBARDISY, BASSANT	1	0.25
ELKERDASY, AHMED FARAJ	1	0.1
ELMESHAD, ALIAA NABIL	1	0.1
ELREHANY, MAHMOUD	1	0.166667
ELSHAFEEY, AHMED H.	1	0.333333
ELSHERBINY, NEHAL	1	0.25
ELTAHER, HODA M.	1	0.1
ELTANANY, BASMA MOHAMED	1	0.1
ENDRES, MARCELO	1	0.0666667
ERMLER, MEGAN E.	1	0.0909091
ESIM, OZGUR	1	0.125
ESPESETH, AMY S.	1	0.0526316
ESTEBAN, JOSÉ A	1	0.0909091
FADDA, GIULIA C.	1	0.0909091
FALCONER, JAMES R.	1	0.166667
FALDU, SHITAL	1	0.2
FAN, WUFA	1	0.0909091
FANG, WENYOU	1	0.0833333
FARAG, MICHAEL M.	1	0.1
FARID, RAGWA MOHAMED	1	0.166667
FARINON, MIRIAN	1	0.0833333
FAROOQ, UZMA	1	0.1
FAZENDEIRO, ANA C.	1	0.2
FENG, JIANFANG	1	0.0909091
FENG, YUNHAI	1	0.0909091
FERNANDES, MARIANA	1	0.1
FERRARI, ELENA	1	0.111111
FERRARI, FRANCA	1	0.142857
FERRARI, LUCA	1	0.0909091
FERRARINI, STELA REGINA	1	0.111111
FERRARIS, CHIARA	1	0.125
FERREIRA, NUNO R.	1	0.125
FERRIS, CRAIG	1	0.2
FIHURKA, OKSANA	1	0.2
FILIPPSEN FAVARO, PATRICIA	1	0.125
FINE, JARED M.	1	0.125
FINKELMAN, FRED D.	1	0.142857
FLACK, M.R.	1	0.1
FLORENCE, KIRUBA	1	0.166667
FOGED, CAMILLA	1	0.166667
FOLLMANN, FRANK	1	0.166667
FONE, KEVIN C. F.	1	0.1
FONSECA, CARLA	1	0.125
FONTENOT, JANE	1	0.0526316
FORBES, BEN	1	0.142857
FOX, CHRISTOPHER B.	1	0.047619
FRAGOSO-SAAVEDRA, MARIO	1	0.0625
FRANÇA, ANGELA P.	1	0.166667
FREITAS DA SILVA, MÔNICA	1	0.125
FRIEDMAN, ALON	1	0.333333
FÁBREGA, MARÍA-JOSÉ	1	0.166667
GABA, BHARTI	1	0.142857
GALAL, MAHA MOHAMMED	1	0.1
GALAL, SALLY	1	0.25
GALLOVIC, MATTHEW D.	1	0.0833333
GAMA, FRANCISCO	1	0.1
GAMBOA, ALEXANDER	1	0.166667
GAMIAN, ANDRZEJ	1	0.125
GANDHAM, SRUJAN K.	1	0.25
GANEM-RONDERO, ADRIANA	1	0.111111
GAO, JI-NING	1	0.0833333
GAO, SONG	1	0.0833333
GARCÍA, MARIA LUISA	1	0.166667
GARCÍA-GASCA, TERESA	1	0.0625
GARCÍA-LÓPEZ, PATRICIA	1	0.111111
GARDA-BUFFON, JAQUELINE	1	0.0666667
GARELLI, SARA	1	0.125
GARRASTAZU, GABRIELA	1	0.25
GARTZIANDIA, O.	1	0.111111
GARZOLI, STEFANIA	1	0.0714286
GATTACCECA, FLORENCE	1	0.25
GAUGER, PHILLIP C.	1	0.125
GAUTAM, DEEPIKA	1	0.166667
GAVINS, FRANCESCA	1	0.166667
GEALL, ANDREW	1	0.0666667
GERHARDT, ALANA	1	0.047619
GHAREEB, MOWAFAQ M.	1	0.5
GHAZWANI, MOHAMMED	1	0.0909091
GHOLSE, Y.N.	1	0.25
GIACOMODONATO, MÓNICA N.	1	0.166667
GIVALOIS, LAURENT	1	0.0625
GLEASON, ALEXA	1	0.0526316
GOGTAY, NITHYA J.	1	0.166667
GOKSEL, BERK ALP	1	0.125
GOLENSER, JACOB	1	0.2
GOMAA, EMAN	1	0.25
GOMES, HYAGO	1	0.111111
GOMES, MARIA F.	1	0.1
GOMEZ, MELLISSA	1	0.047619
GONCHAROVA, ELENA	1	0.142857
GONDALIYA, PIYUSH	1	0.2
GOUVEIA, FILIPA	1	0.166667
GOVENDER, THAVENDRAN	1	0.142857
GOYAL, MIMANSA	1	0.2
GOYAL, YOGEETA SAMEER	1	0.25
GRABRUCKER, ANDREAS M.	1	0.333333
GRACON, S.	1	0.1
GRAHAM-GURYSH, ELIZABETH G.	1	0.0833333
GREGGIO, S.	1	0.0588235
GRÜNHUT, MARCOS	1	0.166667
GUERRA, LORENZO	1	0.0714286
GULL, AZKA	1	0.2
GUNN, JOHN S.	1	0.0833333
GUO, HONG	1	0.0833333
GUO, QING-LI	1	0.166667
GUO, QIUTING	1	0.2
GUO, WEN	1	0.111111
GUO, YUXING	1	0.25
GUPTA, A.	1	0.2
GUPTA, ANANYA	1	0.047619
GUPTA, ARCHITA	1	0.142857
GUPTA, BIJAY KUMAR	1	0.2
GUPTA, ISHA	1	0.166667
GUPTA, MANU	1	0.25
GUPTA, SATISH KUMAR	1	0.333333
GUPTA, VIVEK	1	0.2
GUTERRES, SÍLVIA STANISÇUASKI	1	0.111111
GÓRSKA, SABINA	1	0.125
GÜZEL, MERT CAN	1	0.333333
HABECKER, CONNOR	1	0.2
HADI, AMANI S.	1	0.5
HAI, RONG	1	0.142857
HAIDER, MD FAHEEM	1	0.142857
HALBAUT, LYDA	1	0.142857
HALBUR, PATRICK G.	1	0.125
HAN, MEIQI	1	0.111111
HAN, TENGFEI	1	0.166667
HANIEH, PATRIZIA N.	1	0.0714286
HAO, BO	1	0.166667
HAO, JIFU	1	0.142857
HAO, QIULIAN	1	0.142857
HAO, XIN-YAN	1	0.25
HAQUE, ANZARUL	1	0.142857
HARJOT, KAUR	1	0.5
HASSAN, ALI HABIBALLAH	1	0.5
HASSAN, ALLAM A.	1	0.142857
HATNA, SIDDARAMAIAH	1	0.166667
HATTA, MASATO	1	0.125
HE, HAISHENG	1	0.0909091
HELAL, HALA MAHMOUD	1	0.333333
HEMALATHA, S.	1	0.25
HENRIQUES, AMELIA TERESINHA	1	0.0666667
HERNÁNDEZ, JESÚS	1	0.0625
HERNÁNDEZ, R.M.	1	0.111111
HERNÁNDEZ-SILVA, DIEGO JOSIMAR	1	0.0625
HERRÁN, E.	1	0.111111
HINOJOSA-TRUJILLO, DIANA	1	0.0625
HIRANI, SURESH N.	1	0.333333
HO, HSIU-O	1	0.166667
HO, HUI-MIN	1	0.125
HOANG, KY V.	1	0.0833333
HOEKMAN, JOHN D.	1	0.125
HORN, ANA PAULA	1	0.0769231
HORT, MARIANA APPEL	1	0.0769231
HOU, XUEQIN	1	0.142857
HOU, YING-YING	1	0.25
HOYLE, GARY W.	1	0.166667
HRISTOZOVA, ASYA	1	0.166667
HU, KAI	1	0.0666667
HU, KAI-LI	1	0.2
HU, MENG-JIAO	1	0.166667
HU, RONGFENG	1	0.0833333
HU, XI	1	0.166667
HU, ZHIMING	1	0.0666667
HUANG, CHIUNG-YI	1	0.125
HUANG, CHUNG-HSIUNG	1	0.125
HUANG, CHUNHUI	1	0.0909091
HUANG, MING-HIS	1	0.125
HUANG, MING-QING	1	0.142857
HUANG, SHU-LING	1	0.1
HUANG, ZHI-JUN	1	0.142857
HUKMAN, S. ANDINY FITRIANI	1	0.166667
HUNT, NICHOLAS H.	1	0.2
HUO, YINGNAN	1	0.142857
HUSSEIN J, KADHIM	1	0.5
HÄDRICH, GABRIELA	1	0.0769231
IACONISI, GIORGIA NATALIA	1	0.0714286
IGARTUA, M.	1	0.111111
IGARTÚA, DANIELA E.	1	0.111111
IMBRIANO, ANNA	1	0.0714286
IMRAN, MOHD	1	0.1
INFANTES-RODRÍGUEZ, CRISTINA	1	0.0909091
INSAUSTI, MATÍAS	1	0.166667
IQBAL, RAMSHA	1	0.25
IQBAL, SAJID	1	0.0909091
IQBAL, ZEENAT	1	0.166667
IRIVENTI, PADMINI	1	0.2
ISER, I.C.	1	0.0588235
ISLAM, MD ASRARUL	1	0.166667
ISMAIL, FATMA AHMED	1	0.166667
ISMAIL, NOHA ISMAIL KHAMIS	1	0.25
IVO DE MEDEIROS, ALEXANDRA	1	0.125
JACOB, SHERY	1	0.0833333
JADHAV, MONALI SHIVAJI	1	0.333333
JAIN, D.A.	1	0.1
JAIN, KEERTI	1	0.166667
JAIN, NEETESH KUMAR	1	0.25
JAIN, NIKITA	1	0.0666667
JAIN, NITIN	1	0.166667
JAIN, RATNESH	1	0.5
JAIN, SUNIL KUMAR	1	0.5
JAISWAL, DURGA	1	0.1
JAISWAL, MANEESH	1	0.333333
JANANI, S.K.	1	0.25
JANAPAREDDI, KRISHNAVENI	1	0.5
JEONG, JAE YOUNG	1	0.166667
JIANG, MEI	1	0.142857
JIANG, WENMING	1	0.166667
JIANG, XINGUO	1	0.166667
JIANG, YICHUAN	1	0.25
JIANG, YINGYU	1	0.111111
JIN, RONG-RONG	1	0.0909091
JINDAL, ANIL B.	1	0.333333
JOHN, RIJO	1	0.0625
JOHNSON, C.	1	0.1
JOHNSON, MONICA M.	1	0.0833333
JUNG-COOK, HELGI	1	0.111111
JUNNUTHULA, VIJAYABHASKARREDDY	1	0.166667
KADAKIA, EKTA	1	0.333333
KAKAD, S.P.	1	0.25
KALAYCIOGLU, GOKCE DICLE	1	0.2
KALLAL, LARA E.	1	0.125
KAMAL, MEHNAZ	1	0.1
KANDASAMY, GEETHA	1	0.0909091
KANDIL, SOHA M.	1	0.333333
KANNAVOU, MARIA	1	0.111111
KARALI, KANELINA	1	0.111111
KARMAKAR, SANMOY	1	0.25
KARPYSHEV, NIKOLAY	1	0.142857
KARTHIKA, CHENMALA	1	0.25
KARWASRA, RITU	1	0.0909091
KASSEM, ABEER AHMED	1	0.166667
KATDARE, AAKASH	1	0.2
KATHURIA, HIMANSHU	1	0.333333
KATONA, GÁBOR	1	0.111111
KATSAROV, PLAMEN	1	0.166667
KATSILA, THEODORA	1	0.111111
KAUL, ANKUR	1	0.142857
KAUR, JASWINDER	1	0.166667
KAUR, PARAMJEET	1	0.5
KAUR, TAJPREET	1	0.25
KAWAOKA, YOSHIHIRO	1	0.125
KELLER, LEA-ADRIANA	1	0.333333
KENNEDY, ANDREW A.	1	0.0909091
KESHARI, RAVI KUMAR	1	0.333333
KHADER, SHABAANA A.	1	0.047619
KHALID KADHEM, AL-KINANI	1	0.5
KHALID, MOHAMMED SAIFUDDIN	1	0.142857
KHALIFA, MAHA	1	0.2
KHALLAF, RASHA A.	1	0.111111
KHAN, ARSHAD ALI	1	0.333333
KHAN, HAROON	1	0.166667
KHAN, TAHIRA	1	0.142857
KHAN, ZEENAT I.	1	0.166667
KHANDEKAR, GAJENDRA	1	0.2
KHANNA, KUSHAGRA	1	0.0909091
KHAR, ROOP K.	1	0.166667
KHATTAB, MOHAMED A.	1	0.1
KHER, GITANJALI	1	0.5
KHOSROSHAHI, ABOLFAZL GHAFOURI	1	0.25
KHOT, S.	1	0.2
KHUROO, TAHIR	1	0.2
KIM, HYUNJUN	1	0.125
KIM, KWONHO	1	0.5
KIM, SEONG RYEOL	1	0.142857
KIM, YOU-SUN	1	0.125
KING, MADELEINE V.	1	0.1
KLEPETSANIS, PAVLOS	1	0.111111
KLINE, NICHOLAS J.	1	0.166667
KNAPP, WALTER	1	0.0526316
KOHLI, KANCHAN	1	0.1
KOLI, DHANASHRI	1	0.2
KOTHAWADE, SACHIN N.	1	0.5
KOTTA, SABNA	1	0.2
KOU, NA	1	0.166667
KOVUSOV, MYRAT	1	0.166667
KRAMER, RYAN M.	1	0.047619
KRAMMER, FLORIAN	1	0.142857
KRUGER, HENDRIK G.	1	0.142857
KSHIRSAGAR, S.J.	1	0.25
KU, WAN-SUNG	1	0.142857
KUDARHA, RITU R.	1	0.333333
KUEHL, PHILIP J.	1	0.047619
KUKOWSKA-LATALLO, JOLANTA F.	1	0.1
KULKARNI, N.P.	1	0.25
KULKARNI, PRAVEEN	1	0.2
KUMAR SAHOO, PRAVAT	1	0.125
KUMAR, ANOOP	1	0.0909091
KUMAR, ARUN	1	0.333333
KUMAR, BABBAR ANIL	1	0.166667
KUMAR, MISHRA ANIL	1	0.166667
KUMAR, PUNNET	1	0.2
KUMAR, SUNIL	1	0.166667
KUMARI, SNEHA	1	0.5
KUO, TSUN-YUNG	1	0.1
KUPSKI, LARINE	1	0.0666667
KUSHWAHA, SAPANA	1	0.166667
KUSHWAHA, SWATANTRA K.S.	1	0.333333
KWON, BO-EUN	1	0.142857
LAFUENTE, J.V.	1	0.111111
LAI, LING	1	0.25
LAI, PANG-TI	1	0.125
LAI, SHA	1	0.142857
LAKSONO, OPHIRA EVANGELISTA PUTRI	1	0.166667
LALANI, JIGAR	1	0.25
LALANI, RIDDHI	1	0.25
LAPUHS, PHILIPP	1	0.111111
LEE, CHING-HUNG	1	0.125
LEE, HUI-MIN	1	0.125
LEI, XIAOMENG	1	0.0909091
LEKAWANVIJIT, SUREE	1	0.2
LEROUEIL, PASCALE R.	1	0.0666667
LEVY, HAIM V.	1	0.333333
LI, ANG	1	0.0909091
LI, CHUNYAN	1	0.0909091
LI, DONGXUN	1	0.0909091
LI, HAIBO	1	0.0769231
LI, HUANG	1	0.142857
LI, JIALE	1	0.111111
LI, NENGJIN	1	0.111111
LI, ZHENGJUN	1	0.111111
LIANG, HONG	1	0.047619
LIANG, RUN-CHENG	1	0.1
LIANG, XIAOPING	1	0.0526316
LIAO, XIAN	1	0.142857
LIFSHIZ-SIMON, SAPIR	1	0.2
LIN, HUA-YAN	1	0.142857
LIN, QIAN	1	0.0909091
LIN, SHU-AN	1	0.0526316
LIN, WEI-WEI	1	0.142857
LIN, XUAN	1	0.111111
LINDELL, DENNIS M.	1	0.125
LIPUMA, J.J.	1	0.142857
LIU, CHENQI	1	0.166667
LIU, GUAN-PING	1	0.25
LIU, HUA-GANG	1	0.25
LIU, HUIMIN	1	0.166667
LIU, LUKE TZU-CHI	1	0.1
LIU, RUIRUI	1	0.25
LIU, SHIH-JEN	1	0.125
LIU, XUYANG	1	0.111111
LIU, YIWEN	1	0.25
LLAGUNO-MUNIVE, MONSERRAT	1	0.111111
LOHMAN, RINK-JAN	1	0.166667
LOU, GUSTAVO	1	0.111111
LOZA, MARÍA ISABEL	1	0.111111
LU, CUI-TAO	1	0.0909091
LU, DONGSHUI	1	0.0666667
LU, HSIEN-TSUNG	1	0.166667
LU, WEI	1	0.166667
LU, WENJIE	1	0.0833333
LU, YI	1	0.0909091
LU, YU-REN	1	0.166667
LUNDY, PHILLIP K.	1	0.125
LUO, PING	1	0.0666667
LUO, XING	1	0.0769231
LV, CHUAN-ZHU	1	0.0909091
LV, XIAO-XUN	1	0.1
LÓPEZ-RAMÍREZ, SIMÓN	1	0.111111
LÜ, FENG-QIN	1	0.142857
MA, DEDONG	1	0.0909091
MA, GUANGHUI	1	0.111111
MA, LONG	1	0.0909091
MA, WENQING	1	0.0909091
MA, YUHUA	1	0.0909091
MABONDZO, ALOÏSE	1	0.0833333
MACHADO, CHRISTIANE SCHINEIDER	1	0.166667
MADDUKURI, SRAVYA	1	0.166667
MAGI, GIAN ENRICO	1	0.0909091
MAGSTADT, DREW R.	1	0.125
MAHAJAN, MILIND S.	1	0.25
MAHAJAN, VIJAY RAJARAM	1	0.5
MAHBOOBIAN, MOHAMMAD MEHDI	1	0.25
MAHER, SHERIF A.	1	0.166667
MAHMOOD, SYED	1	0.333333
MAKATINI, MAYA	1	0.142857
MAKSYUTOV, AMIR	1	0.142857
MALI, NITIN	1	0.166667
MALINCZAK, CARRIE-ANNE	1	0.0714286
MALLICK, ARCHITA	1	0.142857
MALLMANN, MICHELE PEREIRA	1	0.125
MANISHA, LALAN	1	0.166667
MANNA, NIRANJAN KUMAR	1	0.5
MANSOUR, HEBA F.	1	0.166667
MANSOUR, MAI	1	0.25
MANSOUR, SAMAR	1	0.25
MANTONG, TRIAUGUST AQUINO	1	0.166667
MANUSRI, NAREDLA.	1	0.0909091
MAO, KAI-LI	1	0.0909091
MAO, SHIRUI	1	0.142857
MAO, YULING	1	0.111111
MARAZIOTI, ANTONIA	1	0.111111
MARGULIS, KATHERINE	1	0.166667
MARIANECCI, CARLOTTA	1	0.0714286
MARIHAL, SACHIN	1	0.5
MARINI, ELISABETTA	1	0.125
MARKOVITZ, DAVID M.	1	0.166667
MARRAZZO, AGOSTINO	1	0.111111
MARTINEZ, CAROLINA S.	1	0.111111
MARTINEZ, PAULA M.	1	0.125
MARTINS, MARCO AURELIO	1	0.111111
MARTÍNEZ-GIL, LUIS	1	0.142857
MARUCCIO, GIUSEPPE	1	0.0714286
MASTIHOLIMATH, VINAYAK	1	0.25
MASTROIANNI, CLAUDIO M.	1	0.0714286
MATTE, BIBIANA FRANZEN	1	0.0666667
MATTE, URSULA	1	0.0833333
MATTEIS, LAURA DE	1	0.0909091
MAURYA, PRIYANKA	1	0.166667
MAYET-CRUZ, LOURDES	1	0.111111
MCCOLLUM, JOSEPH	1	0.047619
MCKAY, PAUL F.	1	0.0666667
MCQUADE, PAUL	1	0.0526316
MEHANNA, MOHAMMED M.	1	0.25
MEHTA, TEJAL A.	1	0.333333
MEINEL, LORENZ	1	0.166667
MEJÍA-LÓPEZ, ALMA SUSANA	1	0.0625
MELGOZA-GONZÁLEZ, EDGAR A.	1	0.0625
MELLETT, LEAH	1	0.047619
MENA-HERNÁNDEZ, JULIO	1	0.111111
MERCADO-URIOSTEGUI, MIGUEL ÁNGEL	1	0.0625
MEREY, HANAN A.	1	0.1
MERKEL, OLIVIA	1	0.333333
MESSER, LIHI	1	0.166667
MESSINA, EUGENIA	1	0.0714286
MIELE, MARIA CLAUDIA	1	0.0714286
MIGUELEZ, C.	1	0.111111
MILES, KEILA N.	1	0.0833333
MINIAWY, HALA M.F. EL	1	0.333333
MIR, SHOWKAT RASOOL	1	0.2
MISHRA, NEERAJ	1	0.2
MITSOU, EVGENIA	1	0.111111
MODI, P.R.	1	0.2
MOHAMAD, SOAD A.	1	0.166667
MOHAMED, OSAMA H.	1	0.333333
MOHAPATRA, SRADHANJALI	1	0.1
MONSERRAT, JOSÉ MARIA	1	0.0769231
MONTEDURO, ANNA GRAZIA	1	0.0714286
MONTEFIORI, DAVID C.	1	0.166667
MOON, HYUN TAE	1	0.142857
MOON, JAMES J.	1	0.166667
MORALES, JAVIER O.	1	0.166667
MORIN, FRANÇOISE	1	0.0625
MORRIS, SUSAN B.	1	0.125
MORRY, J.	1	0.1
MORTADA, SANA MOHAMED	1	0.333333
MOSQUEDA, JUAN	1	0.0625
MOTE, CHANDRASHEKHAR	1	0.2
MUALIM, ELSA	1	0.166667
MUDALIYAR, VIJAYBABU	1	0.0909091
MUJEEB, MOHD.	1	0.166667
MULLEN, CATHERINE H.	1	0.0666667
MUNTONI, ELISABETTA	1	0.125
MURNANE, KEVIN S.	1	0.333333
MURSHID, SAMAR S.A.	1	0.111111
MUSLIM, SHAHNAWAZ	1	0.142857
MUSUMECI, TERESA	1	0.111111
MÄDER, KARSTEN	1	0.2
NAGARAJU, R.	1	0.2
NAICKER, TRICIA	1	0.142857
NAIK, SACHIN	1	0.2
NAIR, ANROOP B.	1	0.0833333
NANDAGOPAL, ANITHA	1	0.333333
NARANG, JASJEET KAUR	1	0.25
NARANG, RAMANDEEP SINGH	1	0.25
NASRA, MAHA M. A.	1	0.25
NATARAJAN, JAWAHAR	1	0.166667
NATSHEH, HIBA	1	0.166667
NAURANGE, TRIPTI	1	0.2
NEBREDA, ANGEL R	1	0.0909091
NEMADE, S.M.	1	0.25
NERKAR, PANKAJ P.	1	0.25
NETTO, FLÁVIA M.	1	0.166667
NEUMANN, GABRIELLE	1	0.125
NEWTON, MARIA J.	1	0.5
NGUYEN, THUHIEN M.	1	0.125
NI, SHU-TING	1	0.2
NIDAMANURI, BALA SAI SOUJITH	1	0.166667
NIE, XIANGJIANG	1	0.0833333
NIGAVEKAR, SHRADDHA S.	1	0.1
NINA, FRANCISCA	1	0.1
NISHAD, DHRUV KUMAR	1	0.0909091
NOGUEIRA, CAMILA	1	0.125
NURZAK, AN NISAA	1	0.1
OCHYL, LUKASZ J.	1	0.166667
OGER, CAMILLE	1	0.0625
OKMEN ALTAS, BURCU	1	0.2
OLIVA, ALESSANDRA	1	0.0714286
OLIVEIRA, MAURO SCHNEIDER	1	0.125
OLIVEIRA, MELIZA DA CONCEIÇÃO	1	0.0625
OLIVEIRA, PAULO RENATO	1	0.125
OLSZEWSKI, MICHAL A.	1	0.125
OPRIESSNIG, TANJA	1	0.125
ORANGE, KALLISTA	1	0.0833333
OREKIE, CHINEDU	1	0.0526316
OSMAN, RIHAB	1	0.25
OTAEGUI, LÉA	1	0.0625
OZKAN, CANSEL K.	1	0.125
OZKAN, YALCIN	1	0.125
OZLER, MEHMET	1	0.125
OZTUNA, ALI	1	0.125
PACYGA, KATARZYNA	1	0.125
PADOLE, T.R.	1	0.25
PAES DUTRA, JESSYCA APARECIDA	1	0.125
PAHWA, RAKESH	1	0.333333
PAILLA, SRAVANTHI REDDY	1	0.166667
PAIVA-SANTOS, ANA CLÁUDIA	1	0.25
PALESE, PETER	1	0.142857
PALKHADE, RAJENDRA	1	0.142857
PALOMARES-PÉREZ, IRENE	1	0.0909091
PAMREDDY, ANNAPURNA	1	0.142857
PAMUNGKAS, Y.K.	1	0.25
PAN, LONGXIANG	1	0.111111
PAN, YU-FANG	1	0.142857
PANCHAL, AASHISH	1	0.25
PANCHAL, ASHISH	1	0.25
PANCIANI, PIER PAOLO	1	0.125
PANDE, VISHAL V.	1	0.5
PANDEY, MURALI MONOHAR	1	0.333333
PANDEY, PREETI	1	0.166667
PANDEY, YOGENDRA RAJ	1	0.2
PANDYA, RADHIKA	1	0.142857
PANGENI, RUDRA	1	0.2
PARDESHI, CHANDRAKANTSING V.	1	0.5
PAREKH, HARENDRA S.	1	0.166667
PARIKH, RAJESH K.	1	0.142857
PARVEZ, SUHEL	1	0.142857
PASQUALIM, GABRIELA	1	0.0833333
PATEL, AMIT A.	1	0.333333
PATEL, ARPITA A.	1	0.333333
PATEL, BHOOMIKA M.	1	0.5
PATEL, DHWANI	1	0.0833333
PATEL, G.V.	1	0.2
PATEL, KETAN	1	0.166667
PATEL, MANISHKUMAR	1	0.0526316
PATEL, MAYUR M.	1	0.5
PATEL, MUKESHKUMAR SHAMALBHAI	1	0.2
PATEL, NIRAV	1	0.25
PATEL, PARTH	1	0.166667
PATEL, PRANAV	1	0.2
PATEL, PRIYA	1	0.142857
PATEL, SHACHI R.	1	0.333333
PATEL, U.L.	1	0.2
PATHAK, YASHWANT V.	1	0.166667
PATIL, GAJANAN PRATAP	1	0.142857
PATIL, KIRAN DAYARAM	1	0.25
PATIL, NAYANA	1	0.5
PATRAVALE, VANDANA B.	1	0.5
PAULSAMY, PREMALATHA	1	0.0909091
PAWAR, GRISHMA	1	0.2
PEDRAZ, J.L.	1	0.111111
PEIXOTO, DIANA	1	0.166667
PENG, YING	1	0.0909091
PERMANA, ANDI DIAN	1	0.166667
PERNA, MARLA K.	1	0.0833333
PETERSON, JOHNNY W.	1	0.142857
PETRESCU, IOAN	1	0.0526316
PHAM, TIFFANY	1	0.1
PHONGPRADIST, RUNGSINEE	1	0.2
PIAO, HONG-MEI	1	0.125
PIDAPARTHI, KARTIKA	1	0.5
PIGNATELLO, ROSARIO	1	0.111111
PILICHEVA, BISSERA	1	0.166667
PINE, MATTHEW	1	0.0526316
PINHEIRO, CAMILA VIEIRA	1	0.0833333
PINO, ERICA N.	1	0.0833333
PIRES, JADER	1	0.111111
PLANEL, EMMANUEL	1	0.0625
POHL, JENS	1	0.125
POHLMANN, ADRIANA RAFFIN	1	0.111111
POLETTO, EDINA	1	0.0833333
POLRA, KRUNAL	1	0.0666667
POLURI, KOTESWARI	1	0.2
POPP, ANDREAS	1	0.333333
PORCELLI, VITO	1	0.0714286
PORECHA, SHEETAL	1	0.2
PORYVAEV, VASILY	1	0.142857
POTDAR, MRUGENDRA BHOJRAJ	1	0.25
POZZOLI, MICHELE	1	0.25
PRASETYA, AJI	1	0.166667
PREDIGER, RUI D.	1	0.166667
PRESS, CHRIS	1	0.047619
PRIETO, MARIA J.	1	0.111111
PRIVITERA, ANNA	1	0.142857
PRIYANTO, F.A.P.	1	0.25
PRUVOST, ALAIN	1	0.0833333
PUGLIA, CARMELO	1	0.111111
PULLUM, DEREK A.	1	0.125
PURCELL, MONA	1	0.0526316
PUTAUX, JEAN-LUC	1	0.0769231
PUVVADA, RANADHEER CHOWDARY	1	0.0909091
PYCLIK, MARCELINA	1	0.125
PÉREZ-ALMEIDA, CHYNTIA	1	0.0625
QI, JIANPING	1	0.0909091
QIAO, TAO	1	0.2
QU, YING	1	0.0909091
QUADROS, MURAL	1	0.2
RACHANA, R.	1	0.333333
RAGHUVEER, PATHURI	1	0.5
RAGNO, RINO	1	0.0714286
RAHAYU, BINGAH GINANJAR	1	0.166667
RAHMAN, MAHFOOZUR	1	0.25
RAI, A.K.	1	0.333333
RAJENDRA, PRAHARSH KUMAR MANDADHI	1	0.166667
RAJESWARI, U.	1	0.2
RAJSHREE, SHINDE L.	1	0.0625
RAKSHE, SIDDHI	1	0.166667
RAMAN, SUBASHINI	1	0.333333
RAMASSAMY, CHARLES	1	0.142857
RAMESH, RAVADA	1	0.5
RAMREDDY, SRIVIDYA	1	0.5
RAMZAN, MOHHAMMAD	1	0.2
RAMÍREZ-ESTUDILLO, MARÍA DEL CARMEN	1	0.0625
RANDO, ROY J.	1	0.166667
RANI, SUSHMA	1	0.25
RASHED, HASSAN M.	1	0.333333
RASHED, LAILA AHMED	1	0.1
RASHID, MD ABDUR	1	0.166667
RASKY, ANDREW J.	1	0.142857
RASTEGAR, SOMAYEH	1	0.5
RAVAL, MIHIR	1	0.25
RAVI, G.	1	0.2
RAWAL, GAURAV	1	0.125
RAY, ARATRIKA	1	0.25
RAY, SUBHABRATA	1	0.25
RAZIM, AGNIESZKA	1	0.125
REHMAN, MASOOD UR	1	0.166667
REKHARANI, ARAVIND SHYAMPRASAD	1	0.166667
RIBEIRO, DIEGO MESSALLE	1	0.125
RIBEIRO, LÍGIA N. M.	1	0.111111
RINALDI, FEDERICA	1	0.0714286
RIVERA-BALLESTEROS, CARLOS	1	0.0625
RIVERA-HUERTA, MARISOL	1	0.111111
RIZG, WALEED Y.	1	0.111111
RIZWANULLAH, MD	1	0.2
ROBINSON, P.L.	1	0.1
RODRIGUES DA SILVA, GUSTAVO H.	1	0.111111
RODRIGUES, LINA E.	1	0.1
RODRÍGUEZ-LAGUNAS, MARÍA JOSÉ	1	0.142857
ROGERS, PAUL	1	0.0666667
ROMERO-HASLER, PATRICIO	1	0.166667
RONDELLI, VALERIA	1	0.0909091
ROOK, TRENT	1	0.1
ROSE, FABRICE	1	0.166667
ROSSI, SILVIA	1	0.142857
RUBINS, DANIEL J.	1	0.0526316
RUGE, MATTHEW J.	1	0.0909091
RUIZ-ORTEGA, J.A.	1	0.111111
RYZHIKOV, ALEXANDER B.	1	0.142857
RYZHIKOV, EVGENY	1	0.142857
S, KEERTHANA	1	0.0909091
SABATINO, MANUELA	1	0.0714286
SACHAN, NIDHI	1	0.333333
SAHA, PARAMITA	1	0.333333
SAHA, SARMISTHA	1	0.5
SAHNI, JASJEET KAUR	1	0.142857
SAHU, MANISHA	1	0.2
SAIDO, TAKAOMI C	1	0.0909091
SAITO, TAKASHI	1	0.0909091
SALAH, SALWA	1	0.25
SALAMA, AYMAN	1	0.25
SALAYMEH, NADEEN	1	0.2
SALEH, ASMAA	1	0.2
SALLAH, HADIJATOU	1	0.0666667
SALLAM, MARWA AHMED	1	0.333333
SAMEEN, JAMAL	1	0.333333
SAMIM, MOHD	1	0.166667
SAMNUAN, KARNYART	1	0.0666667
SAMPAIO, TUANE BAZANELLA	1	0.125
SAMPATHI, SUNITHA	1	0.166667
SANAP, SACHIN NASHIK	1	0.142857
SANCHEZ-RAMOS, JUAN	1	0.2
SANDRI, GIUSEPPINA	1	0.142857
SARAF, SHUBHINI A.	1	0.166667
SARITHA, DAMINENI	1	0.2
SARMENTO, VICTOR HUGO V.	1	0.166667
SATHAYE, SADHANA	1	0.25
SAVASER, AYHAN	1	0.125
SAWANT, NISERGA D.	1	0.333333
SCHELCZ, ZSUZSANNA	1	0.111111
SCHINEIDER MACHADO, CHRISTIANE	1	0.142857
SCHLESINGER, LARRY	1	0.0833333
SCHLUETER, CONNIE F.	1	0.166667
SCHOLL, JULIETE NATHALI	1	0.0666667
SCHULER, CHARLES F.	1	0.125
SCHWENDEMAN, STEVEN P.	1	0.166667
SCHÜßLER, NINA	1	0.166667
SEBRING, ALYSSA	1	0.0909091
SEIBERT, CHRISTOPHER W.	1	0.142857
SELVARAJ, JUBIE	1	0.166667
SEVIGNY, J.	1	0.0588235
SEYDOUX, EMILIE	1	0.047619
SHAH, DARSHANA	1	0.25
SHAH, FAWAD ALI	1	0.166667
SHAH, HIRAL	1	0.0833333
SHAH, JIGAR	1	0.0833333
SHAH, PRANAV	1	0.142857
SHAH, PRANAV J.	1	0.2
SHAH, TAPAN	1	0.2
SHAH, VIDHI	1	0.142857
SHAHIWALA, ALIASGAR	1	0.5
SHAKEEL, FAIYAZ	1	0.1
SHAMMA, REHAB N.	1	0.333333
SHANKAR, SHIVANIKA	1	0.125
SHARMA, ABHINAV	1	0.25
SHARMA, DEEKSHA	1	0.0909091
SHARMA, DHEERAJ	1	0.2
SHARMA, GITANJALI	1	0.25
SHARMA, MUKESH	1	0.142857
SHARMA, NITIN	1	0.0909091
SHARMA, PANKAJ	1	0.1
SHARMA, PRAMOD K.	1	0.333333
SHARMA, SHIVANI	1	0.333333
SHARMA, SHRESTHA	1	0.2
SHARMA, SONALI	1	0.125
SHATTOCK, ROBIN J.	1	0.0666667
SHAWKY, SEHAM	1	0.2
SHELAT, PRAGNA	1	0.2
SHEN, QIANG	1	0.0833333
SHEN, XIN	1	0.142857
SHENDE, PRAVIN	1	0.5
SHENG, YANAN	1	0.111111
SHETH, NAVIN	1	0.25
SHETTY, ABHISHEK M.	1	0.1
SHEU, MING-THAU	1	0.166667
SHI, TIAN-XIANG	1	0.142857
SHI, ZHENQI	1	0.166667
SHIM, CHANG-KOO	1	0.125
SHINU, POTTATHIL	1	0.0833333
SHIRKOLI, NISHA	1	0.25
SHIROLKAR, SATISH VASUDEO	1	0.333333
SHISHOO, CHAMANLAL J.	1	0.25
SHIVANNA, SACHHIDANANDA	1	0.166667
SHOBO, ADEOLA	1	0.142857
SHRIVAS, MEERA	1	0.25
SHUKLA, ATINDRA	1	0.142857
SHUKR, MARWA HASSAN	1	0.5
SIAGIAN, JEDIDYA RICARDO	1	0.166667
SIAPI, ELENI	1	0.111111
SIDDARAMAIAH, H.	1	0.25
SILVA, A.C.	1	0.142857
SILVA-ABREU, MARCELLE	1	0.142857
SILVESTRE, SAMUEL	1	0.1
SIMON, J.K.	1	0.1
SINGH, DHIRENDRA PRATAP	1	0.142857
SINGH, DIVYA	1	0.1
SINGH, GAGANDEEP	1	0.0666667
SINGH, HARI PRATAP	1	0.1
SINGH, MANISHA	1	0.333333
SINGH, MANJARI	1	0.166667
SINGH, MANPREET	1	0.2
SINGH, POOJA	1	0.166667
SINGH, SACHIN KUMAR	1	0.1
SINGH, SAMIPTA	1	0.166667
SINGH, SANDEEP KUMAR	1	0.142857
SINGH, SHASHI	1	0.2
SINGH, SNEHA	1	0.142857
SINGH, SURYA PRATAP	1	0.333333
SINGHAL, REKHA S.	1	0.25
SIPOS, BENCE	1	0.111111
SISINTHY, SREENIVAS PATRO	1	0.166667
SISKIND, DAN J.	1	0.166667
SISSA, CRISTINA	1	0.111111
SKELTON, MATTHEW R.	1	0.0833333
SOARES, FÉLIX ALEXANDRE ANTUNES	1	0.0625
SODDU, ELENA	1	0.166667
SOLANKI, AJAY B.	1	0.25
SOLIMAN, GHAREB M.	1	0.25
SONAWANE, DEVIKA	1	0.5
SONG, YILEI	1	0.142857
SORDELLI, DANIEL O.	1	0.166667
SOTO-BUSTAMANTE, EDUARDO	1	0.166667
SOUMYA, T.	1	0.2
SOUSA LOBO, J.M.	1	0.142857
SOWER, LAURIE E.	1	0.142857
SRINIVAS, BABU P.	1	0.2
SRIVASTAVA, SUKRITI	1	0.2
STANBERRY, L.R.	1	0.1
STEFANI, M.A.	1	0.0588235
STEVENS, MOLLY M.	1	0.0666667
SU, LINA	1	0.166667
SU, ZHIGUO	1	0.111111
SUARES, DIVYA	1	0.5
SUBHASH CHANDRA BOSE, P.	1	0.2
SUBRAMANI, NITHIN KUNDACHIRA	1	0.166667
SUKHPAL, HIMANSHU	1	0.125
SULTANA, YASMIN	1	0.2
SUMAN, JULIE	1	0.1
SUN, CHAO	1	0.166667
SUN, CHAOJIE	1	0.0833333
SUN, JENNIFER	1	0.0714286
SUN, L.	1	0.2
SUN, RACHEL J.	1	0.0909091
SUN, WEINA	1	0.0909091
SUN, XIAO	1	0.0909091
SUN, XUN	1	0.25
SURESHKUMAR, RAMAN	1	0.25
SURYADI, B.T.	1	0.25
SUTHAR, TEEJA	1	0.166667
SWAMY, N.G.N.	1	0.5
SWANSON, BENJAMIN	1	0.1
SWANSON, ROSEMARY	1	0.047619
SWEDROWSKA, M.	1	0.142857
SYKES, DAVID A.	1	0.1
SZABO, ZSUZSANNA	1	0.1
SZABÓ-RÉVÉSZ, PIROSKA	1	0.111111
SZIVACSKI, NIMRÓD	1	0.111111
TAFAGHODI, MOHSEN	1	0.5
TAI, ANDREW W.	1	0.0909091
TAISE FIN, MARGANI	1	0.142857
TALMON, YESHAYAHU	1	0.2
TAN, JOYCE YI PEI	1	0.166667
TAN, MADELEINE S. A.	1	0.166667
TANG, SHENGZHUANG	1	0.125
TARAN, FRÉDÉRIC	1	0.0833333
TAS, CETIN	1	0.125
TATKE, PRATIMA A.	1	0.333333
TAVARES JÚNIOR, ALBERTO GOMES	1	0.125
TAYLOR, ERIN M.	1	0.0666667
TEIXEIRA, ISAURA	1	0.166667
TERMSARASAB, UBONVAN	1	0.142857
THAKKAR, HETAL P.	1	0.333333
THAKKAR, SHREYA	1	0.2
THAKORE, SHIVAM D.	1	0.25
THAKUR, RAM S.	1	0.5
THATTE, URMILA M.	1	0.166667
THOMAS, ANITHA	1	0.0666667
THONGCHAI, WISANU	1	0.2
THONGKORN, KRIANGKRAI	1	0.2
THUKRAL, DIPTI KAKKAR	1	0.333333
TIAN, FU-RONG	1	0.0909091
TILANG, PUTERI ATDRIANN B.	1	0.0909091
TIRUNAGARI, MAMATHA	1	0.333333
TOBÍO, ARACELI	1	0.111111
TOKSOY, MAHMUT OZAN	1	0.333333
TOMASELLO, BARBARA	1	0.111111
TOSI, GIOVANNI	1	0.333333
TOUCH, SINOEUN	1	0.0526316
TOUITOU, ELKA	1	0.166667
TRABBIC, KEVIN	1	0.0833333
TRAPANI, ADRIANA	1	0.0714286
TRAPANI, GIUSEPPE	1	0.0714286
TRIPALDI, FRANCESCA	1	0.0714286
TRIPATHI, ALOK	1	0.1
TRIPATHI, KAMALESH	1	0.5
TSAI, HSIEH-CHIH	1	0.142857
TUPE, SHRIKANT	1	0.166667
TZEYUNG, ANGELINE S.	1	0.0909091
UDOBI, KENEA C.	1	0.0833333
UGALE, AKANKSHA R.	1	0.2
UGEDO, L.	1	0.111111
ULLAH, ZABIH	1	0.142857
ULLIO-GAMBOA, GABRIELA	1	0.0833333
UPADHYAY, GUNJAN	1	0.2
UPADHYAY, PRATIK	1	0.2
UPADHYAYULA, SAI SURYA NIKITHA	1	0.25
URGIN, THÉO	1	0.0625
USAMA ASHHAR, MUHAMMAD	1	0.125
VACACELA, MARISOL	1	0.166667
VAISS, DANIELA PASTORIM	1	0.0666667
VARELA JUNIOR, ANTÔNIO SERGIO	1	0.0769231
VARTAK, RICHA	1	0.166667
VASDEV, NUPUR	1	0.25
VASUDEVAN, RAJALAKSHIMI	1	0.0909091
VEERABHADRAPPA, RAJENDRA SANDUR	1	0.333333
VEERAMANI, VINOTH PRABHU	1	0.0909091
VEGA-LÓPEZ, MARCO ANTONIO	1	0.0625
VEGA-ROJAS, LINETH J.	1	0.0625
VEHRING, REINHARD	1	0.047619
VEIGA, FRANCISCO	1	0.25
VELASCO-ELIZONDO, ANDRÉS	1	0.0625
VENKATACHALAM, SENTHIL	1	0.166667
VENKATESAN, KRISHNARAJU	1	0.0909091
VENTURIN, G.	1	0.0588235
VEPRINTSEV, DMITRY B.	1	0.1
VICENTE, EDUARDO FESTOZO	1	0.125
VIDAL, ANXO	1	0.111111
VIGOR, CLAIRE	1	0.0625
VIKRAM, VIR	1	0.2
VILLETTI, MARCOS ANTONIO	1	0.111111
VISHWESHWARAIAH, BHAVYA MALGUR	1	0.166667
VISIOLI, FERNANDA	1	0.1
VITALIS, MATHIEU	1	0.0625
VOLK, BALÁZS	1	0.111111
VOLPE, VERÓNICA	1	0.166667
VYAS, BHAVIN	1	0.142857
VYAS, PREETI	1	0.125
WADIE, WALAA	1	0.1
WAHDAN, SARA A.	1	0.5
WAN, LONG	1	0.111111
WANG, BIN	1	0.0833333
WANG, CANJIAN	1	0.0909091
WANG, HUI	1	0.047619
WANG, JIAHAO	1	0.111111
WANG, JIANZE	1	0.142857
WANG, MIN	1	0.166667
WANG, RUONING	1	0.111111
WANG, SHAN	1	0.166667
WANG, SHUANG	1	0.2
WANG, XIANGYU	1	0.142857
WANG, XINGRONG	1	0.142857
WANG, XUAN	1	0.2
WANG, XUE	1	0.111111
WANG, YAO	1	0.2
WANG, YUE	1	0.2
WANG, ZHIQI	1	0.111111
WEI, YIDAN	1	0.142857
WEN, MING MING	1	0.25
WEN, ZHIYUN	1	0.0526316
WERN, JEANETTE ERBO	1	0.166667
WHITE, MARIA P.	1	0.125
WIEST, MATTHEW J.	1	0.0714286
WILKER, PETER R.	1	0.125
WINK, M.R.	1	0.0588235
WOJCINSKI, ZBIGNIEW W.	1	0.0714286
WONG, SARA	1	0.1
WU, JIE	1	0.111111
WU, SUH-CHIN	1	0.125
WU, WEI	1	0.0909091
WU, YUHUAN	1	0.0909091
WÁNG, YI-XIÁNG J.	1	0.0909091
XAVIER, RICARDO MACHADO	1	0.0833333
XENAKIS, ARISTOTELIS	1	0.111111
XIA, FEI	1	0.0909091
XIA, HONGMEI	1	0.0833333
XIA, MINGYAN	1	0.0909091
XIANG, QI	1	0.0909091
XU, JINTAO	1	0.125
XU, PAN	1	0.142857
XU, WEI	1	0.142857
XU, XIONG-BO	1	0.142857
XU, Z.	1	0.142857
XU, ZIXUAN	1	0.0909091
YADAV, AWESH K.	1	0.166667
YADAV, INDRANIL KUMAR	1	0.1
YADU, KAMESH	1	0.2
YAKOBI, RAVIT	1	0.166667
YAN, MU-XIAN	1	0.142857
YAN, VIVIAN	1	0.0714286
YANG, BING	1	0.333333
YANG, CHUNFEN	1	0.2
YANG, GENSHENG	1	0.25
YANG, MENG-QI	1	0.1
YANG, QINGLIANG	1	0.25
YANG, TAO	1	0.0909091
YANG, WEI	1	0.0909091
YANG, WU-CHEN	1	0.0833333
YANG, YANLI	1	0.111111
YE, YAN	1	0.0769231
YEOW, JONATHAN	1	0.0666667
YOON, INSOO	1	0.142857
YOU, YING	1	0.0833333
YOUNAS, SIDRA	1	0.166667
YOUNIS, YOUSIF K.	1	0.5
YOUSSEF, NANCY ABDEL HAMID ABOU	1	0.166667
YU, DUO	1	0.142857
YU, QIAN	1	0.25
YU, SHUANG-WEN	1	0.2
YU, WEN-ZE	1	0.0909091
YUSIBOV, VIDADI	1	0.1
ZAGORCHEV, PLAMEN	1	0.166667
ZAHID, MD. SHAMIM HASAN	1	0.0833333
ZAHN, JOSEPH A.	1	0.0909091
ZAKARIA, NUR FADHILAH B.	1	0.0909091
ZAKIR, FOZIYAH	1	0.1
ZECH, JOHANNA	1	0.2
ZENG, XIAOQIANG	1	0.0769231
ZHAI, GUANGXI	1	0.2
ZHAI, WANCHEN	1	0.166667
ZHANG, GUOSONG	1	0.0909091
ZHANG, LIN	1	0.2
ZHANG, LONG-KAI	1	0.142857
ZHANG, QING	1	0.142857
ZHANG, QINGTAO	1	0.166667
ZHANG, QIZHI	1	0.166667
ZHANG, SONGPING	1	0.111111
ZHANG, WEI	1	0.111111
ZHANG, WEIJUN	1	0.0666667
ZHANG, WENLIU	1	0.0909091
ZHANG, XIAOFEI	1	0.2
ZHANG, XIN	1	0.142857
ZHANG, XINYUE	1	0.111111
ZHANG, XUAN	1	0.111111
ZHANG, XUN	1	0.142857
ZHANG, YI	1	0.166667
ZHANG, YING	1	0.166667
ZHANG, YUAN-DONG	1	0.25
ZHAO, ANNI	1	0.0666667
ZHAO, LIQUN	1	0.0666667
ZHAO, WEILI	1	0.0909091
ZHAO, XIAO	1	0.2
ZHAO, YING-ZHENG	1	0.0909091
ZHAO, ZHONGXI	1	0.0909091
ZHAO, ZHUANG	1	0.142857
ZHENG, DANDAN	1	0.0909091
ZHENG, JIAN	1	0.142857
ZHOU, HENG	1	0.1
ZHOU, PEIJIE	1	0.2
ZHU, ANRAN	1	0.111111
ZHU, BAO-HANG	1	0.1
ZHU, YUNQING	1	0.0666667
ZHUANG, NING	1	0.166667
ZOABI, AMANI	1	0.166667
ZUGLIANELLO, CARINE	1	0.166667
ZUPKÓ, ISTVÁN	1	0.111111
ZUSSY, CHARLEINE	1	0.0625
ÁLVAREZ, DAVID MOREIRA	1	0.111111

## Sheet: AuthorProdOverTime
Author	year	TI	SO	DOI	TC	TCpY
BAKER, JAMES R.	2024	A NOVEL INTRANASAL PEPTIDE VACCINE INHIBITS NON-SMALL CELL LUNG CANCER WITH KRAS MUTATION	CANCER GENE THERAPY	10.1038/s41417-023-00717-9	6	3
BAKER, JAMES R.	2024	ENHANCED MUCOSAL SARS-COV-2 IMMUNITY AFTER HETEROLOGOUS INTRAMUSCULAR MRNA PRIME/INTRANASAL PROTEIN BOOST VACCINATION WITH A COMBINATION ADJUVANT	MOLECULAR THERAPY	10.1016/j.ymthe.2024.10.016	2	1
BAKER, JAMES R.	2023	MULTICOMPONENT INTRANASAL ADJUVANT FOR MUCOSAL AND DURABLE SYSTEMIC SARS-COV-2 IMMUNITY IN YOUNG AND AGED MICE	NPJ VACCINES	10.1038/s41541-023-00691-1	7	2.33333
BAKER, JAMES R.	2021	A COMBINATION ADJUVANT FOR THE INDUCTION OF POTENT ANTIVIRAL IMMUNE RESPONSES FOR A RECOMBINANT SARS-COV-2 PROTEIN VACCINE	FRONTIERS IN IMMUNOLOGY	10.3389/fimmu.2021.729189	32	6.4
BAKER, JAMES R.	2021	MUCOSAL NANOEMULSION ALLERGY VACCINE SUPPRESSES ALARMIN EXPRESSION AND INDUCES BYSTANDER SUPPRESSION OF REACTIVITY TO MULTIPLE FOOD ALLERGENS	FRONTIERS IN IMMUNOLOGY	10.3389/fimmu.2021.599296	14	2.8
BAKER, JAMES R.	2021	INTRANASAL DELIVERY OF ALLERGEN IN A NANOEMULSION ADJUVANT INHIBITS ALLERGEN-SPECIFIC REACTIONS IN MOUSE MODELS OF ALLERGIC AIRWAY DISEASE	CLINICAL AND EXPERIMENTAL ALLERGY	10.1111/cea.13903	5	1
BAKER, JAMES R.	2021	COMBINED INTRANASAL NANOEMULSION AND RIG-I ACTIVATING RNA ADJUVANTS ENHANCE MUCOSAL, HUMORAL, AND CELLULAR IMMUNITY TO INFLUENZA VIRUS	MOLECULAR PHARMACEUTICS	10.1021/acs.molpharmaceut.0c00315	20	4
BAKER, JAMES R.	2020	INTRANASAL NANOEMULSION VACCINE CONFERS LONG-LASTING IMMUNOMODULATION AND SUSTAINED UNRESPONSIVENESS IN A MURINE MODEL OF MILK ALLERGY	ALLERGY: EUROPEAN JOURNAL OF ALLERGY AND CLINICAL IMMUNOLOGY	10.1111/all.14064	19	3.16667
BAKER, JAMES R.	2019	RECOMBINANT H5 HEMAGGLUTININ ADJUVANTED WITH NANOEMULSION PROTECTS FERRETS AGAINST PATHOGENIC AVIAN INFLUENZA VIRUS CHALLENGE	VACCINE	10.1016/j.vaccine.2019.02.002	18	2.57143
BAKER, JAMES R.	2019	NANOEMULSION ADJUVANT AUGMENTS RETINALDEHYDE DEHYDROGENASE ACTIVITY IN DENDRITIC CELLS VIA MYD88 PATHWAY	FRONTIERS IN IMMUNOLOGY	10.3389/fimmu.2019.00916	9	1.28571
BAKER, JAMES R.	2018	NANOEMULSION ADJUVANT–DRIVEN REDIRECTION OF TH2 IMMUNITY INHIBITS ALLERGIC REACTIONS IN MURINE MODELS OF PEANUT ALLERGY	JOURNAL OF ALLERGY AND CLINICAL IMMUNOLOGY	10.1016/j.jaci.2018.01.042	32	4
BAKER, JAMES R.	2016	IMMUNOMODULATION OF TH2 BIASED IMMUNITY WITH MUCOSAL ADMINISTRATION OF NANOEMULSION ADJUVANT	VACCINE	10.1016/j.vaccine.2016.06.043	27	2.7
BAKER, JAMES R.	2015	FORMULATION, HIGH THROUGHPUT IN VITRO SCREENING AND IN VIVO FUNCTIONAL CHARACTERIZATION OF NANOEMULSION-BASED INTRANASAL VACCINE ADJUVANTS	PLOS ONE	10.1371/journal.pone.0126120	42	3.81818
BAKER, JAMES R.	2015	INTRANASAL NANOEMULSION-BASED INACTIVATED RESPIRATORY SYNCYTIAL VIRUS VACCINES PROTECT AGAINST VIRAL CHALLENGE IN COTTON RATS	HUMAN VACCINES AND IMMUNOTHERAPEUTICS	10.1080/21645515.2015.1075680	22	2
BAKER, JAMES R.	2014	INTRANASAL IMMUNIZATION WITH W805EC ADJUVANTED RECOMBINANT RSV RF-PTN ENHANCES CLEARANCE OF RESPIRATORY SYNCYTIAL VIRUS IN A MOUSE MODEL	HUMAN VACCINES AND IMMUNOTHERAPEUTICS	10.4161/hv.27383	11	0.916667
BAKER, JAMES R.	2014	DISTINCT PATHWAYS OF HUMORAL AND CELLULAR IMMUNITY INDUCED WITH THE MUCOSAL ADMINISTRATION OF A NANOEMULSION ADJUVANT	JOURNAL OF IMMUNOLOGY	10.4049/jimmunol.1301424	51	4.25
BAKER, JAMES R.	2014	FORMULATION AND CHARACTERIZATION OF NANOEMULSION INTRANASAL ADJUVANTS: EFFECTS OF SURFACTANT COMPOSITION ON MUCOADHESION AND IMMUNOGENICITY	MOLECULAR PHARMACEUTICS	10.1021/mp4005029	63	5.25
BAKER, JAMES R.	2012	INDUCTION OF IMMUNE TOLERANCE IN MICE WITH A NOVEL MUCOSAL NANOEMULSION ADJUVANT AND SELF-ANTIGEN	NANOMEDICINE	10.2217/nnm.11.187	19	1.35714
BAKER, JAMES R.	2012	NANOEMULSION W 805EC IMPROVES IMMUNE RESPONSES UPON INTRANASAL DELIVERY OF AN INACTIVATED PANDEMIC H1N1 INFLUENZA VACCINE	VACCINE	10.1016/j.vaccine.2012.09.007	39	2.78571
BAKER, JAMES R.	2012	SAFETY AND IMMUNOGENICITY OF A NOVEL NANOEMULSION MUCOSAL ADJUVANT W 805EC COMBINED WITH APPROVED SEASONAL INFLUENZA ANTIGENS	VACCINE	10.1016/j.vaccine.2011.10.094	72	5.14286
BAKER, JAMES R.	2011	A NOVEL INACTIVATED INTRANASAL RESPIRATORY SYNCYTIAL VIRUS VACCINE PROMOTES VIRAL CLEARANCE WITHOUT TH2 ASSOCIATED VACCINE-ENHANCED DISEASE	PLOS ONE	10.1371/journal.pone.0021823	68	4.53333
BAKER, JAMES R.	2011	INTRANASAL IMMUNIZATION OF FERRETS WITH COMMERCIAL TRIVALENT INFLUENZA VACCINES FORMULATED IN A NANOEMULSION-BASED ADJUVANT	CLINICAL AND VACCINE IMMUNOLOGY	10.1128/CVI.00035-11	44	2.93333
BAKER, JAMES R.	2010	CHARACTERIZATION OF STABILITY AND NASAL DELIVERY SYSTEMS FOR IMMUNIZATION WITH NANOEMULSION-BASED VACCINES	JOURNAL OF AEROSOL MEDICINE AND PULMONARY DRUG DELIVERY	10.1089/jamp.2009.0766	56	3.5
BAKER, JAMES R.	2010	EFFICACY, IMMUNOGENICITY AND STABILITY OF A NOVEL INTRANASAL NANOEMULSION-ADJUVANTED INFLUENZA VACCINE IN A MURINE MODEL	HUMAN VACCINES	10.4161/hv.6.7.11818	42	2.625
BAKER, JAMES R.	2010	INDUCTION OF IMMUNE RESPONSE TO THE 17 KDA OMPA BURKHOLDERIA CENOCEPACIA POLYPEPTIDE AND PROTECTION AGAINST PULMONARY INFECTION IN MICE AFTER NASAL VACCINATION WITH AN OMP NANOEMULSION-BASED VACCINE	MEDICAL MICROBIOLOGY AND IMMUNOLOGY	10.1007/s00430-009-0137-2	61	3.8125
BAKER, JAMES R.	2008	NASAL IMMUNIZATION WITH A RECOMBINANT HIV GP120 AND NANOEMULSION ADJUVANT PRODUCES TH1 POLARIZED RESPONSES AND NEUTRALIZING ANTIBODIES TO PRIMARY HIV TYPE 1 ISOLATES	AIDS RESEARCH AND HUMAN RETROVIRUSES	10.1089/aid.2007.0148	83	4.61111
BAKER, JAMES R.	2007	MUCOSAL IMMUNIZATION WITH A NOVEL NANOEMULSION-BASED RECOMBINANT ANTHRAX PROTECTIVE ANTIGEN VACCINE PROTECTS AGAINST BACILLUS ANTHRACIS SPORE CHALLENGE	INFECTION AND IMMUNITY	10.1128/IAI.00070-07	122	6.42105
ALI, JAVED	2022	AMELIORATION OF OXIDATIVE STRESS UTILIZING NANOEMULSION LOADED WITH BROMOCRIPTINE AND GLUTATHIONE FOR THE MANAGEMENT OF PARKINSON'S DISEASE	INTERNATIONAL JOURNAL OF PHARMACEUTICS	10.1016/j.ijpharm.2022.121683	15	3.75
BABOOTA, SANJULA	2022	AMELIORATION OF OXIDATIVE STRESS UTILIZING NANOEMULSION LOADED WITH BROMOCRIPTINE AND GLUTATHIONE FOR THE MANAGEMENT OF PARKINSON'S DISEASE	INTERNATIONAL JOURNAL OF PHARMACEUTICS	10.1016/j.ijpharm.2022.121683	15	3.75
ALI, JAVED	2021	CCRD BASED DEVELOPMENT OF BROMOCRIPTINE AND GLUTATHIONE NANOEMULSION TAILORED ULTRASONICALLY FOR THE COMBINED ANTI-PARKINSON EFFECT	CHEMISTRY AND PHYSICS OF LIPIDS	10.1016/j.chemphyslip.2020.105035	32	6.4
BABOOTA, SANJULA	2021	CCRD BASED DEVELOPMENT OF BROMOCRIPTINE AND GLUTATHIONE NANOEMULSION TAILORED ULTRASONICALLY FOR THE COMBINED ANTI-PARKINSON EFFECT	CHEMISTRY AND PHYSICS OF LIPIDS	10.1016/j.chemphyslip.2020.105035	32	6.4
ALI, JAVED	2020	INTRANASAL DELIVERY OF TETRABENAZINE NANOEMULSION VIA OLFACTORY REGION FOR BETTER TREATMENT OF HYPERKINETIC MOVEMENT ASSOCIATED WITH HUNTINGTON'S DISEASE: PHARMACOKINETIC AND BRAIN DELIVERY STUDY	CHEMISTRY AND PHYSICS OF LIPIDS	10.1016/j.chemphyslip.2020.104917	43	7.16667
BABOOTA, SANJULA	2020	INTRANASAL DELIVERY OF TETRABENAZINE NANOEMULSION VIA OLFACTORY REGION FOR BETTER TREATMENT OF HYPERKINETIC MOVEMENT ASSOCIATED WITH HUNTINGTON'S DISEASE: PHARMACOKINETIC AND BRAIN DELIVERY STUDY	CHEMISTRY AND PHYSICS OF LIPIDS	10.1016/j.chemphyslip.2020.104917	43	7.16667
BABOOTA, SANJULA	2019	VITAMIN E LOADED NARINGENIN NANOEMULSION VIA INTRANASAL DELIVERY FOR THE MANAGEMENT OF OXIDATIVE STRESS IN A 6-OHDA PARKINSON'S DISEASE MODEL	BIOMED RESEARCH INTERNATIONAL	10.1155/2019/2382563	147	21
ALI, JAVED	2019	VITAMIN E LOADED NARINGENIN NANOEMULSION VIA INTRANASAL DELIVERY FOR THE MANAGEMENT OF OXIDATIVE STRESS IN A 6-OHDA PARKINSON'S DISEASE MODEL	BIOMED RESEARCH INTERNATIONAL	10.1155/2019/2382563	147	21
ALI, JAVED	2018	SELEGILINE NANOFORMULATION IN ATTENUATION OF OXIDATIVE STRESS AND UPREGULATION OF DOPAMINE IN THE BRAIN FOR THE TREATMENT OF PARKINSON'S DISEASE	REJUVENATION RESEARCH	10.1089/rej.2017.2035	60	7.5
BABOOTA, SANJULA	2018	SELEGILINE NANOFORMULATION IN ATTENUATION OF OXIDATIVE STRESS AND UPREGULATION OF DOPAMINE IN THE BRAIN FOR THE TREATMENT OF PARKINSON'S DISEASE	REJUVENATION RESEARCH	10.1089/rej.2017.2035	60	7.5
ALI, JAVED	2016	DESIGN EXPERT® SUPPORTED OPTIMIZATION AND PREDICTIVE ANALYSIS OF SELEGILINE NANOEMULSION VIA THE OLFACTORY REGION WITH ENHANCED BEHAVIOURAL PERFORMANCE IN PARKINSON'S DISEASE	NANOTECHNOLOGY	10.1088/0957-4484/27/43/435101	99	9.9
BABOOTA, SANJULA	2016	DESIGN EXPERT® SUPPORTED OPTIMIZATION AND PREDICTIVE ANALYSIS OF SELEGILINE NANOEMULSION VIA THE OLFACTORY REGION WITH ENHANCED BEHAVIOURAL PERFORMANCE IN PARKINSON'S DISEASE	NANOTECHNOLOGY	10.1088/0957-4484/27/43/435101	99	9.9
ALI, JAVED	2016	INTRANASAL DELIVERY OF PAROXETINE NANOEMULSION VIA THE OLFACTORY REGION FOR THE MANAGEMENT OF DEPRESSION: FORMULATION, BEHAVIOURAL AND BIOCHEMICAL ESTIMATION	NANOTECHNOLOGY	10.1088/0957-4484/27/2/025102	76	7.6
BABOOTA, SANJULA	2016	INTRANASAL DELIVERY OF PAROXETINE NANOEMULSION VIA THE OLFACTORY REGION FOR THE MANAGEMENT OF DEPRESSION: FORMULATION, BEHAVIOURAL AND BIOCHEMICAL ESTIMATION	NANOTECHNOLOGY	10.1088/0957-4484/27/2/025102	76	7.6
BABOOTA, SANJULA	2015	NANO-ROPINIROLE FOR THE MANAGEMENT OF PARKINSONISM: BLOOD-BRAIN PHARMACOKINETICS AND CARRIER LOCALIZATION	EXPERT REVIEW OF NEUROTHERAPEUTICS	10.1586/14737175.2015.1036743	47	4.27273
ALI, JAVED	2015	NANO-ROPINIROLE FOR THE MANAGEMENT OF PARKINSONISM: BLOOD-BRAIN PHARMACOKINETICS AND CARRIER LOCALIZATION	EXPERT REVIEW OF NEUROTHERAPEUTICS	10.1586/14737175.2015.1036743	47	4.27273
ALI, JAVED	2014	VITAMIN E LOADED RESVERATROL NANOEMULSION FOR BRAIN TARGETING FOR THE TREATMENT OF PARKINSON'S DISEASE BY REDUCING OXIDATIVE STRESS	NANOTECHNOLOGY	10.1088/0957-4484/25/48/485102	171	14.25
BABOOTA, SANJULA	2014	VITAMIN E LOADED RESVERATROL NANOEMULSION FOR BRAIN TARGETING FOR THE TREATMENT OF PARKINSON'S DISEASE BY REDUCING OXIDATIVE STRESS	NANOTECHNOLOGY	10.1088/0957-4484/25/48/485102	171	14.25
ALI, JAVED	2013	NOSE TO BRAIN TARGETING POTENTIAL OF A CHITOSAN-COATED NANO-FORMULATION: PHARMACODYNAMIC AND PHARMACOSCINTIGRAPHIC EVALUATION	SCIENCE OF ADVANCED MATERIALS	10.1166/sam.2013.1578	11	0.846154
BABOOTA, SANJULA	2013	NOSE TO BRAIN TARGETING POTENTIAL OF A CHITOSAN-COATED NANO-FORMULATION: PHARMACODYNAMIC AND PHARMACOSCINTIGRAPHIC EVALUATION	SCIENCE OF ADVANCED MATERIALS	10.1166/sam.2013.1578	11	0.846154
BABOOTA, SANJULA	2013	UHPLC/ESI-Q-TOF-MS METHOD FOR THE MEASUREMENT OF DOPAMINE IN RODENT STRIATAL TISSUE: A COMPARATIVE EFFECTS OF INTRANASAL ADMINISTRATION OF ROPINIROLE SOLUTION OVER NANOEMULSION	DRUG TESTING AND ANALYSIS	10.1002/dta.1426	19	1.46154
ALI, JAVED	2013	UHPLC/ESI-Q-TOF-MS METHOD FOR THE MEASUREMENT OF DOPAMINE IN RODENT STRIATAL TISSUE: A COMPARATIVE EFFECTS OF INTRANASAL ADMINISTRATION OF ROPINIROLE SOLUTION OVER NANOEMULSION	DRUG TESTING AND ANALYSIS	10.1002/dta.1426	19	1.46154
BABOOTA, SANJULA	2012	FORMULATION DEVELOPMENT OF CHITOSAN COATED INTRA NASAL ROPINIROLE NANOEMULSION FOR BETTER MANAGEMENT OPTION OF PARKINSON: AN IN VITRO EX VIVO EVALUATION	CURRENT NANOSCIENCE	10.2174/157341312800620331	50	3.57143
ALI, JAVED	2012	FORMULATION DEVELOPMENT OF CHITOSAN COATED INTRA NASAL ROPINIROLE NANOEMULSION FOR BETTER MANAGEMENT OPTION OF PARKINSON: AN IN VITRO EX VIVO EVALUATION	CURRENT NANOSCIENCE	10.2174/157341312800620331	50	3.57143
BABOOTA, SANJULA	2012	STRESSED KINETICS OF NANOEMULSION FORMULATION ENCAPSULATED ROPINIROLE WITH A VALIDATED ULTRA HIGH PERFORMANCE LIQUID CHROMATOGRAPHY-SYNAPT MASS SPECTROMETRY (UPLC-MS/MS ESI-Q-TOF)	JOURNAL OF THE CHINESE CHEMICAL SOCIETY	10.1002/jccs.201100620	3	0.214286
ALI, JAVED	2012	STRESSED KINETICS OF NANOEMULSION FORMULATION ENCAPSULATED ROPINIROLE WITH A VALIDATED ULTRA HIGH PERFORMANCE LIQUID CHROMATOGRAPHY-SYNAPT MASS SPECTROMETRY (UPLC-MS/MS ESI-Q-TOF)	JOURNAL OF THE CHINESE CHEMICAL SOCIETY	10.1002/jccs.201100620	3	0.214286
BABOOTA, SANJULA	2012	EFFECT OF HOMOGENIZATION ON THE FATE OF TRUE NANOEMULSION IN BRAIN TRANSLOCATION: A GAMMA SCINTIGRAPHIC EVALUATION	SCIENCE OF ADVANCED MATERIALS	10.1166/sam.2012.1364	9	0.642857
ALI, JAVED	2012	EFFECT OF HOMOGENIZATION ON THE FATE OF TRUE NANOEMULSION IN BRAIN TRANSLOCATION: A GAMMA SCINTIGRAPHIC EVALUATION	SCIENCE OF ADVANCED MATERIALS	10.1166/sam.2012.1364	9	0.642857
ALI, JAVED	2010	POTENTIAL OF NANOPARTICULATE DRUG DELIVERY SYSTEMS BY INTRANASAL ADMINISTRATION	CURRENT PHARMACEUTICAL DESIGN	10.2174/138161210791164108	116	7.25
BABOOTA, SANJULA	2010	POTENTIAL OF NANOPARTICULATE DRUG DELIVERY SYSTEMS BY INTRANASAL ADMINISTRATION	CURRENT PHARMACEUTICAL DESIGN	10.2174/138161210791164108	116	7.25
JANCZAK, KATARZYNA W.	2024	A NOVEL INTRANASAL PEPTIDE VACCINE INHIBITS NON-SMALL CELL LUNG CANCER WITH KRAS MUTATION	CANCER GENE THERAPY	10.1038/s41417-023-00717-9	6	3
JANCZAK, KATARZYNA W.	2024	ENHANCED MUCOSAL SARS-COV-2 IMMUNITY AFTER HETEROLOGOUS INTRAMUSCULAR MRNA PRIME/INTRANASAL PROTEIN BOOST VACCINATION WITH A COMBINATION ADJUVANT	MOLECULAR THERAPY	10.1016/j.ymthe.2024.10.016	2	1
JANCZAK, KATARZYNA W.	2023	MULTICOMPONENT INTRANASAL ADJUVANT FOR MUCOSAL AND DURABLE SYSTEMIC SARS-COV-2 IMMUNITY IN YOUNG AND AGED MICE	NPJ VACCINES	10.1038/s41541-023-00691-1	7	2.33333
JANCZAK, KATARZYNA W.	2021	A COMBINATION ADJUVANT FOR THE INDUCTION OF POTENT ANTIVIRAL IMMUNE RESPONSES FOR A RECOMBINANT SARS-COV-2 PROTEIN VACCINE	FRONTIERS IN IMMUNOLOGY	10.3389/fimmu.2021.729189	32	6.4
JANCZAK, KATARZYNA W.	2021	MUCOSAL NANOEMULSION ALLERGY VACCINE SUPPRESSES ALARMIN EXPRESSION AND INDUCES BYSTANDER SUPPRESSION OF REACTIVITY TO MULTIPLE FOOD ALLERGENS	FRONTIERS IN IMMUNOLOGY	10.3389/fimmu.2021.599296	14	2.8
JANCZAK, KATARZYNA W.	2021	INTRANASAL DELIVERY OF ALLERGEN IN A NANOEMULSION ADJUVANT INHIBITS ALLERGEN-SPECIFIC REACTIONS IN MOUSE MODELS OF ALLERGIC AIRWAY DISEASE	CLINICAL AND EXPERIMENTAL ALLERGY	10.1111/cea.13903	5	1
JANCZAK, KATARZYNA W.	2021	COMBINED INTRANASAL NANOEMULSION AND RIG-I ACTIVATING RNA ADJUVANTS ENHANCE MUCOSAL, HUMORAL, AND CELLULAR IMMUNITY TO INFLUENZA VIRUS	MOLECULAR PHARMACEUTICS	10.1021/acs.molpharmaceut.0c00315	20	4
JANCZAK, KATARZYNA W.	2020	INTRANASAL NANOEMULSION VACCINE CONFERS LONG-LASTING IMMUNOMODULATION AND SUSTAINED UNRESPONSIVENESS IN A MURINE MODEL OF MILK ALLERGY	ALLERGY: EUROPEAN JOURNAL OF ALLERGY AND CLINICAL IMMUNOLOGY	10.1111/all.14064	19	3.16667
JANCZAK, KATARZYNA W.	2018	NANOEMULSION ADJUVANT–DRIVEN REDIRECTION OF TH2 IMMUNITY INHIBITS ALLERGIC REACTIONS IN MURINE MODELS OF PEANUT ALLERGY	JOURNAL OF ALLERGY AND CLINICAL IMMUNOLOGY	10.1016/j.jaci.2018.01.042	32	4
JANCZAK, KATARZYNA W.	2016	IMMUNOMODULATION OF TH2 BIASED IMMUNITY WITH MUCOSAL ADMINISTRATION OF NANOEMULSION ADJUVANT	VACCINE	10.1016/j.vaccine.2016.06.043	27	2.7
JANCZAK, KATARZYNA W.	2015	FORMULATION, HIGH THROUGHPUT IN VITRO SCREENING AND IN VIVO FUNCTIONAL CHARACTERIZATION OF NANOEMULSION-BASED INTRANASAL VACCINE ADJUVANTS	PLOS ONE	10.1371/journal.pone.0126120	42	3.81818
JANCZAK, KATARZYNA W.	2014	DISTINCT PATHWAYS OF HUMORAL AND CELLULAR IMMUNITY INDUCED WITH THE MUCOSAL ADMINISTRATION OF A NANOEMULSION ADJUVANT	JOURNAL OF IMMUNOLOGY	10.4049/jimmunol.1301424	51	4.25
JANCZAK, KATARZYNA W.	2008	NASAL IMMUNIZATION WITH A RECOMBINANT HIV GP120 AND NANOEMULSION ADJUVANT PRODUCES TH1 POLARIZED RESPONSES AND NEUTRALIZING ANTIBODIES TO PRIMARY HIV TYPE 1 ISOLATES	AIDS RESEARCH AND HUMAN RETROVIRUSES	10.1089/aid.2007.0148	83	4.61111
JANCZAK, KATARZYNA W.	2007	MUCOSAL IMMUNIZATION WITH A NOVEL NANOEMULSION-BASED RECOMBINANT ANTHRAX PROTECTIVE ANTIGEN VACCINE PROTECTS AGAINST BACILLUS ANTHRACIS SPORE CHALLENGE	INFECTION AND IMMUNITY	10.1128/IAI.00070-07	122	6.42105
LANDERS, JEFFREY J.	2023	MULTICOMPONENT INTRANASAL ADJUVANT FOR MUCOSAL AND DURABLE SYSTEMIC SARS-COV-2 IMMUNITY IN YOUNG AND AGED MICE	NPJ VACCINES	10.1038/s41541-023-00691-1	7	2.33333
LANDERS, JEFFREY J.	2021	A COMBINATION ADJUVANT FOR THE INDUCTION OF POTENT ANTIVIRAL IMMUNE RESPONSES FOR A RECOMBINANT SARS-COV-2 PROTEIN VACCINE	FRONTIERS IN IMMUNOLOGY	10.3389/fimmu.2021.729189	32	6.4
LANDERS, JEFFREY J.	2021	MUCOSAL NANOEMULSION ALLERGY VACCINE SUPPRESSES ALARMIN EXPRESSION AND INDUCES BYSTANDER SUPPRESSION OF REACTIVITY TO MULTIPLE FOOD ALLERGENS	FRONTIERS IN IMMUNOLOGY	10.3389/fimmu.2021.599296	14	2.8
LANDERS, JEFFREY J.	2021	INTRANASAL DELIVERY OF ALLERGEN IN A NANOEMULSION ADJUVANT INHIBITS ALLERGEN-SPECIFIC REACTIONS IN MOUSE MODELS OF ALLERGIC AIRWAY DISEASE	CLINICAL AND EXPERIMENTAL ALLERGY	10.1111/cea.13903	5	1
LANDERS, JEFFREY J.	2021	COMBINED INTRANASAL NANOEMULSION AND RIG-I ACTIVATING RNA ADJUVANTS ENHANCE MUCOSAL, HUMORAL, AND CELLULAR IMMUNITY TO INFLUENZA VIRUS	MOLECULAR PHARMACEUTICS	10.1021/acs.molpharmaceut.0c00315	20	4
LANDERS, JEFFREY J.	2020	INTRANASAL NANOEMULSION VACCINE CONFERS LONG-LASTING IMMUNOMODULATION AND SUSTAINED UNRESPONSIVENESS IN A MURINE MODEL OF MILK ALLERGY	ALLERGY: EUROPEAN JOURNAL OF ALLERGY AND CLINICAL IMMUNOLOGY	10.1111/all.14064	19	3.16667
LANDERS, JEFFREY J.	2019	NANOEMULSION ADJUVANT AUGMENTS RETINALDEHYDE DEHYDROGENASE ACTIVITY IN DENDRITIC CELLS VIA MYD88 PATHWAY	FRONTIERS IN IMMUNOLOGY	10.3389/fimmu.2019.00916	9	1.28571
LANDERS, JEFFREY J.	2018	NANOEMULSION ADJUVANT–DRIVEN REDIRECTION OF TH2 IMMUNITY INHIBITS ALLERGIC REACTIONS IN MURINE MODELS OF PEANUT ALLERGY	JOURNAL OF ALLERGY AND CLINICAL IMMUNOLOGY	10.1016/j.jaci.2018.01.042	32	4
LANDERS, JEFFREY J.	2015	INTRANASAL NANOEMULSION-BASED INACTIVATED RESPIRATORY SYNCYTIAL VIRUS VACCINES PROTECT AGAINST VIRAL CHALLENGE IN COTTON RATS	HUMAN VACCINES AND IMMUNOTHERAPEUTICS	10.1080/21645515.2015.1075680	22	2
MISRA, AMBIKANANDAN	2015	BRAIN TARGETED INTRANASAL DELIVERY OF TRAMADOL: COMPARATIVE STUDY OF MICROEMULSION AND NANOEMULSION	PHARMACEUTICAL DEVELOPMENT AND TECHNOLOGY	10.3109/10837450.2014.959177	37	3.36364
MISRA, AMBIKANANDAN	2012	DRUG DELIVERY SYSTEMS FROM NOSE TO BRAIN	CURRENT PHARMACEUTICAL BIOTECHNOLOGY	10.2174/138920112803341752	73	5.21429
MISRA, AMBIKANANDAN	2009	INTRANASAL CABERGOLINE: PHARMACOKINETIC AND PHARMACODYNAMIC STUDIES	AAPS PHARMSCITECH	10.1208/s12249-009-9329-8	30	1.76471
MISRA, AMBIKANANDAN	2009	MICROEMULSION BASED INTRANASAL DELIVERY SYSTEM FOR TREATMENT OF INSOMNIA MICROEMULSION BASED INTRANASAL DELIVERY SYSTEM FOR TREATMENT OF INSOMNIA SHEETAL PORECHA ET AL.	DRUG DELIVERY	10.1080/10717540802560381	24	1.41176
MISRA, AMBIKANANDAN	2009	FORMULATION AND CHARACTERIZATION OF NANOEMULSION OF OLANZAPINE FOR INTRANASAL DELIVERY	PDA JOURNAL OF PHARMACEUTICAL SCIENCE AND TECHNOLOGY		25	1.47059
MISRA, AMBIKANANDAN	2009	FORMULATION AND CHARACTERIZATION OF NANOEMULSION-BASED DRUG DELIVERY SYSTEM OF RISPERIDONE	DRUG DEVELOPMENT AND INDUSTRIAL PHARMACY	10.1080/03639040802363704	119	7
MISRA, AMBIKANANDAN	2008	INTRANASAL NANOEMULSION BASED BRAIN TARGETING DRUG DELIVERY SYSTEM OF RISPERIDONE	INTERNATIONAL JOURNAL OF PHARMACEUTICS	10.1016/j.ijpharm.2008.03.029	421	23.3889
MISRA, AMBIKANANDAN	2008	MUCOADHESIVE NANOEMULSION-BASED INTRANASAL DRUG DELIVERY SYSTEM OF OLANZAPINE FOR BRAIN TARGETING	JOURNAL OF DRUG TARGETING	10.1080/10611860802476504	169	9.38889
MISRA, AMBIKANANDAN	2008	INTRANASAL MUCOADHESIVE MICROEMULSION OF TACRINE TO IMPROVE BRAIN TARGETING	ALZHEIMER DISEASE AND ASSOCIATED DISORDERS	10.1097/WAD.0b013e318157205b	114	6.33333
LANDERS, JEFFREY J.	2008	NASAL IMMUNIZATION WITH A RECOMBINANT HIV GP120 AND NANOEMULSION ADJUVANT PRODUCES TH1 POLARIZED RESPONSES AND NEUTRALIZING ANTIBODIES TO PRIMARY HIV TYPE 1 ISOLATES	AIDS RESEARCH AND HUMAN RETROVIRUSES	10.1089/aid.2007.0148	83	4.61111
LANDERS, JEFFREY J.	2007	MUCOSAL IMMUNIZATION WITH A NOVEL NANOEMULSION-BASED RECOMBINANT ANTHRAX PROTECTIVE ANTIGEN VACCINE PROTECTS AGAINST BACILLUS ANTHRACIS SPORE CHALLENGE	INFECTION AND IMMUNITY	10.1128/IAI.00070-07	122	6.42105
MISRA, AMBIKANANDAN	2006	PRELIMINARY BRAIN-TARGETING STUDIES ON INTRANASAL MUCOADHESIVE MICROEMULSIONS OF SUMATRIPTAN	AAPS PHARMSCITECH	10.1208/pt070108	128	6.4
MISRA, AMBIKANANDAN	2005	INTRANASAL MUCOADHESIVE MICROEMULSIONS OF ZOLMITRIPTAN: PRELIMINARY STUDIES ON BRAIN-TARGETING	JOURNAL OF DRUG TARGETING	10.1080/10611860500246217	109	5.19048
AHMAD, NIYAZ	2024	A NOVEL MUCOADHESIVE PALIPERIDONE-NANOEMULSION DEVELOPED USING THE ULTRASONICATION METHOD IN THE TREATMENT OF SCHIZOPHRENIA	RSC ADVANCES	10.1039/d4ra04624b	1	0.5
AHMAD, NIYAZ	2021	ISCHEMIC BRAIN TREATED WITH 6-GINGEROL LOADED MUCOADHESIVE NANOEMULSION VIA INTRANASAL DELIVERY AND THEIR COMPARATIVE PHARMACOKINETIC EFFECT IN BRAIN	JOURNAL OF DRUG DELIVERY SCIENCE AND TECHNOLOGY	10.1016/j.jddst.2020.102130	17	3.4
AHMAD, NIYAZ	2020	POLOXAMER-CHITOSAN-BASED NARINGENIN NANOFORMULATION USED IN BRAIN TARGETING FOR THE TREATMENT OF CEREBRAL ISCHEMIA	SAUDI JOURNAL OF BIOLOGICAL SCIENCES	10.1016/j.sjbs.2019.11.008	80	13.3333
AHMAD, NIYAZ	2019	BRAIN-TARGETED GLYCYRRHIZIC-ACID-LOADED SURFACE DECORATED NANOPARTICLES FOR TREATMENT OF CEREBRAL ISCHAEMIA AND ITS TOXICITY ASSESSMENT	ARTIFICIAL CELLS, NANOMEDICINE AND BIOTECHNOLOGY	10.1080/21691401.2018.1561458	35	5
AHMAD, NIYAZ	2018	INTRANASAL DELIVERY OF QUERCETIN-LOADED MUCOADHESIVE NANOEMULSION FOR TREATMENT OF CEREBRAL ISCHAEMIA	ARTIFICIAL CELLS, NANOMEDICINE AND BIOTECHNOLOGY	10.1080/21691401.2017.1337024	74	9.25
AHMAD, NIYAZ	2018	IMPACT OF ULTRASONICATION TECHNIQUES ON THE PREPARATION OF NOVEL AMILORIDE-NANOEMULSION USED FOR INTRANASAL DELIVERY IN THE TREATMENT OF EPILEPSY	ARTIFICIAL CELLS, NANOMEDICINE AND BIOTECHNOLOGY	10.1080/21691401.2018.1489826	39	4.875
AHMAD, NIYAZ	2017	THE EFFECT OF SAFRANAL LOADED MUCOADHESIVE NANOEMULSION ON OXIDATIVE STRESS MARKERS IN CEREBRAL ISCHEMIA	ARTIFICIAL CELLS, NANOMEDICINE AND BIOTECHNOLOGY	10.1080/21691401.2016.1228659	40	4.44444
AHMAD, NIYAZ	2016	QUANTIFICATION AND EVALUATION OF THYMOQUINONE LOADED MUCOADHESIVE NANOEMULSION FOR TREATMENT OF CEREBRAL ISCHEMIA	INTERNATIONAL JOURNAL OF BIOLOGICAL MACROMOLECULES	10.1016/j.ijbiomac.2016.03.019	98	9.8
AHMAD, NIYAZ	2013	UHPLC/ESI-Q-TOF-MS METHOD FOR THE MEASUREMENT OF DOPAMINE IN RODENT STRIATAL TISSUE: A COMPARATIVE EFFECTS OF INTRANASAL ADMINISTRATION OF ROPINIROLE SOLUTION OVER NANOEMULSION	DRUG TESTING AND ANALYSIS	10.1002/dta.1426	19	1.46154
AHMAD, NIYAZ	2012	STRESSED KINETICS OF NANOEMULSION FORMULATION ENCAPSULATED ROPINIROLE WITH A VALIDATED ULTRA HIGH PERFORMANCE LIQUID CHROMATOGRAPHY-SYNAPT MASS SPECTROMETRY (UPLC-MS/MS ESI-Q-TOF)	JOURNAL OF THE CHINESE CHEMICAL SOCIETY	10.1002/jccs.201100620	3	0.214286
O'KONEK, JESSICA J.	2024	ENHANCED MUCOSAL SARS-COV-2 IMMUNITY AFTER HETEROLOGOUS INTRAMUSCULAR MRNA PRIME/INTRANASAL PROTEIN BOOST VACCINATION WITH A COMBINATION ADJUVANT	MOLECULAR THERAPY	10.1016/j.ymthe.2024.10.016	2	1
O'KONEK, JESSICA J.	2021	COMBINED INTRANASAL NANOEMULSION AND RIG-I ACTIVATING RNA ADJUVANTS ENHANCE MUCOSAL, HUMORAL, AND CELLULAR IMMUNITY TO INFLUENZA VIRUS	MOLECULAR PHARMACEUTICS	10.1021/acs.molpharmaceut.0c00315	20	4
O'KONEK, JESSICA J.	2020	INTRANASAL NANOEMULSION VACCINE CONFERS LONG-LASTING IMMUNOMODULATION AND SUSTAINED UNRESPONSIVENESS IN A MURINE MODEL OF MILK ALLERGY	ALLERGY: EUROPEAN JOURNAL OF ALLERGY AND CLINICAL IMMUNOLOGY	10.1111/all.14064	19	3.16667
HAMOUDA, TAREK	2019	INTRANASAL NANOEMULSION-ADJUVANTED HSV-2 SUBUNIT VACCINE IS EFFECTIVE AS A PROPHYLACTIC AND THERAPEUTIC VACCINE USING THE GUINEA PIG MODEL OF GENITAL HERPES	VACCINE	10.1016/j.vaccine.2019.08.077	26	3.71429
O'KONEK, JESSICA J.	2019	NANOEMULSION ADJUVANT AUGMENTS RETINALDEHYDE DEHYDROGENASE ACTIVITY IN DENDRITIC CELLS VIA MYD88 PATHWAY	FRONTIERS IN IMMUNOLOGY	10.3389/fimmu.2019.00916	9	1.28571
O'KONEK, JESSICA J.	2018	NANOEMULSION ADJUVANT–DRIVEN REDIRECTION OF TH2 IMMUNITY INHIBITS ALLERGIC REACTIONS IN MURINE MODELS OF PEANUT ALLERGY	JOURNAL OF ALLERGY AND CLINICAL IMMUNOLOGY	10.1016/j.jaci.2018.01.042	32	4
O'KONEK, JESSICA J.	2016	IMMUNOMODULATION OF TH2 BIASED IMMUNITY WITH MUCOSAL ADMINISTRATION OF NANOEMULSION ADJUVANT	VACCINE	10.1016/j.vaccine.2016.06.043	27	2.7
MAKIDON, PAUL E.	2015	FORMULATION, HIGH THROUGHPUT IN VITRO SCREENING AND IN VIVO FUNCTIONAL CHARACTERIZATION OF NANOEMULSION-BASED INTRANASAL VACCINE ADJUVANTS	PLOS ONE	10.1371/journal.pone.0126120	42	3.81818
O'KONEK, JESSICA J.	2015	FORMULATION, HIGH THROUGHPUT IN VITRO SCREENING AND IN VIVO FUNCTIONAL CHARACTERIZATION OF NANOEMULSION-BASED INTRANASAL VACCINE ADJUVANTS	PLOS ONE	10.1371/journal.pone.0126120	42	3.81818
HAMOUDA, TAREK	2015	FORMULATION, HIGH THROUGHPUT IN VITRO SCREENING AND IN VIVO FUNCTIONAL CHARACTERIZATION OF NANOEMULSION-BASED INTRANASAL VACCINE ADJUVANTS	PLOS ONE	10.1371/journal.pone.0126120	42	3.81818
O'KONEK, JESSICA J.	2015	INTRANASAL NANOEMULSION-BASED INACTIVATED RESPIRATORY SYNCYTIAL VIRUS VACCINES PROTECT AGAINST VIRAL CHALLENGE IN COTTON RATS	HUMAN VACCINES AND IMMUNOTHERAPEUTICS	10.1080/21645515.2015.1075680	22	2
MAKIDON, PAUL E.	2015	INTRANASAL NANOEMULSION-BASED INACTIVATED RESPIRATORY SYNCYTIAL VIRUS VACCINES PROTECT AGAINST VIRAL CHALLENGE IN COTTON RATS	HUMAN VACCINES AND IMMUNOTHERAPEUTICS	10.1080/21645515.2015.1075680	22	2
HAMOUDA, TAREK	2015	INTRANASAL NANOEMULSION-BASED INACTIVATED RESPIRATORY SYNCYTIAL VIRUS VACCINES PROTECT AGAINST VIRAL CHALLENGE IN COTTON RATS	HUMAN VACCINES AND IMMUNOTHERAPEUTICS	10.1080/21645515.2015.1075680	22	2
MAKIDON, PAUL E.	2014	INTRANASAL IMMUNIZATION WITH W805EC ADJUVANTED RECOMBINANT RSV RF-PTN ENHANCES CLEARANCE OF RESPIRATORY SYNCYTIAL VIRUS IN A MOUSE MODEL	HUMAN VACCINES AND IMMUNOTHERAPEUTICS	10.4161/hv.27383	11	0.916667
O'KONEK, JESSICA J.	2014	INTRANASAL IMMUNIZATION WITH W805EC ADJUVANTED RECOMBINANT RSV RF-PTN ENHANCES CLEARANCE OF RESPIRATORY SYNCYTIAL VIRUS IN A MOUSE MODEL	HUMAN VACCINES AND IMMUNOTHERAPEUTICS	10.4161/hv.27383	11	0.916667
HAMOUDA, TAREK	2014	INTRANASAL IMMUNIZATION WITH W805EC ADJUVANTED RECOMBINANT RSV RF-PTN ENHANCES CLEARANCE OF RESPIRATORY SYNCYTIAL VIRUS IN A MOUSE MODEL	HUMAN VACCINES AND IMMUNOTHERAPEUTICS	10.4161/hv.27383	11	0.916667
MAKIDON, PAUL E.	2014	DISTINCT PATHWAYS OF HUMORAL AND CELLULAR IMMUNITY INDUCED WITH THE MUCOSAL ADMINISTRATION OF A NANOEMULSION ADJUVANT	JOURNAL OF IMMUNOLOGY	10.4049/jimmunol.1301424	51	4.25
MAKIDON, PAUL E.	2014	FORMULATION AND CHARACTERIZATION OF NANOEMULSION INTRANASAL ADJUVANTS: EFFECTS OF SURFACTANT COMPOSITION ON MUCOADHESION AND IMMUNOGENICITY	MOLECULAR PHARMACEUTICS	10.1021/mp4005029	63	5.25
MAKIDON, PAUL E.	2012	INDUCTION OF IMMUNE TOLERANCE IN MICE WITH A NOVEL MUCOSAL NANOEMULSION ADJUVANT AND SELF-ANTIGEN	NANOMEDICINE	10.2217/nnm.11.187	19	1.35714
HAMOUDA, TAREK	2012	NANOEMULSION W 805EC IMPROVES IMMUNE RESPONSES UPON INTRANASAL DELIVERY OF AN INACTIVATED PANDEMIC H1N1 INFLUENZA VACCINE	VACCINE	10.1016/j.vaccine.2012.09.007	39	2.78571
HAMOUDA, TAREK	2012	SAFETY AND IMMUNOGENICITY OF A NOVEL NANOEMULSION MUCOSAL ADJUVANT W 805EC COMBINED WITH APPROVED SEASONAL INFLUENZA ANTIGENS	VACCINE	10.1016/j.vaccine.2011.10.094	72	5.14286
HAMOUDA, TAREK	2011	A NOVEL INACTIVATED INTRANASAL RESPIRATORY SYNCYTIAL VIRUS VACCINE PROMOTES VIRAL CLEARANCE WITHOUT TH2 ASSOCIATED VACCINE-ENHANCED DISEASE	PLOS ONE	10.1371/journal.pone.0021823	68	4.53333
HAMOUDA, TAREK	2011	INTRANASAL IMMUNIZATION OF FERRETS WITH COMMERCIAL TRIVALENT INFLUENZA VACCINES FORMULATED IN A NANOEMULSION-BASED ADJUVANT	CLINICAL AND VACCINE IMMUNOLOGY	10.1128/CVI.00035-11	44	2.93333
MAKIDON, PAUL E.	2010	CHARACTERIZATION OF STABILITY AND NASAL DELIVERY SYSTEMS FOR IMMUNIZATION WITH NANOEMULSION-BASED VACCINES	JOURNAL OF AEROSOL MEDICINE AND PULMONARY DRUG DELIVERY	10.1089/jamp.2009.0766	56	3.5
HAMOUDA, TAREK	2010	EFFICACY, IMMUNOGENICITY AND STABILITY OF A NOVEL INTRANASAL NANOEMULSION-ADJUVANTED INFLUENZA VACCINE IN A MURINE MODEL	HUMAN VACCINES	10.4161/hv.6.7.11818	42	2.625
MAKIDON, PAUL E.	2010	INDUCTION OF IMMUNE RESPONSE TO THE 17 KDA OMPA BURKHOLDERIA CENOCEPACIA POLYPEPTIDE AND PROTECTION AGAINST PULMONARY INFECTION IN MICE AFTER NASAL VACCINATION WITH AN OMP NANOEMULSION-BASED VACCINE	MEDICAL MICROBIOLOGY AND IMMUNOLOGY	10.1007/s00430-009-0137-2	61	3.8125
MAKIDON, PAUL E.	2007	MUCOSAL IMMUNIZATION WITH A NOVEL NANOEMULSION-BASED RECOMBINANT ANTHRAX PROTECTIVE ANTIGEN VACCINE PROTECTS AGAINST BACILLUS ANTHRACIS SPORE CHALLENGE	INFECTION AND IMMUNITY	10.1128/IAI.00070-07	122	6.42105

## Sheet: MostRelAffiliations
Affiliation	Articles
UNIVERSITY OF MICHIGAN	83
UNIVERSITY OF MICHIGAN MEDICAL SCHOOL	62
SCHOOL OF PHARMACEUTICAL EDUCATION AND RESEARCH	43
THIRD MILITARY MEDICAL UNIVERSITY	36
BEIJING UNIVERSITY OF CHINESE MEDICINE	30
UNIVERSITY OF BEIRA INTERIOR	30
HAMDARD UNIVERSITY	26
KING ABDULAZIZ UNIVERSITY	22
INSTITUTE OF NUCLEAR MEDICINE AND ALLIED SCIENCES	21
JAYPEE INSTITUTE OF INFORMATION TECHNOLOGY	20
UNIVERSITY OF PARMA	20
ICAHN SCHOOL OF MEDICINE AT MOUNT SINAI	19
CAIRO UNIVERSITY	18
FEDERAL UNIVERSITY OF RIO GRANDE	17
SINHGAD INSTITUTE OF PHARMACY (AFFILIATED TO SAVITRIBAI PHULE PUNE UNIVERSITY)	17
UNIVERSITY OF COIMBRA	17
FUDAN UNIVERSITY	16
SÃO PAULO STATE UNIVERSITY (UNESP)	16
IMAM ABDULRAHMAN BIN FAISAL UNIVERSITY	15
MAHARAJA SAYAJIRAO UNIVERSITY OF BARODA	15
SHENYANG PHARMACEUTICAL UNIVERSITY	15
UNIVERSIDADE FEDERAL DE CIÊNCIAS DA SAÚDE DE PORTO ALEGRE (UFCSPA)	15
GUANGZHOU UNIVERSITY OF CHINESE MEDICINE	14
SHANDONG UNIVERSITY	14
THIRD MILITARY MEDICAL UNIVERSITY OF CHINESE PLA	14
KANGWON NATIONAL UNIVERSITY	13
SAPIENZA UNIVERSITY OF ROME	13
SEOUL NATIONAL UNIVERSITY	13
UNIVERSIDADE FEDERAL DO RIO GRANDE DO SUL (UFRGS)	13
AIN SHAMS UNIVERSITY	12
INTERNATIONAL MEDICAL UNIVERSITY	12
UNIVERSITY OF CATANIA	12
ANHUI UNIVERSITY OF CHINESE MEDICINE	11
CHAROTAR UNIVERSITY OF SCIENCE AND TECHNOLOGY	11
INDUKAKA IPCOWALA COLLEGE OF PHARMACY	11
JSS COLLEGE OF PHARMACY	11
UNIVERSIDADE ESTADUAL DO CENTRO-OESTE	11
UNIVERSIDADE FEDERAL DO RIO GRANDE DO SUL	11
UNIVERSITY OF BARCELONA	11
CHINA PHARMACEUTICAL UNIVERSITY	10
GALGOTIAS UNIVERSITY	10
JILIN UNIVERSITY	10
NORTHEASTERN UNIVERSITY	10
SEBELAS MARET UNIVERSITY	10
SIKSHA ‘O’ ANUSANDHAN UNIVERSITY	10
ST. JOHN'S UNIVERSITY	10
UNIVERSIDADE FEDERAL DO RIO GRANDE	10
IMPERIAL COLLEGE LONDON	9
INSTITUTE OF CHEMICAL TECHNOLOGY	9
KING KHALID UNIVERSITY	9
NANJING UNIVERSITY OF CHINESE MEDICINE	9
NATIONAL INSTITUTE OF PHARMACEUTICAL EDUCATION AND RESEARCH (NIPER)	9
TIANJIN UNIVERSITY OF TRADITIONAL CHINESE MEDICINE	9
UNIVERSITY OF NORTH CAROLINA-CHAPEL HILL	9
UNIVERSITY OF THE BASQUE COUNTRY (UPV/EHU)	9
ALEXANDRIA UNIVERSITY	8
INSTITUTE OF PROCESS ENGINEERING	8
RAJIV ACADEMY FOR PHARMACY	8
S. N. INSTITUTE OF PHARMACY	8
TAYLOR'S UNIVERSITY	8
THE MAHARAJA SAYAJIRAO UNIVERSITY OF BARODA	8
UNIVERSIDAD AUTONOMA DE QUERETARO	8
UNIVERSIDAD NACIONAL AUTÓNOMA DE MÉXICO	8
UNIVERSITY OF BARI “ALDO MORO”	8
UNIVERSITY OF SASSARI	8
UNIVERSITY OF SZEGED	8
ZAGAZIG UNIVERSITY	8
FACULTY OF PHARMACY	7
INFECTIOUS DISEASE RESEARCH INSTITUTE	7
MEERUT INSTITUTE OF ENGINEERING AND TECHNOLOGY	7
S MEDICAL CENTRE	7
SHANDONG FIRST MEDICAL UNIVERSITY	7
STATE RESEARCH CENTER OF VIROLOGY AND BIOTECHNOLOGY VECTOR	7
UNIVERSIDADE FEDERAL DO RIO GRANDE (FURG)	7
UNIVERSITY DE SANTIAGO DE COMPOSTELA	7
UNIVERSITY MONTPELLIER	7
UNIVERSITY OF BAGHDAD	7
UNIVERSITY OF NOTTINGHAM MEDICAL SCHOOL	7
UNIVERSITY OF TURIN	7
ALZHEIMER'S RESEARCH CENTER	6
B. V. PATEL PERD CENTRE	6
BABASAHEB BHIMRAO AMBEDKAR UNIVERSITY	6
BIRLA INSTITUTE OF TECHNOLOGY	6
CHONGQING UNIVERSITY CENTRAL HOSPITAL	6
GENE THERAPY CENTER	6
HASANUDDIN UNIVERSITY	6
J.S.S. COLLEGE OF PHARMACY	6
JIANGXI UNIVERSITY OF CHINESE MEDICINE	6
KING FAISAL UNIVERSITY	6
L. J. INSTITUTE OF PHARMACY AND RESEARCH CENTRE	6
NATIONAL INSTITUTE OF PHARMACEUTICAL EDUCATION AND RESEARCH (NIPER)-RAEBARELI	6
ST. JOHN’S UNIVERSITY	6
THE HEBREW UNIVERSITY OF JERUSALEM	6
THE UNIVERSITY OF QUEENSLAND	6
UNIVERSIDADE FEDERAL DE CIÊNCIAS DA SAÚDE DE PORTO ALEGRE	6
UNIVERSIDADE FEDERAL DE SANTA CATARINA	6
UNIVERSITY OF ALBERTA	6
UNIVERSITY OF CAMPINAS (UNICAMP)	6
UNIVERSITY OF HEALTH SCIENCES	6
UNIVERSITY OF KWAZULU-NATAL	6
UNIVERSITÉ PARIS-SACLAY	6
WASHINGTON UNIVERSITY IN ST. LOUIS	6
INSTITUTE OF NUCLEAR MEDICINE AND ALLIED SCIENCES	6
ARIHANT SCHOOL OF PHARMACY AND BIO- RESEARCH INSTITUTE	5
BENI-SUEF UNIVERSITY	5
CENTRO DE BIOLOGÍA MOLECULAR SEVERO OCHOA	5
FEDERAL UNIVERSITY OF SANTA MARIA	5
HIRSZFELD INSTITUTE OF IMMUNOLOGY AND EXPERIMENTAL THERAPY	5
HOT LABS CENTRE	5
INSTITUTE OF CHEMICAL BIOLOGY	5
IOWA STATE UNIVERSITY	5
KRUPANIDHI COLLEGE OF PHARMACY	5
MEDICAL UNIVERSITY OF PLOVDIV	5
NANOMEDICINE LAB	5
NATIONAL INSTITUTE OF PHARMACEUTICAL EDUCATION AND RESEARCH-RAEBARELI	5
NIRMA UNIVERSITY	5
OSWALDO CRUZ INSTITUTE	5
RAJ KUMAR GOEL INSTITUTE OF TECHNOLOGY	5
UNIVERSITY OF WISCONSIN	5
UNIVERSITÀ DEGLI STUDI DI MILANO	5
A. R. COLLEGE OF PHARMACY AND G. H. PATEL INSTITUTE OF PHARMACY	4
BEN GURION UNIVERSITY OF THE NEGEV	4
BHAGWANT UNIVERSITY	4
BOMBAY VETERINARY COLLEGE	4
CHIANG MAI UNIVERSITY	4
CINCINNATI CHILDREN'S HOSPITAL MEDICAL CENTER	4
FACULTY OF PHARMACY OF THE UNIVERSITY OF COIMBRA	4
FEDERAL UNIVERSITY OF RIO GRANDE DO SUL	4
FRAUNHOFER USA CENTER FOR MOLECULAR BIOTECHNOLOGY (FHCMB)	4
GUANGDONG PHARMACEUTICAL UNIVERSITY	4
HAMADAN UNIVERSITY OF MEDICAL SCIENCES	4
I.S.F. COLLEGE OF PHARMACY	4
INSTITUTE OF NUCLEAR MEDICINE AND ALLIED SCIENCES (INMAS)	4
JAIPUR NATIONAL UNIVERSITY	4
JAZAN UNIVERSITY	4
JSS COLLEGE OF PHARMACY OOTY	4
KING SAUD UNIVERSITY	4
KLE COLLEGE OF PHARMACY	4
MET’S INSTITUTE OF PHARMACY	4
NAHDA UNIVERSITY (NUB)	4
NATIONAL ENGINEERING RESEARCH CENTER OF CHINESE MEDICINE SOLID PREPARATION MANUFACTURING TECHNOLOGY	4
NOTREPORTED	4
PARUL INSTITUTE OF PHARMACY AND RESEARCH	4
PHARMACEUTICAL SCIENCES GRADUATE PROGRAM	4
SAURASHTRA UNIVERSITY	4
SHAANXI UNIVERSITY OF CHINESE MEDICINE	4
SHANGHAI UNIVERSITY OF TRADITIONAL CHINESE MEDICINE	4
SICHUAN UNIVERSITY	4
ST. PETER’S INSTITUTE OF PHARMACEUTICAL SCIENCES	4
STATE UNIVERSITY OF SAO PAULO	4
SULTAN-UL-ULOOM COLLEGE OF PHARMACY	4
TAIF UNIVERSITY	4
TAIPEI MEDICAL UNIVERSITY	4
UNIVERSITY OF ALEXANDRIA	4
UNIVERSITY OF CINCINNATI	4
UNIVERSITY OF DAMMAM	4
UNIVERSITY OF LOUISVILLE	4
UNIVERSITY OF PATRAS	4
UNIVERSITY OF PAVIA	4
UNIVERSITY OF SOUTH FLORIDA	4
UNIVERSITY OF TABUK	4
ZHEJIANG UNIVERSITY OF TECHNOLOGY	4
A.R. COLLEGE OF PHARMACY	3
AL-AZHAR UNIVERSITY	3
ARGENTINA	3
ARIHANT SCHOOL OF PHARMACY AND BRI	3
CENTRO DE INVESTIGACIÓN EN ALIMENTACIÓN Y DESARROLLO	3
CENTRO DE INVESTIGACIÓN Y DE ESTUDIOS AVANZADOS (CINVESTAV) DEL INSTITUTO POLITÉCNICO NACIONAL	3
DEEMED UNIVERSITY	3
DHARMSINH DESAI UNIVERSITY	3
DIPARTIMENTO DI SCIENZE DEGLI ALIMENTI E DEL FARMACO	3
DR. D. Y. PATIL INSTITUTE OF PHARMACEUTICAL SCIENCES AND RESEARCH	3
FEDERAL UNIVERSITY OF PELOTAS	3
GURU JAMBHESHWAR UNIVERSITY OF SCIENCE AND TECHNOLOGY	3
HACETTEPE UNIVERSITY	3
ICMR-NATIONAL INSTITUTE OF OCCUPATIONAL HEALTH	3
IMAM ABDULRAHMAN BIN FAISAL UNIVERSITY (FORMERLY UNIVERSITY OF DAMMAM)	3
INSTITUTE OF CHEMICAL TECHNOLOGY (ICT)	3
INSTITUTO DE CIÊNCIAS BÁSICAS DA SAÚDE	3
JAMIA HAMDARD (HAMDARD UNIVERSITY)	3
JAYPEE UNIVERSITY OF INFORMATION TECHNOLOGY (JUIT)	3
KING'S COLLEGE LONDON	3
L. M. COLLEGE OF PHARMACY	3
LUND UNIVERSITY HOSPITAL	3
M. S. UNIVERSITY OF BARODA	3
MERCER UNIVERSITY	3
MS UNIVERSITY	3
NATIONAL INSTITUTE OF INFECTIOUS DISEASES AND VACCINOLOGY	3
NATIONAL UNIVERSITY OF QUILMES	3
PONTIFICAL CATHOLIC UNIVERSITY OF RIO GRANDE DO SUL (PUCRS)	3
PORTO UNIVERSITY	3
PRINCESS NOURAH BINT ABDULRAHMAN UNIVERSITY	3
R. C. PATEL INSTITUTE OF PHARMACEUTICAL EDUCATION AND RESEARCH	3
RESEARCH SCHOLAR	3
SETH GS MEDICAL COLLEGE AND KEM HOSPITAL	3
SINHGAD INSTITUTE OF PHARMACY	3
SKÅNE UNIVERSITY HOSPITAL	3
SMT. SAROJINI RAMULAMMA COLLEGE OF PHARMACY	3
SNDT WOMEN’S UNIVERSITY	3
SRI JAYACHAMARAJENDRA COLLEGE OF ENGINEERING	3
STATENS SERUM INSTITUT	3
UNIVERSIDAD NACIONAL DEL SUR	3
UNIVERSIDADE ESTADUAL DO CENTRO-OESTE/UNICENTRO	3
UNIVERSITI MALAYSIA PAHANG	3
UNIVERSITY OF BRASILIA (UNB)	3
UNIVERSITY OF CHILE	3
UNIVERSITY OF COPENHAGEN	3
UNIVERSITY OF NOTTINGHAM	3
UNIVERSITÉ DE MONTPELLIER	3
ABDUL WALI KHAN UNIVERSITY MARDAN	2
AJOU UNIVERSITY	2
BARODA COLLEGE OF PHARMACY	2
BEIRUT ARAB UNIVERSITY	2
BHARATI VIDYAPEETH (DEEMED TO BE UNIVERSITY)	2
BHARATI VIDYAPEETH DEEMED UNIVERSITY	2
BIRLA INSTITUTE OF TECHNOLOGY AND SCIENCE	2
C/O. B. V. PATEL PERD CENTRE	2
CENTRAL DRUG RESEARCH INSTITUTE	2
CENTRAL UNIVERSITY	2
CHAROTAR UNIVERSITY OF SCIENCE AND TECHNOLOGY (CHARUSAT)	2
CHINA MEDICAL UNIVERSITY	2
CHINESE ACADEMY OF MEDICAL SCIENCE AND PEKING UNION MEDICAL COLLEGE	2
COLLEGE OF DENTISTRY AND PHARMACY	2
CSIR-CENTRAL DRUG RESEARCH INSTITUTE	2
DAMMAM UNIVERSITY	2
DICLE UNIVERSITY	2
FEDERAL UNIVERSITY OF MATO GROSSO	2
FEDERAL UNIVERSITY OF RIO GRANDE – FURG	2
FEDERAL UNIVERSITY OF SANTA CATARINA	2
GITAM SCHOOL OF PHARMACY (DEEMED TO BE UNIVERSITY)	2
GUANGDONG ACADEMY OF MEDICAL SCIENCES	2
GUANGXI MEDICAL UNIVERSITY	2
GUJARAT TECHNICAL UNIVERSITY	2
HEBREW UNIVERSITY OF JERUSALEM	2
HOSPITAL DE CLÍNICAS DE PORTO ALEGRE	2
HOT LABS. CENTER	2
INSTITUTO NACIONAL DE CANCEROLOGÍA	2
JADAVPUR UNIVERSITY	2
JEONBUK NATIONAL UNIVERSITY	2
KHALSA COLLEGE OF PHARMACY	2
LABORATORY FOR PROTEOLYTIC NEUROSCIENCE	2
LAVAL UNIVERSITY	2
LOVELY PROFESSIONAL UNIVERSITY	2
MARTIN LUTHER UNIVERSITY HALLE-WITTENBERG	2
MASHHAD UNIVERSITY OF MEDICAL SCIENCES	2
MNR COLLEGE OF PHARMACY	2
MOHAMMAD AL-MANA COLLEGE FOR MEDICAL SCIENCES	2
MUSTANSIRIYAH UNIVERSITY	2
NATIONAL TSING HUA UNIVERSITY	2
NEUROCENTER OF ULM UNIVERSITY	2
ORIENTAL UNIVERSITY	2
PHAROS UNIVERSITY IN ALEXANDRIA	2
PRINCE SATTAM BIN ABDULAZIZ UNIVERSITY	2
R.C.PATEL INSTITUTE OF PHARMACEUTICAL EDUCATION AND RESEARCH	2
RAYAT-BAHRA UNIVERSITY	2
RIPHAH INTERNATIONAL UNIVERSITY	2
RSM’S N.N SATTHA COLLEGE OF PHARMACY	2
SANKALCHAND PATEL UNIVERSITY	2
SARDAR PATEL UNIVERSITY	2
SEATTLE CHILDREN'S RESEARCH INSTITUTE	2
SHAQRA UNIVERSITY	2
SHOBHABEN PRATAPBHAI PATEL SCHOOL OF PHARMACY AND TECHNOLOGY MANAGEMENT	2
SNJB’S SSDJ COLLEGE OF PHARMACY	2
STES'S SINHGAD INSTITUTE OF PHARMACY (AFFILIATED TO SAVITRIBAI PHULE PUNE UNIVERSITY)	2
SVKM’S INSTITUTE OF PHARMACY	2
SVKM’S NMIMS DEEMED-TO-BE-UNIVERSITY	2
TEMPLE UNIVERSITY	2
TEXAS BIOMEDICAL RESEARCH INSTITUTE	2
THE M S UNIVERSITY OF BARODA	2
THE RUSSELL BERRIE NANOTECHNOLOGY INSTITUTE (RBNI)	2
THE UNIVERSITY OF IOWA	2
UMM AL-QURA UNIVERSITY	2
UNIVERSIDAD DE ZARAGOZA AND CIBER-BBN	2
UNIVERSITY COLLEGE OF PHARMACEUTICAL SCIENCES	2
UNIVERSITY OF CRETE	2
UNIVERSITY OF EDINBURGH	2
UNIVERSITY OF FOGGIA	2
UNIVERSITY OF MICHIGAN HEALTH SYSTEM	2
UNIVERSITY OF MINNESOTA	2
UNIVERSITY OF SALENTO AND INFN SEZIONE DI LECCE	2
UNIVERSITY OF SANTIAGO DE COMPOSTELA	2
UNIVERSITY OF TEXAS MEDICAL BRANCH	2
UNIVERSITY OF VALE DO ITAJAÍ (UNIVALI)	2
UNIVERSITY OF WÜRZBURG	2
UNIVERSITÀ DI PARMA	2
A. R. COLLEGE OF PHARMACY	1
ABBVIE DEUTSCHLAND GMBH AND CO. KG	1
AJMAN UNIVERSITY	1
AL-AHRAM CANADIAN UNIVERSITY	1
AL-FARAHIDI UNIVERSITY	1
ALZHEIMER'S RESEARCH CENTER AT REGIONS HOSPITAL	1
AMITY UNIVERSITY	1
ANN ARBOR	1
APOTEX RESEARCH PRIVATE LIMITED	1
AZAIBA	1
BAGHDAD	1
BAGHDAD COLLEGE OF MEDICAL SCIENCES	1
BANARAS HINDU UNIVERSITY	1
BARCELONA	1
BEIJING	1
BEN-GURION UNIVERSITY OF THE NEGEV	1
BENI SUEF UNIVERSITY	1
BRNO	1
C/O B. V. PATEL PERD CENTRE	1
CENTER FOR CELLULAR AND MOLECULAR BIOLOGY	1
CMR COLLEGE OF PHARMACY	1
CNR-IFN BARI	1
COLUMBIA UNIVERSITY	1
CSIC-UNIVERSIDAD DE ZARAGOZA AND CIBER-BBN	1
CSM GROUP OF INSTITUTIONS	1
DAHUA HOSPITAL	1
DEFENCE RESEARCH AND DEVELOPMENT ORGANIZATION	1
DEFENSE RESEARCH AND DEVELOPMENT ORGANIZATION	1
DEHRADUN	1
DELHI PHARMACEUTICAL SCIENCES AND RESEARCH UNIVERSITY	1
DEPARTMENT OF BIOTECHNOLOGY	1
DEPARTMENT OF PHARMACEUTICAL SCIENCES	1
DEPARTMENT OF PHARMACOLOGY AND TOXICOLOGY COLLEGE OF PHARMACY PRINCE SATTAM BIN ABDUL AZIZ UNIVERSITY SAUDI ARAB	1
DR. B.C. ROY COLLEGE OF PHARMACY AND ALLIED HEALTH SCIENCES	1
DRUG DEVELOPMENT PRECLINICAL SERVICES	1
DUKE UNIVERSITY MEDICAL CENTER	1
E-CENTRE@REDHILL	1
EGE UNIVERSITY	1
FACULTY OF SCIENCE	1
FEDERAL UNIVERSITY OF SERGIPE	1
FRANCE	1
G.D. GOENKA UNIVERSITY	1
GHENT UNIVERSITY	1
GITAM DEEMED TO BE UNIVERSITY	1
GOVERNMENT COLLEGE OF PHARMACY	1
GUANGXI UNIVERSITY OF CHINESE MEDICINE	1
GUIYANG INSTITUTE OF TRADITIONAL CHINESE MEDICINE	1
GUJARAT TECHNOLOGICAL UNIVERSITY	1
GULF MEDICAL UNIVERSITY	1
GULHANE TRAINING AND RESEARCH HOSPITAL	1
GURUPI	1
I.K.G PUNJAB TECHNICAL UNIVERSITY	1
INRS-INSTITUT ARMAND-FRAPPIER	1
INSTITUTE FOR RESEARCH IN BIOMEDICINE (IRB BARCELONA)	1
INSTITUTE OF PHARMACEUTICAL TECHNOLOGY	1
ITALY	1
JOHNSON-COUNTY CLIN-TRIALS	1
JSS MEDICAL COLLEGE	1
KATIHAR MEDICAL COLLEGE	1
KNP COLLEGE OF VETERINARY SCIENCE	1
KURUKSHETRA UNIVERSITY	1
LEBANESE INTERNATIONAL UNIVERSITY	1
LIWA COLLEGE	1
LUDWIG-MAXIMILIANS-UNIVERSITY	1
LUNAM UNIVERSITÉ-MICRO ET NANOMÉDECINES BIOMIMÉTIQUES	1
MAHARAJA SIYAJIRAO UNIVERSITY OF BARODA	1
MEDICAL RESEARCH AND CLINICAL STUDIES INSTITUTE	1
MEDICAL UNIVERSITY OF SOFIA	1
MINNEAPOLIS	1
MODERN UNIVERSITY FOR TECHNOLOGY AND INFORMATION(MTI)	1
MUNICH	1
NATIONAL ILAN UNIVERSITY	1
NATIONAL INSTITUTE FOR RESEARCH IN REPRODUCTIVE HEALTH (NIRRH)	1
NATIONAL ORGANIZATION FOR DRUG CONTROL AND RESEARCH	1
NATIONAL ORGANIZATION OF DRUG CONTROL AND RESEARCH (NODCAR)	1
NATIONAL TAIWAN OCEAN UNIVERSITY	1
NATIONAL TAIWAN UNIVERSITY OF SCIENCE AND TECHNOLOGY	1
NATIONAL YANG MING CHIAO TUNG UNIVERSITY	1
NATIONAL YANG-MING CHIAO TUNG UNIVERSITY	1
NMIMS UNIVERSITY	1
NOOTAN COLLEGE OF PHARMACY	1
NORTHERN BORDER UNIVERSITY	1
NOVARTIS INSTITUTE OF BIOMEDICAL RESEARCH	1
NURSING AND MANAGEMENT COLLEGE	1
OHIO STATE UNIVERSITY	1
OMAN MEDICAL COLLEGE	1
PARIS	1
PARUL UNIVERSITY	1
PGX GLOBAL FOUNDATION	1
PIBULSONGKRAM RAJABHAT UNIVERSITY	1
QATAR UNIVERSITY	1
QUANTITATIVE CLINICAL PHARMACOLOGY	1
R K UNIVERSITY	1
R. K. UNIVERSITY	1
R.C. PATEL INSTITUTE OF PHARMACEUTICAL EDUCATION AND RESEARCH	1
R.T.M. NAGPUR UNIVERSITY	1
RAFHA CENTRAL HOSPITAL	1
ROME CENTER FOR MOLECULAR DESIGN	1
RUDRARAM	1
SANTIAGO	1
SARASWATI INSTITUTE OF PHARMACEUTICAL SCIENCES	1
SCHOOL OF CHEMICAL AND LIFE SCIENCES	1
SHANDONG PROVINCIAL HOSPITAL	1
SHANGHAI	1
SHANGHAI UNIVERSITY OF TRADITIONAL	1
SHEAT COLLEGE OF PHARMACY	1
SHRI SIDDHIVINAYAK GANAPATI CANCER HOSPITALS	1
SMT. R.D. GARDI B. PHARMACY COLLEGE	1
SOUTH VALLEY UNIVERSITY	1
SRI GURU RAM DAS INSTITUTE OF DENTAL SCIENCES AND RESEARCH	1
STATE UNIVERSITY OF CAMPINAS UNICAMP	1
TAIPEI MEDICAL UNIVERSITY HOSPITAL	1
THE FIRST AFFILIATED HOSPITAL OF GUANGDONG PHARMACEUTICAL UNIVERSITY	1
THE FIRST HOSPITAL OF CHINA MEDICAL UNIVERSITY	1
THE MAHARAJA SIYAJIRAO UNIVERSITY OF BARODA	1
THE NATIONAL CENTER FOR DRUGS CONTROL AND RESEARCH	1
THE NATIONAL INSTITUTE OF ENGINEERING	1
THE TESTING CENTER OF SHANDONG BUREAU OF CHINA METALLURGICAL GEOLOGY BUREAU	1
THE UNIVERSITY OF BRITISH COLUMBIA	1
THE UNIVERSITY OF LOUISIANA NEW IBERIA RESEARCH CENTER	1
THE UNIVERSITY OF TOLEDO	1
TULANE UNIVERSITY HEALTH SCIENCES CENTER	1
UNIVERSIDAD AUTÓNOMA DE QUERÉTARO	1
UNIVERSIDAD CATOLICA DE SANTA MARIA	1
UNIVERSIDADE DE SÃO PAULO (USP)	1
UNIVERSIDADE FEDERAL DE PELOTAS	1
UNIVERSIDADE FEDERAL DE SANTA MARIA	1
UNIVERSIDADE FEDERAL FLUMINENSE	1
UNIVERSITI TEKNOLOGI MARA (UITM)	1
UNIVERSITY INSTITUTE OF PHARMA SCIENCES	1
UNIVERSITY KUALA LUMPUR	1
UNIVERSITY OF BARODA	1
UNIVERSITY OF CAMERINO	1
UNIVERSITY OF CAMPINAS	1
UNIVERSITY OF FERRARA	1
UNIVERSITY OF GRANADA	1
UNIVERSITY OF HELSINKI	1
UNIVERSITY OF MODENA AND REGGIO EMILIA	1
UNIVERSITY OF PENNSYLVANIA	1
UNIVERSITY OF SADAT CITY	1
UNIVERSITY OF SALENTO	1
UNIVERSITY OF SASKATCHEWAN	1
UNIVERSITY OF SYDNEY	1
UNIVERSITY OF TECHNOLOGY SYDNEY	1
UNIVERSITY OF TIKRIT	1
UNIVERSITY OF WASHINGTON	1
UNIVERSITY OF WISCONSIN-MADISON	1
UNIVERSITY OF WITWATERSRAND	1
UNIVERSITÉ DE BOURGOGNE FRANCHE-COMTÉ	1
UNIVERSITÉ GRENOBLE ALPES	1
UNIVERSITÉ LAVAL	1
UNIVERSITÉ PARIS DESCARTES	1
VIGNAN PHARMACY COLLEGE	1
VIROLOGY LABORATORY OF THE BIOTECHNOLOGY STARTUP NÚCLEO VITRO	1
XIANYANG VOCATIONAL AND TECHNICAL COLLEGE	1
YEDITEPE UNIVERSITY	1

## Sheet: CorrAuthCountries
Country	Articles	Articles %	SCP	MCP	MCP %
INDIA	131	34.5646	109	22	16.7939
USA	45	11.8734	36	9	20
CHINA	38	10.0264	36	2	5.26316
EGYPT	20	5.27704	15	5	25
BRAZIL	19	5.01319	12	7	36.8421
SAUDI ARABIA	14	3.69393	1	13	92.8571
ITALY	11	2.90237	7	4	36.3636
PORTUGAL	10	2.63852	9	1	10
IRAQ	6	1.58311	6	0	0
SPAIN	5	1.31926	2	3	60
KOREA	4	1.05541	4	0	0
GERMANY	3	0.791557	1	2	66.6667
INDONESIA	3	0.791557	3	0	0
ISRAEL	3	0.791557	3	0	0
MALAYSIA	3	0.791557	1	2	66.6667
FRANCE	2	0.527704	0	2	100
IRAN	2	0.527704	2	0	0
MEXICO	2	0.527704	2	0	0
SWEDEN	2	0.527704	2	0	0
TURKEY	2	0.527704	2	0	0
UNITED KINGDOM	2	0.527704	1	1	50
ARGENTINA	1	0.263852	1	0	0
AUSTRALIA	1	0.263852	1	0	0
BULGARIA	1	0.263852	1	0	0
CHILE	1	0.263852	0	1	100
DENMARK	1	0.263852	0	1	100
FINLAND	1	0.263852	0	1	100
GREECE	1	0.263852	1	0	0
HUNGARY	1	0.263852	1	0	0
OMAN	1	0.263852	0	1	100
PAKISTAN	1	0.263852	0	1	100
POLAND	1	0.263852	0	1	100
SOUTH AFRICA	1	0.263852	1	0	0
THAILAND	1	0.263852	1	0	0
UNITED ARAB EMIRATES	1	0.263852	0	1	100

[truncated: 10 more sheets: CountrySciProd, CountryProdOverTime, MostCitCountries, MostGlobCitDocs, WordCloud, TrendTopics, CoWordNet, CoWordNet(2), CollabNet, CollabWorldMap]
