# Supplementary material for: Nanoemulsions and Microemulsions for Intranasal Drug Delivery: A Bibliometric Analysis and Emerging Trends (2004–2024)
Source: Pharmaceutics. 2025 Aug 25;17(9):1104. doi: 10.3390/pharmaceutics17091104 (PMC12472731; doi:10.3390/pharmaceutics17091104)
Supplement: Supplementary file 1 [file pharmaceutics-17-01104-s001.zip › Excel Revisões SCOPUS Intranasal.csv]

Authors	Author full names	Author(s) ID	Title	Year	Source title	Volume	Issue	Art. No.	Page start	Page end	Page count	Cited by	DOI	Link	Affiliations	Authors with affiliations	Abstract	Author Keywords	Index Keywords	Molecular Sequence Numbers	Chemicals/CAS	Tradenames	Manufacturers	Funding Details	Funding Texts	References	Correspondence Address	Editors	Publisher	Sponsors	Conference name	Conference date	Conference location	Conference code	ISSN	ISBN	CODEN	PubMed ID	Language of Original Document	Abbreviated Source Title	Document Type	Publication Stage	Open Access	Source	EID
Pagar R.R.; Suryawanshi M.V.	Pagar, Roshani R. (57224586986); Suryawanshi, Meghraj V. (58037948200)	57224586986; 58037948200	A SYSTEMATIC OVERVIEW ON NOSE TO BRAIN DRUG DELIVERY SYSTEM IN TREATMENT OF NEURODEGENERATIVE DISORDERS	2022	Indian Drugs	59	11		7	14	7	2	10.53879/id.59.11.12690	https://www.scopus.com/inward/record.uri?eid=2-s2.0-85146031969&doi=10.53879%2fid.59.11.12690&partnerID=40&md5=5e907e147d3de2993130af476a068fb2	Department of Pharmaceutics, D. Y. Patil Institute of Pharmaceutical Education and Research, Pimpri, Maharashtra, Pune, 411 018, India; Department of Pharmaceutics and Pharmaceutical Technology, Indukaka Ipcowala College of Pharmacy, A Constituent College of Charutar Vidya Mandal University (CVM, University), New Vallabh Vidyanagar, GIDC, Gujarat, Anand, 388 121, India; School of Pharmaceutical S…	Pagar R.R., Department of Pharmaceutics, D. Y. Patil Institute of Pharmaceutical Education and Research, Pimpri, Maharashtra, Pune, 411 018, India; Suryawanshi M.V., Department of Pharmaceutics and Pharmaceutical Technology, Indukaka Ipcowala College of Pharmacy, A Constituent College of Charutar Vidya Mandal University (CVM, University), New Vallabh Vidyanagar, GIDC, Gujarat, Anand, 388 121, Ind…	Improving the treatment of neurodegenerative disorders such as Parkinson’s (PD) and Alzheimer’s disease (AD) has always been challenging. Compared with oral drug administration, nasal mucosa has emerged as a convenient target tissue for drug delivery because of its accessibility, high blood perfusion, greater surface area, permeability and ability to escape the first-pass metabolism. The BBB is t…	blood-brainbarrier(bbb); brain; CNS; Drug Delivery System; Neurodegenerative; Nose	carbomer; chitosan; curcumin; galantamine; gold nanoparticle; insulin; liposome; nanogel; polymer; silica nanoparticle; small interfering RNA; Alzheimer disease; blood brain barrier; brain; central nervous system; degenerative disease; drug administration route; drug delivery system; drug mechanism; drug penetration; drug research; drug transport; first pass effect; human; intranasal route; micro…		carbomer, 9007-20-9, 9062-04-8; chitosan, 9012-76-4; curcumin, 458-37-7; galantamine, 1953-04-4, 357-70-0; insulin, 9004-10-8					Mittal D., Ali A., Md S., Baboota S., Sahni J.K., Ali J., Insights into direct nose to brain delivery: current status and future perspective, Drug Deliv, 21, 2, pp. 75-86, (2014); Aderibigbe B. A., In situ-Based Gels for Nose to Brain Delivery for the Treatment of Neurological Diseases, Pharmaceutics, 10, 2, (2018); Ghori M., Mahdi Aljeboury M., Smith A., Conway B., Nasal Drug Delivery Systems: A…	M.V. Suryawanshi; Department of Pharmaceutics and Pharmaceutical Technology, Indukaka Ipcowala College of Pharmacy, A Constituent College of Charutar Vidya Mandal University (CVM, University), Anand, New Vallabh Vidyanagar, GIDC, Gujarat, 388 121, India; email: suryawanshimeghraj917@gmail.com		Indian Drug Manufacturers' Association						0019462X		INDRB		English	Indian Drugs	Review	Final		Scopus	2-s2.0-85146031969
Jiang Y.; Pan X.; Yu T.; Wang H.	Jiang, Yue (57962946900); Pan, Xueting (57201642046); Yu, Tao (55212996500); Wang, Hai (56449975100)	57962946900; 57201642046; 55212996500; 56449975100	Intranasal administration nanosystems for brain-targeted drug delivery	2023	Nano Research	16	12		13077	13099	22	7	10.1007/s12274-023-6026-y	https://www.scopus.com/inward/record.uri?eid=2-s2.0-85174036715&doi=10.1007%2fs12274-023-6026-y&partnerID=40&md5=6a248dd843d0b23d67bc142747710df4	CAS Key Laboratory for Biomedical Effects of Nanomaterials & Nanosafety, CAS Center for Excellence in Nanoscience, National Center for Nanoscience and Technology, Beijing, 100190, China; University of Chinese Academy of Sciences, Beijing, 100049, China; Beijing Institute of Functional Neurosurgery, Xuanwu Hospital, Capital Medical University, Beijing, 100053, China	Jiang Y., CAS Key Laboratory for Biomedical Effects of Nanomaterials & Nanosafety, CAS Center for Excellence in Nanoscience, National Center for Nanoscience and Technology, Beijing, 100190, China, University of Chinese Academy of Sciences, Beijing, 100049, China; Pan X., CAS Key Laboratory for Biomedical Effects of Nanomaterials & Nanosafety, CAS Center for Excellence in Nanoscience, National Cen…	The existence of the blood-brain barrier (BBB) restricts the entry of drugs from the circulation into the central nervous system (CNS), which severely affects the treatment of neurological diseases, including glioblastoma, Parkinson’s disease (PD), and Alzheimer’s disease (AD). With the advantage of bypassing the BBB and avoiding systemic distribution, intranasal administration has emerged as an …	brain-targeted delivery; drug delivery; intranasal administration; nanosystems; neurological diseases	Controlled drug delivery; Diseases; Liposomes; Micelles; Neurology; Targeted drug delivery; Alzheimer; Blood-brain barrier; Brain-targeted delivery; Central nervous systems; Disease treatment; Glioblastomas; Intranasal; Intranasal administration; Neurological disease; Targeted delivery; Nanosystems					Social Trends Institute, STI, (2021ZD0201602)	This work was financially supported by the STI 2030-Major Projects (No. 2021ZD0201602).	D'Souza A., Dave K.M., Stetler R.A., Manickam D.S., Targeting the blood-brain barrier for the delivery of stroke therapies, Adv. Drug Deliv. Rev., 171, pp. 332-351, (2021); Sweeney M.D., Zhao Z., Montagne A., Nelson A.R., Zlokovic B.V., Blood-brain barrier: From physiology to disease and back, Physiol. Rev., 99, pp. 21-78, (2019); Banks W.A., From blood-brain barrier to blood-brain interface: New…	H. Wang; CAS Key Laboratory for Biomedical Effects of Nanomaterials & Nanosafety, CAS Center for Excellence in Nanoscience, National Center for Nanoscience and Technology, Beijing, 100190, China; email: wanghai@nanoctr.cn; T. Yu; Beijing Institute of Functional Neurosurgery, Xuanwu Hospital, Capital Medical University, Beijing, 100053, China; email: yutaoly@sina.com		Tsinghua University						19980124				English	Nano. Res.	Review	Final		Scopus	2-s2.0-85174036715
Shah B.	Shah, Brijesh (55583778600)	55583778600	Microemulsion as a promising carrier for nose to brain delivery: journey since last decade	2021	Journal of Pharmaceutical Investigation	51	6		611	634	23	17	10.1007/s40005-021-00528-w	https://www.scopus.com/inward/record.uri?eid=2-s2.0-85103619487&doi=10.1007%2fs40005-021-00528-w&partnerID=40&md5=c0f555b3b027c2c06260354d5d2126ce	Department of Pharmaceutical Sciences, University of North Texas System College of Pharmacy, University of North Texas Health Science Center, Fort Worth, 76107, TX, United States	Shah B., Department of Pharmaceutical Sciences, University of North Texas System College of Pharmacy, University of North Texas Health Science Center, Fort Worth, 76107, TX, United States	Background: Tight junctions and efflux transporters are two chief bodyguards of the blood–brain barrier that protect the brain and create challenges for the treatment of neurological disorders by hampering the systemic delivery of conventional therapeutics to the brain. Approaches involving drug delivery across the brain are either invasive which require disruption of barrier integrity, leading t…	Brain targeting; Colloidal carriers; Delivery device; Intranasal delivery; Microemulsion	adhesive agent; azelastine plus fluticasone propionate; bile salt; buffer; calcitonin; chitosan; collagen; cosurfactant; curcumin; cyanocobalamin; cyclodextrin; decanoic acid; desmopressin; diazepam; donepezil; esketamine; fluticasone propionate; insulin; lauric acid; levodopa; lysine; midazolam; mometasone furoate; myristic acid; naloxone; nimodipine; octadecylamine; olanzapine; polyarginine; po…		calcitonin, 12321-44-7, 21215-62-3, 9007-12-9; chitosan, 9012-76-4; collagen, 9007-34-5; curcumin, 458-37-7; cyanocobalamin, 53570-76-6, 68-19-9, 8064-09-3; cyclodextrin, 12619-70-4; decanoic acid, 334-48-5, 3398-75-2; desmopressin, 16679-58-6, 62288-83-9, 62357-86-2; diazepam, 439-14-5; donepezil, 120011-70-3, 120014-06-4, 142057-77-0; esketamine, 33643-46-8, 33643-47-9; fluticasone propionate, …					Abdelbary G., Fahmy R.H., Diazepam-loaded solid lipid nanoparticles: design and characterization, AAPS PharmSciTech, 10, 1, pp. 211-219, (2009); Ahmad E., Feng Y., Qi J., Fan W., Ma Y., He H., Xia F., Dong X., Zhao W., Lu Y., Wu W., Evidence of nose-to-brain delivery of nanoemulsions: cargoes but not vehicles, Nanoscale, 9, 3, pp. 1174-1183, (2017); Ahmad N., Ahmad R., Naqvi A.A., Alam M.A., Asha…	B. Shah; Department of Pharmaceutical Sciences, University of North Texas System College of Pharmacy, University of North Texas Health Science Center, Fort Worth, 76107, United States; email: brijeshshah25@ymail.com		Springer						20935552				English	J. Pharma. Invest.	Review	Final		Scopus	2-s2.0-85103619487
Sunena; Kumar S.; Sulekha; Tomar D.; Kumar D.; Kishore V.	Sunena (55115709800); Kumar, Sumit (56167238700); Sulekha (58913894000); Tomar, Deepali (57959330200); Kumar, Dinesh (58433234100); Kishore, Vimal (59064877700)	55115709800; 56167238700; 58913894000; 57959330200; 58433234100; 59064877700	Applications of Polymeric Nanoparticle in Nose to Brain Drug Delivery	2023	Research Journal of Pharmacy and Technology	16	12		6087	6094	7	1	10.52711/0974-360X.2023.00988	https://www.scopus.com/inward/record.uri?eid=2-s2.0-85186415949&doi=10.52711%2f0974-360X.2023.00988&partnerID=40&md5=f70c1aa225bdf3c46020c6de211bca58	School of Pharmaceutical Sciences, Om Sterling Global University, Haryana, Hisar, 125001, India; Department of Pharmaceutical Sciences, Central University of Haryana, Jant-Pali, Haryana, Mahendergarh, 123031, India; Geeta Institute of Pharmacy, Geeta University, Haryana, Panipat, 132145, India; Lala Birkha Ram College of Pharmacy, Panchkula, Haryana, Golpura, India; Atam Institute of Pharmacy, Om…	Sunena, School of Pharmaceutical Sciences, Om Sterling Global University, Haryana, Hisar, 125001, India; Kumar S., Department of Pharmaceutical Sciences, Central University of Haryana, Jant-Pali, Haryana, Mahendergarh, 123031, India; Sulekha, Geeta Institute of Pharmacy, Geeta University, Haryana, Panipat, 132145, India; Tomar D., Lala Birkha Ram College of Pharmacy, Panchkula, Haryana, Golpura, …	The primary goal of developing novel formulations is to effectively deliver the drug the at the target site. A desirable, non-invasive method of enhancing medication penetration or delivering innovative drug or gene carriers into the brain is nose-to-brain administration. The main benefit of intranasal medication administration is that it avoids the blood-brain barrier and targets drug molecules …	Blood-brain-barrier; Brain targeting; Intranasal; Neurological disorders; Non-invasive; Polymeric nanoparticles	albumin; aripiprazole; bromocriptine; chitosan; cyclobenzaprine; diazepam; didanosine; drug carrier; gallic acid; glycan; hepatitis B surface antigen; insulin; midazolam; nanoparticle; neuropeptide; olanzapine; ondansetron; paclitaxel; polymer; quetiapine; rasagiline; resveratrol; risperidone; rivastigmine; ropinirole; sedative agent; selegiline; sumatriptan; tarenflurbil; thymoquinone; tizanidin…		aripiprazole, 129722-12-9; bromocriptine, 25614-03-3; chitosan, 9012-76-4; cyclobenzaprine, 303-53-7, 6202-23-9; diazepam, 439-14-5, 11100-37-1, 53320-84-6; didanosine, 69655-05-6; gallic acid, 149-91-7; insulin, 9004-10-8; midazolam, 59467-70-8, 59467-96-8; olanzapine, 132539-06-1, 221373-09-7, 221373-18-8; ondansetron, 103639-04-9, 116002-70-1, 99614-01-4; paclitaxel, 33069-62-4; quetiapine, 11…					Lochhead J.J., Thorne R.G., Intranasal delivery of biologics to the central nervous system, Adv Drug Deliver Rev, 64, pp. 614-628, (2012); Illum L., Transport of drugs from the nasal cavity to the central nervous system, Eur J. Pharm Sci., 11, pp. 1-18, (2000); Redzic Z., Molecular biology of the blood-brain and the blood cerebrospinal fluid barriers: Similarities and differences, Fluids Barriers…	Sunena; School of Pharmaceutical Sciences, Om Sterling Global University, Hisar, Haryana, 125001, India; email: sunaina.garhwal@gmail.com		Research Journal of Pharmacy and Technology						09743618				English	Res. J. Pharm. Technol.	Review	Final		Scopus	2-s2.0-85186415949
Kehagia E.; Papakyriakopoulou P.; Valsami G.	Kehagia, Eleni (58245794600); Papakyriakopoulou, Paraskevi (57219731654); Valsami, Georgia (6603233676)	58245794600; 57219731654; 6603233676	Advances in intranasal vaccine delivery: A promising non-invasive route of immunization	2023	Vaccine	41	24		3589	3603	14	42	10.1016/j.vaccine.2023.05.011	https://www.scopus.com/inward/record.uri?eid=2-s2.0-85159088690&doi=10.1016%2fj.vaccine.2023.05.011&partnerID=40&md5=8bfcd535448c1c54d287eecad684084d	Department of Pharmacy, School of Health Sciences, National and Kapodistrian University of Athens, 15784, Greece	Kehagia E., Department of Pharmacy, School of Health Sciences, National and Kapodistrian University of Athens, 15784, Greece; Papakyriakopoulou P., Department of Pharmacy, School of Health Sciences, National and Kapodistrian University of Athens, 15784, Greece; Valsami G., Department of Pharmacy, School of Health Sciences, National and Kapodistrian University of Athens, 15784, Greece	The importance of vaccination has been proven particularly significant the last three years, as it is revealed to be the most efficient weapon for the prevention of several infections including SARS-COV-2. Parenteral vaccination is the most applicable method of immunization, for the prevention of systematic and respiratory infections, or central nervous system disorders, involving T and B cells t…	Advanced delivery system; Immunization; Nanoparticles; Nasal administration; Nasal-associated lymphoid tissue; Vaccine	Administration, Intranasal; COVID-19; Humans; Immunity, Mucosal; Immunization; SARS-CoV-2; Vaccination; Vaccines; anthrax vaccine; BCG vaccine; Ebola vaccine; Human immunodeficiency virus vaccine; influenza vaccine; Leishmania vaccine; lipid nanoparticle; lipopeptide; nanoparticle; pertussis vaccine; polysaccharide nanoparticle; recombinant hepatitis B vaccine; respiratory syncytial virus vaccine…		recombinant hepatitis B vaccine, 351186-51-1, 651055-47-9; tetanus toxoid, 57425-69-1, 93384-51-1; Vaccines,					Bahamondez-Canas T.F., Cui Z., Intranasal immunization with dry powder vaccines, Eur J Pharm Biopharm, 22, pp. 167-175, (2018); Jabbal-Gill I., Nasal vaccine innovation, J Drug Target, 18, 10, pp. 771-786, (2010); Yusuf H., Kett V., Current prospects and future challenges for nasal vaccine delivery, Hum Vaccines Immunother, 13, 1, pp. 34-45, (2017); Lijek R.S., Luque S.L., Liu Q., Parker D., Bae …	P. Papakyriakopoulou; National and Kapodistrian University of Athens, Zografou, Panepistimiopolis, 15784, Greece; email: ppapakyr@pharm.uoa.gr		Elsevier Ltd						0264410X		VACCD	37179163	English	Vaccine	Review	Final	All Open Access; Green Open Access	Scopus	2-s2.0-85159088690
Kumar V.; Nair S.C.	Kumar, Vishal (58502339400); Nair, Sreeja C. (57189287681)	58502339400; 57189287681	Nano Lipid Carriers as a Promising Drug Delivery Carrier for Neurodegenerative Disorders-An Overview of Recent Advances	2024	Recent Patents on Biotechnology	18	1		2	21	19	4	10.2174/1872208317666230320164219	https://www.scopus.com/inward/record.uri?eid=2-s2.0-85179317442&doi=10.2174%2f1872208317666230320164219&partnerID=40&md5=cead6a06a050dd4491106bf265162aaf	Department of Pharmaceutics, Amrita School of Pharmacy, Amrita Institute of Medical Sciences and Re-search, Amrita Vishwa Vidyapeetham, Kerala, Kochi, 682041, India	Kumar V., Department of Pharmaceutics, Amrita School of Pharmacy, Amrita Institute of Medical Sciences and Re-search, Amrita Vishwa Vidyapeetham, Kerala, Kochi, 682041, India; Nair S.C., Department of Pharmaceutics, Amrita School of Pharmacy, Amrita Institute of Medical Sciences and Re-search, Amrita Vishwa Vidyapeetham, Kerala, Kochi, 682041, India	The last few decades have seen a rise in the number of deaths caused by neurological disorders. The blood-brain barrier (BBB), which is very complex and has multiple mechanisms, makes drug delivery to the brain challenging for many scientists. Lipid nano-particles (LNPs) such as nanoemulsions, solid-lipid nanoparticles, liposomes, and nano lipid carriers (NLCs) exhibit enhanced bioavailability an…	blood-brain barrier; drug delivery; lipid matrix; modified release; nano lipid carrier; Neurological disorder	Brain; Drug Carriers; Drug Delivery Systems; Humans; Neurodegenerative Diseases; Patents as Topic; Biochemistry; Biocompatibility; Blood; Liposomes; Nanoparticles; Neurodegenerative diseases; Targeted drug delivery; benzoquinone; chitosan; clonazepam; gelucire; glial cell line derived neurotrophic factor; glycerol behenate; glycerol stearate; huperzine A; inorganic compound; labrafac lipophile 13…		chitosan, 9012-76-4; clonazepam, 1622-61-3; glycerol behenate, 18641-57-1; glycerol stearate, 11099-07-3, 31566-31-1, 8049-07-8; huperzine A, 102518-79-6, 92138-20-0; miglyol, 37332-31-3, 77466-09-2, 77944-80-0, 97708-73-1; octacosanol, 557-61-9, 68580-63-2; olanzapine, 132539-06-1, 221373-09-7, 221373-18-8; palmitic acid, 57-10-3; pioglitazone, 105355-27-9, 111025-46-8, 1266523-09-4, 105390-47-4…					Agrawal M, Saraf S, Saraf S, Et al., Recent strategies and advances in the fabrication of nano lipid carriers and their application towards brain targeting, J Control Release, 321, pp. 372-415, (2020); Devkar TB, Tekade AR, Khandelwal KR., Surface engineered nanostructured lipid carriers for efficient nose to brain delivery of ondansetron HCl using Delonix regia gum as a natural mucoadhesive poly…	S.C. Nair; Department of Pharmaceutics, Amrita School of Pharmacy, Amrita Institute of Medical Sciences and Re-search, Kochi, Amrita Vishwa Vidyapeetham, Kerala, 682041, India; email: sreejacnair@aims.amrita.edu		Bentham Science Publishers						18722083			38205772	English	Recent Pat. Biotechnol.	Review	Final		Scopus	2-s2.0-85179317442
Jin Z.; Han Y.; Zhang D.; Li Z.; Jing Y.; Hu B.; Sun S.	Jin, Zhiyu (57928268800); Han, Yu (57927474400); Zhang, Danshen (7405358710); Li, Zhongqiu (55559966600); Jing, Yongshuai (55973788300); Hu, Beibei (57161685200); Sun, Shiguo (7404509590)	57928268800; 57927474400; 7405358710; 55559966600; 55973788300; 57161685200; 7404509590	Application of Intranasal Administration in the Delivery of Antidepressant Active Ingredients	2022	Pharmaceutics	14	10	2070				23	10.3390/pharmaceutics14102070	https://www.scopus.com/inward/record.uri?eid=2-s2.0-85141191459&doi=10.3390%2fpharmaceutics14102070&partnerID=40&md5=4a60ced4d8b3f3ddf2550a44e715fe17	College of Chemistry and Pharmaceutical Engineering, Hebei University of Science and Technology, Shijiazhuang, 050018, China	Jin Z., College of Chemistry and Pharmaceutical Engineering, Hebei University of Science and Technology, Shijiazhuang, 050018, China; Han Y., College of Chemistry and Pharmaceutical Engineering, Hebei University of Science and Technology, Shijiazhuang, 050018, China; Zhang D., College of Chemistry and Pharmaceutical Engineering, Hebei University of Science and Technology, Shijiazhuang, 050018, Ch…	As a mental disease in modern society, depression shows an increasing occurrence, with low cure rate and high recurrence rate. It has become the most disabling disease in the world. At present, the treatment of depression is mainly based on drug therapy combined with psychological therapy, physical therapy, and other adjuvant therapy methods. Antidepressants are primarily administered peripherall…	antidepressant active ingredients; blood–brain barrier; brain targeting; challenges of delivery; depression; intranasal administration	albiflorin; alginic acid; amisulpride; antidepressant agent; aripiprazole; brain derived neurotrophic factor; chitosan; chitosan nanoparticle; copolymer; corticosterone; desvenlafaxine; doxepin; duloxetine; icariin; interleukin 6; nerve growth factor; neuropeptide; neuropeptide Y; oxytocin; paroxetine; polymer; quetiapine; selegiline; trazodone; tripolyphosphate; tumor necrosis factor; venlafaxin…		albiflorin, 39011-90-0; alginic acid, 28961-37-7, 29894-36-8, 9005-32-7, 9005-38-3; amisulpride, 71675-85-9, 81342-13-4; aripiprazole, 129722-12-9; brain derived neurotrophic factor, 218441-99-7; chitosan, 9012-76-4; corticosterone, 50-22-6; desvenlafaxine, 386750-22-7, 93413-62-8, 93414-04-1; doxepin, 1229-29-4, 1668-19-5; duloxetine, 116539-59-4, 136434-34-9, 959392-22-4; icariin, 489-32-7; ner…			Key R&D Program of Hebei Province, (21377786D); Natural Science Foundation of Hebei Province, (H2020208001); Natural Science Foundation of Hebei Province; National Natural Science Foundation of China, NSFC, (U1803283, 21878249); National Natural Science Foundation of China, NSFC; , (104795);	This work was financially supported by the National Natural Science Foundation of China (No. U1803283 and No. 21878249), the Key R&D Program of Hebei Province (21377786D), and the Natural Science Foundation of Hebei Province (No. H2020208001). This work is dedicated to Xiaojun Peng on the occasion of his 60th birthday.	Evans-Lacko S., Aguilar-Gaxiola S., Al-Hamzawi A., Alonso J., Benjet C., Bruffaerts R., Chiu W.T., Florescu S., de Girolamo G., Gureje O., Et al., Socio-economic variations in the mental health treatment gap for people with anxiety, mood, and substance use disorders: Results from the WHO World Mental Health (WMH) surveys, Psychol. Med, 48, pp. 1560-1571, (2017); Panek M., Kawalec P., Pilc A., Las…	B. Hu; College of Chemistry and Pharmaceutical Engineering, Hebei University of Science and Technology, Shijiazhuang, 050018, China; email: hub2018@hebust.edu.cn; S. Sun; College of Chemistry and Pharmaceutical Engineering, Hebei University of Science and Technology, Shijiazhuang, 050018, China; email: sunsg@nwsuaf.edu.cn		MDPI						19994923				English	Pharmaceutics	Review	Final	All Open Access; Gold Open Access; Green Open Access	Scopus	2-s2.0-85141191459
Dighe S.; Jog S.; Momin M.; Sawarkar S.; Omri A.	Dighe, Sayali (57297073700); Jog, Sunil (58843998100); Momin, Munira (21234241500); Sawarkar, Sujata (6603538997); Omri, Abdelwahab (35492680500)	57297073700; 58843998100; 21234241500; 6603538997; 35492680500	Intranasal Drug Delivery by Nanotechnology: Advances in and Challenges for Alzheimer’s Disease Management	2024	Pharmaceutics	16	1	58				23	10.3390/pharmaceutics16010058	https://www.scopus.com/inward/record.uri?eid=2-s2.0-85183166176&doi=10.3390%2fpharmaceutics16010058&partnerID=40&md5=7467afb16d920ab9dd53bd018a1a995a	Department of Pharmaceutics, SVKM’s Dr. Bhanuben Nanavati College of Pharmacy, University of Mumbai, Mumbai, 400056, India; Indoco Remedies Private Limited, Mumbai, 400098, India; The Novel Drug & Vaccine Delivery Systems Facility, Department of Chemistry and Biochemistry, Laurentian University, Sudbury, P3E 2C6, ON, Canada	Dighe S., Department of Pharmaceutics, SVKM’s Dr. Bhanuben Nanavati College of Pharmacy, University of Mumbai, Mumbai, 400056, India; Jog S., Department of Pharmaceutics, SVKM’s Dr. Bhanuben Nanavati College of Pharmacy, University of Mumbai, Mumbai, 400056, India, Indoco Remedies Private Limited, Mumbai, 400098, India; Momin M., Department of Pharmaceutics, SVKM’s Dr. Bhanuben Nanavati College o…	Alzheimer’s disease, a progressive neurodegenerative condition, is characterized by a gradual decline in cognitive functions. Current treatment approaches primarily involve the administration of medications through oral, parenteral, and transdermal routes, aiming to improve cognitive function and alleviate symptoms. However, these treatments face limitations, such as low bioavailability and inade…	Alzheimer’s disease; brain targeting; intranasal route; nanocarriers	amyloid precursor protein; apolipoprotein E; berberine; chitosan; cholinesterase; donepezil; flurbiprofen; glutathione; gold nanoparticle; polymer nanoparticle; pullulan; resveratrol; risperidone; Alzheimer disease; amygdala; apoptosis; binding affinity; biocompatibility; brain degeneration; cytotoxicity; degenerative disease; drug delivery system; drug metabolism; drug release; emulsion; encapsu…		berberine, 2086-83-1, 633-65-8; chitosan, 9012-76-4; cholinesterase, 9001-08-5; donepezil, 120011-70-3, 120014-06-4, 142057-77-0; flurbiprofen, 5104-49-4; glutathione, 70-18-8; pullulan, 9057-02-7; resveratrol, 501-36-0; risperidone, 106266-06-2			UK Research and Innovation, UKRI, (104794); UK Research and Innovation, UKRI		Guo T., Zhang D., Zeng Y., Huang T.Y., Xu H., Zhao Y., Molecular and cellular mechanisms underlying the pathogenesis of Alzheimer’s disease, Mol. Neurodegener, 15, (2020); Vinicius M., De Mello C., Vieira L., de Souza L.C., Gomes K., Carvalho M., Alzheimer’s disease: Risk factors and potentially protective measures, J. Biomed. Sci, 26, (2019); Wang L., Yin Y.-L., Liu X.-Z., Shen P., Zheng Y.-G., …	S. Sawarkar; Department of Pharmaceutics, SVKM’s Dr. Bhanuben Nanavati College of Pharmacy, University of Mumbai, Mumbai, 400056, India; email: sujata.sawarkar@bncp.ac.in; A. Omri; The Novel Drug & Vaccine Delivery Systems Facility, Department of Chemistry and Biochemistry, Laurentian University, Sudbury, P3E 2C6, Canada; email: aomri@laurentian.ca		Multidisciplinary Digital Publishing Institute (MDPI)						19994923				English	Pharmaceutics	Review	Final	All Open Access; Gold Open Access; Green Open Access	Scopus	2-s2.0-85183166176
Gandhi S.; Shastri D.H.; Shah J.; Nair A.B.; Jacob S.	Gandhi, Shivani (57824193200); Shastri, Divyesh H. (36174198100); Shah, Jigar (57199427350); Nair, Anroop B. (57195713288); Jacob, Shery (22979607100)	57824193200; 36174198100; 57199427350; 57195713288; 22979607100	Nasal Delivery to the Brain: Harnessing Nanoparticles for Effective Drug Transport	2024	Pharmaceutics	16	4	481				22	10.3390/pharmaceutics16040481	https://www.scopus.com/inward/record.uri?eid=2-s2.0-85191408846&doi=10.3390%2fpharmaceutics16040481&partnerID=40&md5=312fdc96d318780ec21b6c11d4a87914	Department of Pharmaceutics, K. B. Institute of Pharmaceutical Education and Research, A Constituent College of Kadi Sarva Vishwavidyalaya, Sarva Vidyalaya Kelavani Mandal, Gh-6, Sector-23, Kadi Campus, Gujarat, Gandhinagar, 382023, India; Department of Pharmaceutics, Institute of Pharmacy, Nirma University, Gujarat, Ahmedabad, 382481, India; Department of Pharmaceutical Sciences, College of Clin…	Gandhi S., Department of Pharmaceutics, K. B. Institute of Pharmaceutical Education and Research, A Constituent College of Kadi Sarva Vishwavidyalaya, Sarva Vidyalaya Kelavani Mandal, Gh-6, Sector-23, Kadi Campus, Gujarat, Gandhinagar, 382023, India; Shastri D.H., Department of Pharmaceutics, K. B. Institute of Pharmaceutical Education and Research, A Constituent College of Kadi Sarva Vishwavidya…	The nose-to-brain drug-delivery system has emerged as a promising strategy to overcome the challenges associated with conventional drug administration for central nervous system disorders. This emerging field is driven by the anatomical advantages of the nasal route, enabling the direct transport of drugs from the nasal cavity to the brain, thereby circumventing the blood–brain barrier. This revi…	blood–brain barrier; formulation strategies; nanocarriers; nanogels; nose to brain	carbon nanotube; dendrimer; liposome; mesoporous silica nanoparticle; nanocarrier; nanogel; nanoparticle; polymer nanoparticle; solid lipid nanoparticle; blood brain barrier; brain; central nervous system disease; controlled study; drug absorption; drug delivery device; drug delivery system; drug industry; drug stability; drug transport; human; kinetics; micelle; nanoemulsion; nonhuman; nose; nos…							Pardeshi C.V., Belgamwar V.S., Direct nose to brain drug delivery via integrated nerve pathways bypassing the blood-brain barrier: An excellent platform for brain targeting, Expert Opin. Drug Deliv, 10, pp. 957-972, (2013); Emad N.A., Ahmed B., Alhalmi A., Alzobaidi N., Al-Kubati S.S., Recent progress in nanocarriers for direct nose to brain drug delivery, J. Drug Deliv. Sci. Technol, 64, (2021);…	D.H. Shastri; Department of Pharmaceutics, K. B. Institute of Pharmaceutical Education and Research, A Constituent College of Kadi Sarva Vishwavidyalaya, Sarva Vidyalaya Kelavani Mandal, Gandhinagar, Gh-6, Sector-23, Kadi Campus, Gujarat, 382023, India; email: divyesh.shastri@kbiper.ac.in		Multidisciplinary Digital Publishing Institute (MDPI)						19994923				English	Pharmaceutics	Review	Final	All Open Access; Gold Open Access; Green Open Access	Scopus	2-s2.0-85191408846
Cunha S.; Forbes B.; Lobo J.M.S.; Silva A.C.	Cunha, Sara (57189624188); Forbes, Ben (7005525236); Lobo, José Manuel Sousa (57202447616); Silva, Ana Catarina (57028697500)	57189624188; 7005525236; 57202447616; 57028697500	Improving drug delivery for alzheimer’s disease through nose-to-brain delivery using nanoemulsions, nanostructured lipid carriers (NLC) and in situ hydrogels	2021	International Journal of Nanomedicine	16			4373	4390	17	93	10.2147/IJN.S305851	https://www.scopus.com/inward/record.uri?eid=2-s2.0-85109398672&doi=10.2147%2fIJN.S305851&partnerID=40&md5=81766c0562057b9357291c84b8785da7	UCIBIO/REQUIMTE, MEDTECH Laboratory of Pharmaceutical Technology, Department of Drug Sciences, Faculty of Pharmacy, University of Porto, Porto, 4050-313, Portugal; Institute of Pharmaceutical Science, Faculty of Life Sciences and Medicine, King’s College London, London, SE1 9NH, United Kingdom; UFP Energy, Environment and Health Research Unit (FP ENAS), Fernando Pessoa University, Porto, 4249-004…	Cunha S., UCIBIO/REQUIMTE, MEDTECH Laboratory of Pharmaceutical Technology, Department of Drug Sciences, Faculty of Pharmacy, University of Porto, Porto, 4050-313, Portugal; Forbes B., Institute of Pharmaceutical Science, Faculty of Life Sciences and Medicine, King’s College London, London, SE1 9NH, United Kingdom; Lobo J.M.S., UCIBIO/REQUIMTE, MEDTECH Laboratory of Pharmaceutical Technology, Dep…	Current treatments for Alzheimer’s disease (AD) attenuate the progression of symptoms and aim to improve the patient’s quality of life. Licensed medicines are mostly for oral administration and are limited by the difficulty in crossing the blood–brain barrier (BBB). Here in, the nasal route has been explored as an alternative pathway that allows drugs to be directly delivered to the brain via the…	AD; Alzheimer’s disease; In situ hydrogels; Nanoemulsions; Nanostructured lipid carriers; NLC; Nose-to-brain delivery	Alzheimer Disease; Animals; Brain; Drug Carriers; Emulsions; Humans; Hydrogels; Lipids; Nanostructures; Nose; drug carrier; lipid; nanomaterial; Alzheimer disease; animal; brain; chemistry; emulsion; human; hydrogel; metabolism; nose		lipid, 66455-18-3; Drug Carriers, ; Emulsions, ; Hydrogels, ; Lipids,			Ci?ncia e a Tecnologia; Fundação para a Ciência e a Tecnologia, FCT, (SFRH/131074/2017); Fundação para a Ciência e a Tecnologia, FCT; Applied Molecular Biosciences Unit, UCIBIO	Funding text 1: This work was supported by Fundação para a Ciência e a Tecnologia (FCT) Portugal (SFRH/131074/2017) and by; Funding text 2: This work was supported by Funda??o para a Ci?ncia e a Tecnologia (FCT) Portugal (SFRH/131074/2017) and by the Applied Molecular Biosciences Unit ? UCIBIO which is financed by national funds from FCT (UIDP/04378/ 2020 and UIDB/04378/2020).; Funding text 3: th…	Alzheimer’s disease facts and figures, Alzheimers Dement, 15, 3, pp. 321-387, (2019); Kales HC, Lyketsos CG, Miller EM, Ballard C., Management of behavioral and psychological symptoms in people with Alzheimer’s disease: an international Delphi consensus, Int Psychogeriatr, 31, 1, pp. 83-90, (2019); Tan JZA, Gleeson PA., The role of membrane trafficking in the processing of amyloid precursor prote…	S. Cunha; UCIBIO/REQUIMTE, MEDTECH Laboratory of Pharmaceutical Technology, Department of Drug Sciences, Faculty of Pharmacy, University of Porto, Porto, 4050-313, Portugal; email: up201510339@ff.up.pt; A.C. Silva; UCIBIO/REQUIMTE, MEDTECH Laboratory of Pharmaceutical Technology, Department of Drug Sciences, Faculty of Pharmacy, University of Porto, Porto, 4050-313, Portugal; email: ana.silva@ff.…		Dove Medical Press Ltd						11769114			34234432	English	Int. J. Nanomed.	Review	Final	All Open Access; Gold Open Access; Green Open Access	Scopus	2-s2.0-85109398672
Rai G.; Gauba P.; Dang S.	Rai, Garima (58193056400); Gauba, Pammi (55789567000); Dang, Shweta (50461340800)	58193056400; 55789567000; 50461340800	Recent advances in nanotechnology for Intra-nasal drug delivery and clinical applications	2023	Journal of Drug Delivery Science and Technology	86		104726				13	10.1016/j.jddst.2023.104726	https://www.scopus.com/inward/record.uri?eid=2-s2.0-85166668005&doi=10.1016%2fj.jddst.2023.104726&partnerID=40&md5=6783c0c6991bad149777060a24db6a1e	Department of Biotechnology, Jaypee Institute of Information Technology, UP, Noida, India	Rai G., Department of Biotechnology, Jaypee Institute of Information Technology, UP, Noida, India; Gauba P., Department of Biotechnology, Jaypee Institute of Information Technology, UP, Noida, India; Dang S., Department of Biotechnology, Jaypee Institute of Information Technology, UP, Noida, India	Nanotechnology has proved its tremendous worth in the field of drug delivery and targeting. Nano formulations have improved the safety and efficacy of various conventional drugs. Brain targeting is one such domain that has been studied using nanotechnology for the treatment of various Central Nervous System Disorders. However, when approached through oral or intravenous route of drug administrati…	Blood-brain barrier; Intranasal drug delivery; Nanoformulation; Surface modification; Targeted drug delivery	hydrogel; liposome; nanocarrier; nanogel; penetration enhancing agent; polymer nanoparticle; solid lipid nanoparticle; blood brain barrier; brain; chemical modification; clinical study; drug delivery system; human; intranasal drug administration; molecularly targeted therapy; mucoadhesion; nanoemulsion; nanotechnology; nose; nose cavity; Review; surface property					Indian Council of Medical Research, ICMR, (F.No.33/3/2019TF/Rare/BMS)	The authors are grateful to the Indian Council for Medical Research, Government of India , for funding the work. (Grant number: F.No.33/3/2019TF/Rare/BMS ).	Vasa D.M., O'Donnell L.A., Wildfong P.L.D., Influence of dosage form, formulation, and delivery device on olfactory deposition and clearance: enhancement of nose-to-CNS uptake, J Pharm Innov, 10, pp. 200-210, (2015); Daneman R., Prat A., The blood-brain barrier, Cold Spring Harbor Perspect. Biol., 7, 1, (2015); Hicke A.J., Pharmaceutical Inhalation Aerosol Technology, (2004); Misra A., Et al., “D…	S. Dang; Department of Biotechnology, Jaypee Institute of Information Technology, Noida, UP, India; email: shweta.dang@jiit.ac.in		Editions de Sante						17732247		JDDSA		English	J. Drug Deliv. Sci. Technol.	Review	Final		Scopus	2-s2.0-85166668005
Huang Q.; Chen X.; Yu S.; Gong G.; Shu H.	Huang, Qingqing (57222525511); Chen, Xin (59494610900); Yu, Sixun (55123191300); Gong, Gu (7103214856); Shu, Haifeng (16313741500)	57222525511; 59494610900; 55123191300; 7103214856; 16313741500	Research progress in brain-targeted nasal drug delivery	2023	Frontiers in Aging Neuroscience	15		1341295				32	10.3389/fnagi.2023.1341295	https://www.scopus.com/inward/record.uri?eid=2-s2.0-85183660706&doi=10.3389%2ffnagi.2023.1341295&partnerID=40&md5=56f848012aa73e1c227846a92cdabed6	Department of Anesthesiology, The General Hospital of Western Theater Command, Chengdu, China; College of Medicine, Southwest Jiaotong University, Chengdu, China; Department of Neurosurgery, The General Hospital of Western Theater Command, Chengdu, China	Huang Q., Department of Anesthesiology, The General Hospital of Western Theater Command, Chengdu, China, College of Medicine, Southwest Jiaotong University, Chengdu, China; Chen X., Department of Neurosurgery, The General Hospital of Western Theater Command, Chengdu, China; Yu S., Department of Neurosurgery, The General Hospital of Western Theater Command, Chengdu, China; Gong G., Department of A…	The unique anatomical and physiological connections between the nasal cavity and brain provide a pathway for bypassing the blood–brain barrier to allow for direct brain-targeted drug delivery through nasal administration. There are several advantages of nasal administration compared with other routes; for example, the first-pass effect that leads to the metabolism of orally administered drugs can…	biomaterials; blood–brain barrier; brain targeting; drug delivery; nasal administration; research progress	biomaterial; brain derived neurotrophic factor; chitosan; cyclodextrin; ethyl paraben; lactoferrin; liposome; microsphere; thiomersal; astrocyte; blood brain barrier; blood vessel; brain metabolism; central nervous system; central nervous system disease; choroid plexus; cognition; drug bioavailability; drug delivery system; drug diffusion; drug formulation; drug release; drug solubility; drug tra…		brain derived neurotrophic factor, 218441-99-7; chitosan, 9012-76-4; cyclodextrin, 12619-70-4; ethyl paraben, 120-47-8; lactoferrin, 55599-62-7; thiomersal, 54-64-8			Hospital Management Project of the General Hospital of the Western Theater Command, (2021-XZYG-B21, 2021-XZYG-B22, 2021-XZYG-C25); Joint key project, (2019LH01); Medical Innovation Project, (21WQ040); Science and Technology Department of Sichuan Province, SPDST, (2022JDRC0041, 22CXRC0178); Science and Technology Department of Sichuan Province, SPDST	The author(s) declare financial support was received for the research, authorship, and/or publication of this article. This study was supported by the Joint key project (grant number 2019LH01), the Department of Science and Technology of Sichuan Province (grant numbers 2022JDRC0041 and 22CXRC0178), the Medical Innovation Project (grant number 21WQ040), and the Hospital Management Project of the G…	Abla K.K., Mehanna M.M., The battle of lipid-based nanocarriers against blood-brain barrier: A critical review, J. Drug Target, 31, pp. 832-857, (2023); Agrawal M., Saraf S., Saraf S., Dubey S.K., Puri A., Gupta U., Et al., Stimuli-responsive In situ gelling system for nose-to-brain drug delivery, J. Control Release, 327, pp. 235-265, (2020); Antunes J.L., Amado J., Veiga F., Paiva-Santos A.C., P…	G. Gong; Department of Anesthesiology, The General Hospital of Western Theater Command, Chengdu, China; email: Gonggu68@163.com; H. Shu; College of Medicine, Southwest Jiaotong University, Chengdu, China; email: shuhaifeng@swjtu.edu.cn		Frontiers Media SA						16634365				English	Front. Aging Neurosci.	Review	Final	All Open Access; Gold Open Access; Green Open Access	Scopus	2-s2.0-85183660706
Chen X.; Deng C.; Mi J.; Chen M.; Li Y.; Liu Z.; Feng S.	Chen, Xianzhen (58380747300); Deng, Chuntao (56668251700); Mi, Jiaoping (37061732200); Chen, Mo (57213825405); Li, Yanfei (57214960737); Liu, Zhigang (56269869500); Feng, Shaoyan (54383186800)	58380747300; 56668251700; 37061732200; 57213825405; 57214960737; 56269869500; 54383186800	Barrier Protection Measures for the Management of Allergic Rhinitis: A Systematic Review and Meta-analysis	2020	American Journal of Rhinology and Allergy	34	4		564	572	8	7	10.1177/1945892420912370	https://www.scopus.com/inward/record.uri?eid=2-s2.0-85082126309&doi=10.1177%2f1945892420912370&partnerID=40&md5=a84b3f7463b3e7e63277ef5c6a21ea19	Department of Otorhinolaryngology, Head and Neck Surgery, The Fifth Affiliated Hospital of Sun Yat-sen University, Zhuhai, China; Department of Radiation Oncology, The Fifth Affiliated Hospital of Sun Yat-sen University, Zhuhai, China; Department of Head and Neck Oncology, Phase 1 Clinical Trial Ward, The Cancer Center of the Fifth Affiliated Hospital of Sun Yat-sen University, Zhuhai, China	Chen X., Department of Otorhinolaryngology, Head and Neck Surgery, The Fifth Affiliated Hospital of Sun Yat-sen University, Zhuhai, China; Deng C., Department of Radiation Oncology, The Fifth Affiliated Hospital of Sun Yat-sen University, Zhuhai, China; Mi J., Department of Otorhinolaryngology, Head and Neck Surgery, The Fifth Affiliated Hospital of Sun Yat-sen University, Zhuhai, China; Chen M.,…	Background: Pharmacotherapy for allergic rhinitis (AR) still remains unsatisfying regarding its effect and safety. Barrier protection measures may be a good choice for the patients with AR. Objective: To assess the efficacy and safety of barrier protection measures in the treatment of AR. Methods: We selected relevant randomized controlled trials published between January 1, 1990, and February 20…	allergic rhinitis; barrier protection measures; efficacy; therapy	Administration, Intranasal; Allergens; Antigens, Plant; Humans; N95 Respirators; Pollen; Quality of Life; Randomized Controlled Trials as Topic; Rhinitis, Allergic, Seasonal; Severity of Illness Index; Skin Cream; cellulose; allergen; plant antigen; skin cream; allergic rhinitis; cream; human; meta analysis; microemulsion; nasal pruritus; nose irritation; outcome assessment; patient safety; peak …		cellulose, 61991-22-8, 68073-05-2, 9004-34-6; Allergens, ; Antigens, Plant,					Brozek J.L., Bousquet J., Baena-Cagnani C.E., Et al., Allergic Rhinitis and its Impact on Asthma (ARIA) guidelines: 2010 revision, J Allergy Clin Immunol, 126, pp. 466-476, (2010); Bousquet J., Khaltaev N., Cruz A.A., Et al., Allergic Rhinitis and Its Impact on Asthma (ARIA) 2008 update (in collaboration with the World Health Organization, GA(2)LEN and AllerGen), Allergy, 63, pp. 8-160, (2008); C…	S. Feng; Department of Otorhinolaryngology, Head and Neck Surgery, The Fifth Affiliated Hospital of Sun Yat-sen University, Zhuhai, China; email: fshaoy@mail.sysu.edu.cn		SAGE Publications Inc.						19458924		AJRHE	32178523	English	Am. J. Rhinol. and Allergy	Review	Final		Scopus	2-s2.0-85082126309
Alberto M.; Paiva-Santos A.C.; Veiga F.; Pires P.C.	Alberto, Margarida (58033157200); Paiva-Santos, Ana Cláudia (57202605146); Veiga, Francisco (35567448700); Pires, Patrícia C. (57225347289)	58033157200; 57202605146; 35567448700; 57225347289	Lipid and Polymeric Nanoparticles: Successful Strategies for Nose-to-Brain Drug Delivery in the Treatment of Depression and Anxiety Disorders	2022	Pharmaceutics	14	12	2742				30	10.3390/pharmaceutics14122742	https://www.scopus.com/inward/record.uri?eid=2-s2.0-85144843294&doi=10.3390%2fpharmaceutics14122742&partnerID=40&md5=ecc9b117a948e4c7a9fc7d463a8bd574	Faculty of Pharmacy, University of Coimbra (FFUC), Azinhaga de Santa Comba, Coimbra, 3000-548, Portugal; Rede de Química e Tecnologia/Laboratório Associado para a Química Verde (REQUIMTE/LAQV), Group of Pharmaceutical Technology, Faculty of Pharmacy, University of Coimbra, Coimbra, 3000-548, Portugal; Health Sciences Research Centre, University of Beira Interior (CICS-UBI), Av. Infante D. Henriqu…	Alberto M., Faculty of Pharmacy, University of Coimbra (FFUC), Azinhaga de Santa Comba, Coimbra, 3000-548, Portugal; Paiva-Santos A.C., Faculty of Pharmacy, University of Coimbra (FFUC), Azinhaga de Santa Comba, Coimbra, 3000-548, Portugal, Rede de Química e Tecnologia/Laboratório Associado para a Química Verde (REQUIMTE/LAQV), Group of Pharmaceutical Technology, Faculty of Pharmacy, University o…	Intranasal administration has gained an increasing interest for brain drug delivery since it allows direct transport through neuronal pathways, which can be quite advantageous for central nervous system disorders, such as depression and anxiety. Nanoparticles have been studied as possible alternatives to conventional formulations, with the objective of improving drug bioavailability. The present …	anxiety; depression; intranasal; nanoparticles; nose-to-brain	agomelatine; albiflorin; buspirone; desvenlafaxine; fluoxetine; icariin; lipid nanoparticle; liposome; polymer nanoparticle; riluzole; selegiline; tramadol; venlafaxine; anxiety disorder; biocompatibility; blood brain barrier; controlled drug release; depression; drug absorption; drug brain level; drug delivery system; drug formulation; drug release; drug solubility; drug targeting; enzymatic deg…		agomelatine, 138112-76-2; albiflorin, 39011-90-0; buspirone, 33386-08-2, 36505-84-7; desvenlafaxine, 386750-22-7, 93413-62-8, 93414-04-1; fluoxetine, 54910-89-3, 56296-78-7, 59333-67-4, 57226-07-0; icariin, 489-32-7; riluzole, 1744-22-5; selegiline, 14611-51-9, 14611-52-0, 2079-54-1, 2323-36-6; tramadol, 27203-92-5, 36282-47-0; venlafaxine, 93413-69-5, 99300-78-4, 93413-44-6, 93413-45-7, 93413-46…					Zhao Y.F., Verkhratsky A., Tang Y., Illes P., Astrocytes and Major Depression: The Purinergic Avenue, Neuropharmacology, 220, (2022); Gabriel F.C., de Melo D.O., Fraguas R., Leite-Santos N.C., Mantovani da Silva R.A., Ribeiro E., Pharmacological Treatment of Depression: A Systematic Review Comparing Clinical Practice Guideline Recommendations, PLoS ONE, 15, (2020); Nemeroff C.B., The State of Our…	A.C. Paiva-Santos; Faculty of Pharmacy, University of Coimbra (FFUC), Coimbra, Azinhaga de Santa Comba, 3000-548, Portugal; email: acsantos@ff.uc.pt; P.C. Pires; Faculty of Pharmacy, University of Coimbra (FFUC), Coimbra, Azinhaga de Santa Comba, 3000-548, Portugal; email: patriciapires@ff.uc.pt		MDPI						19994923				English	Pharmaceutics	Review	Final	All Open Access; Gold Open Access; Green Open Access	Scopus	2-s2.0-85144843294
Rajendran R.; Menon K.N.; Nair S.C.	Rajendran, Rajalakshmi (57411673300); Menon, Krishnakumar Neelakandha (57201670695); Nair, Sreeja Chandrasekharan (57189287681)	57411673300; 57201670695; 57189287681	Nanotechnology Approaches for Enhanced CNS Drug Delivery in the Management of Schizophrenia	2022	Advanced Pharmaceutical Bulletin	12	3		490	508	18	7	10.34172/apb.2022.052	https://www.scopus.com/inward/record.uri?eid=2-s2.0-85140416915&doi=10.34172%2fapb.2022.052&partnerID=40&md5=0e6b5e1bd214788a91f9693c180801d7	Amrita School of Pharmacy, Amrita Vishwa Vidyapeetham, Kerala, Kochi, 682041, India; Amrita Centre for Nanosciences and Molecular Medicine, Amrita Institute of Medical Science and Research Centre, Amrita Vishwa Vidyapeetham, Kerala, Kochi, 682041, India	Rajendran R., Amrita School of Pharmacy, Amrita Vishwa Vidyapeetham, Kerala, Kochi, 682041, India; Menon K.N., Amrita Centre for Nanosciences and Molecular Medicine, Amrita Institute of Medical Science and Research Centre, Amrita Vishwa Vidyapeetham, Kerala, Kochi, 682041, India; Nair S.C., Amrita School of Pharmacy, Amrita Vishwa Vidyapeetham, Kerala, Kochi, 682041, India	Schizophrenia is a neuropsychiatric disorder mainly affecting the central nervous system (CNS), presented with auditory and visual hallucinations, delusion and withdrawal from society. Abnormal dopamine levels mainly characterise the disease; various theories of neurotransmitters explain the pathophysiology of the disease. The current therapeutic approach deals with the systemic administration of…	Biomarkers; Blood-brain barrier; Drug delivery systems; Nanotechnology; Schizophrenia	4 aminobutyric acid; 4 aminobutyric acid receptor; 4 aminobutyric acid receptor blocking agent; 4 aminobutyric acid receptor stimulating agent; antiinflammatory agent; biological marker; brain protein; cholinergic receptor; cholinergic receptor stimulating agent; dendrimer; dopamine; dopamine receptor blocking agent; glutamate receptor agonist; glutamic acid; gold nanoparticle; liposome; nanocarr…		4 aminobutyric acid, 28805-76-7, 56-12-2; dopamine, 51-61-6, 62-31-7; glutamic acid, 11070-68-1, 138-15-8, 56-86-0, 6899-05-4; serotonin, 50-67-9					Goldman ML, Pincus HA, Mangurian C., Schizophrenia, N Engl J Med, 382, 6, pp. 583-584, (2020); Charlson FJ, Ferrari AJ, Santomauro DF, Diminic S, Stockings E, Scott JG, Et al., Global epidemiology and burden of schizophrenia: findings from the Global Burden of Disease Study 2016, Schizophr Bull, 44, 6, pp. 1195-1203, (2018); Avramopoulos D., Recent advances in the genetics of schizophrenia, Mol N…	S.C. Nair; Amrita School of Pharmacy, Amrita Vishwa Vidyapeetham, Kochi, Kerala, 682041, India; email: sreejacnair@aims.amrita.edu; K.N. Menon; Amrita Centre for Nanosciences and Molecular Medicine, Amrita Institute of Medical Science and Research Centre, Amrita Vishwa Vidyapeetham, Kochi, Kerala, 682041, India; email: krishnakumarmenon@aims.amrita.edu		Tabriz University of Medical Sciences						22285881				English	Adv. Pharm. Bull.	Review	Final	All Open Access; Gold Open Access; Green Open Access	Scopus	2-s2.0-85140416915
Emad N.A.; Ahmed B.; Alhalmi A.; Alzobaidi N.; Al-Kubati S.S.	Emad, Nasr A. (57224479736); Ahmed, Bakr (57224484322); Alhalmi, Abdulsalam (57220150738); Alzobaidi, Nafaa (57224474438); Al-Kubati, Sana Saleh (55457607500)	57224479736; 57224484322; 57220150738; 57224474438; 55457607500	Recent progress in nanocarriers for direct nose to brain drug delivery	2021	Journal of Drug Delivery Science and Technology	64		102642				80	10.1016/j.jddst.2021.102642	https://www.scopus.com/inward/record.uri?eid=2-s2.0-85107695456&doi=10.1016%2fj.jddst.2021.102642&partnerID=40&md5=13ac49a78d3a7210f28128a7605104a6	Department of Pharmaceutics, School of Pharmaceutical Education and Research, Jamia Hamdard, New Delhi, 110062, India; Department of Pharmacology, Hamdard Institute of Medical Science and Research, Jamia Hamdard, New Delhi, 110062, India; Department of Pharmaceutics, Faculty of Pharmacy, Aden University, Aden, Yemen	Emad N.A., Department of Pharmaceutics, School of Pharmaceutical Education and Research, Jamia Hamdard, New Delhi, 110062, India, Department of Pharmaceutics, Faculty of Pharmacy, Aden University, Aden, Yemen; Ahmed B., Department of Pharmaceutics, School of Pharmaceutical Education and Research, Jamia Hamdard, New Delhi, 110062, India; Alhalmi A., Department of Pharmaceutics, School of Pharmaceu…	Nose to brain drug delivery is considered as a viable option to deliver various therapeutic agents with low cerebral bioavailability bypass blood-brain barrier (BBB). The drug absorbed from the olfactory region through nerve fibers and the vascular pathway is the underlying mechanism for the nose to brain drug delivery. Drug–loaded nanocarriers intended for the nose to brain delivery have numerou…	Brain; Intranasal; Nanocarriers; Nose to brain delivery; Toxicity	dendrimer; lipid; liposome; nanocarrier; polymer; transfersome; unclassified drug; blood brain barrier; central nervous system; drug delivery system; human; micelle; microemulsion; nanoemulsion; nonhuman; nose; nose mucosa; Review		lipid, 66455-18-3					Alexander A., Saraf S., Nose-to-brain drug delivery approach: a key to easily accessing the brain for the treatment of Alzheimer's disease, Neural Regen. Res., 13, pp. 2102-2104, (2018); Wang Z., Xiong G., Tsang W.C., Schatzlein A.G., Uchegbu I.F., Special section on drug delivery technologies-minireview nose-to-brain delivery, J. Pharmacol. Exp. Therapeut., 370, pp. 593-601, (2019); Bourganis V.…	A. Alhalmi; Department of Pharmaceutics, Faculty of Pharmacy, Aden University, Yemen; email: asalamahmed5@gmail.com		Editions de Sante						17732247		JDDSA		English	J. Drug Deliv. Sci. Technol.	Review	Final		Scopus	2-s2.0-85107695456
Pires P.C.; Rodrigues M.; Alves G.; Santos A.O.	Pires, Patrícia C. (57225347289); Rodrigues, Márcio (55513387900); Alves, Gilberto (57192643826); Santos, Adriana O. (14049212000)	57225347289; 55513387900; 57192643826; 14049212000	Strategies to Improve Drug Strength in Nasal Preparations for Brain Delivery of Low Aqueous Solubility Drugs	2022	Pharmaceutics	14	3	588				57	10.3390/pharmaceutics14030588	https://www.scopus.com/inward/record.uri?eid=2-s2.0-85126471816&doi=10.3390%2fpharmaceutics14030588&partnerID=40&md5=f7c9697c59d8925514745dde412cf25d	Faculty of Pharmacy (FFUC-UC), University of Coimbra, Azinhaga de Santa Comba, Coimbra, 3000-548, Portugal; Health Sciences Research Centre (CICS-UBI), University of Beira Interior, Avenida Infante D. Henrique, Covilhã, 6200-506, Portugal; Faculty of Health Sciences (FCS-UBI), University of Beira Interior, Avenida Infante D. Henrique, Covilhã, 6200-506, Portugal; Center for Potential and Innovati…	Pires P.C., Faculty of Pharmacy (FFUC-UC), University of Coimbra, Azinhaga de Santa Comba, Coimbra, 3000-548, Portugal, Health Sciences Research Centre (CICS-UBI), University of Beira Interior, Avenida Infante D. Henrique, Covilhã, 6200-506, Portugal; Rodrigues M., Health Sciences Research Centre (CICS-UBI), University of Beira Interior, Avenida Infante D. Henrique, Covilhã, 6200-506, Portugal, F…	Intranasal administration is a promising route for brain drug delivery. However, it can be difficult to formulate drugs that have low water solubility into high strength intranasal solutions. Hence, the purpose of this work was to review the strategies that have been used to increase drug strength in intranasal liquid formulations. Three main groups of strategies are: the use of solubilizers (cha…	Brain delivery; Intranasal; Nanosystem; Nose-to-brain; Prodrug; Solubilizer	baicalein; brexanolone; cosolvent; curcumin; cyclodextrin; diazepam; excipient; flibanserin; liposome; midazolam; nanocarrier; nanostructured lipid carrier; phenytoin; resveratrol; rimonabant; sodium chloride; solid lipid nanoparticle; solubilizer; solvent; surfactant; unclassified drug; brain transport; chemical modification; complex formation; concentration (parameter); drug brain level; drug c…		baicalein, 491-67-8; brexanolone, 516-54-1; curcumin, 458-37-7; cyclodextrin, 12619-70-4; diazepam, 439-14-5; flibanserin, 147359-76-0, 167933-07-5; midazolam, 59467-70-8; phenytoin, 57-41-0, 630-93-3; resveratrol, 501-36-0; rimonabant, 158681-13-1, 168273-06-1; sodium chloride, 7647-14-5, 23724-87-0, 49658-21-1			CICS-UBI; Portuguese Foundation for Science	Funding: The authors acknowledge the base (UIDB/00709/2020) and programmatic (UIDP/00709/2020) funding given to Health Sciences Research Centre (CICS-UBI) by national funds through the Portuguese Foundation for Science and Technology/MCTES.	Kumar A., Pandey A.N., Jain S.K., Nasal-Nanotechnology: Revolution for Efficient Therapeutics Delivery, Drug Deliv, 23, pp. 671-683, (2016); Kapoor M., Cloyd J.C., Siegel R.A., A Review of Intranasal Formulations for the Treatment of Seizure Emergencies, J. Control. Release, 237, pp. 147-159, (2016); Erdo F., Bors L.A., Farkas D., Bajza A., Gizurarson S., Evaluation of Intranasal Delivery Route o…	P.C. Pires; Faculty of Pharmacy (FFUC-UC), University of Coimbra, Azinhaga de Santa Comba, Coimbra, 3000-548, Portugal; email: patriciapires@ff.uc.pt; A.O. Santos; Health Sciences Research Centre (CICS-UBI), University of Beira Interior, Covilhã, Avenida Infante D. Henrique, 6200-506, Portugal; email: asantos@fcsaude.ubi.pt		MDPI						19994923				English	Pharmaceutics	Review	Final	All Open Access; Gold Open Access; Green Open Access	Scopus	2-s2.0-85126471816
Khan W.; Ansari V.A., Jr.; Hussain Z.	Khan, Wasim (57214991285); Ansari, Vaseem Ahmad (55445308500); Hussain, Zeashan (26422292700)	57214991285; 55445308500; 26422292700	Self-nano emulsifying drug delivery system (Sneeds) for ocular administration	2020	Research Journal of Pharmacy and Technology	13	11		5576	5582	6	4	10.5958/0974-360X.2020.00973.7	https://www.scopus.com/inward/record.uri?eid=2-s2.0-85097805975&doi=10.5958%2f0974-360X.2020.00973.7&partnerID=40&md5=a7dd194eff447322c91eee32d57ecfab	Faculty of Pharmacy, Integral University, Lucknow, UP, India; Mahatma Gandhi Institute of Pharmacy, Lucknow, UP, India	Khan W., Faculty of Pharmacy, Integral University, Lucknow, UP, India; Ansari V.A., Jr., Faculty of Pharmacy, Integral University, Lucknow, UP, India; Hussain Z., Mahatma Gandhi Institute of Pharmacy, Lucknow, UP, India	Ophthalmic drug delivery is one of the most enthusiastic and tough goal today encountered by formulation scientists. The anterior and posterior parts of eye are constituted by many barriers, which are responsible for the less efficacy of conventional drug delivery system like eye ointments, drops and suspensions. Since these formulations are not in reach of posterior segment of eye and only treat…	Interfacial tension; Intravenous; Nanoemulsion; Novel Drug Delivery System; Patient compliance; SNEEDS	acetic acid; acetone; artificial tear; ascorbic acid; chloroform; cholic acid; deoxycholic acid; ether; poloxamer; tocopherol; triacetin; water oil cream; age related macular degeneration; allergic conjunctivitis; blepharitis; blood eye barrier; calibration; diabetic retinopathy; drug absorption; drug administration route; drug bioavailability; drug delivery system; drug efficacy; drug formulatio…		acetic acid, 127-08-2, 127-09-3, 64-19-7, 71-50-1; acetone, 67-64-1; ascorbic acid, 134-03-2, 15421-15-5, 50-81-7; chloroform, 67-66-3; cholic acid, 32500-01-9, 361-09-1, 81-25-4; deoxycholic acid, 83-44-3; ether, 60-29-7; poloxamer, 9003-11-6; tocopherol, 1406-66-2; triacetin, 102-76-1					Date A.A., Desai N., Dixit R., Nagarsenker M., Self-nanoemulsifying drug delivery systems: Formulation insights, applications and advances, Nanomedicine (Lond), 5, 10, pp. 1595-1616, (2010); Pagar K.R., Darekar A.B., Nanoemulsion: A new concept of Delivery System, Asian J. Res. Pharm. Sci., 9, 1, pp. 39-46, (2019); Saudagar R.B., Vaishnav S., Pharmaceutical Nano emulsion as a Rational Carrier for…	V.A. Ansari; Faculty of Pharmacy, Integral University, Lucknow, India; email: vaseem@iul.ac.in		Research Journal of Pharmacy and Technology						09743618				English	Res. J. Pharm. Technol.	Review	Final		Scopus	2-s2.0-85097805975
Sowmya C.; Suriya Prakaash K.K.; Abrar Ahmed H.	Sowmya, C. (26430144200); Suriya Prakaash, K.K. (58615351900); Abrar Ahmed, H. (58614993300)	26430144200; 58615351900; 58614993300	SOLID LIPID NANOPARTILCES: MODERN PROGRESS IN NOSE-TO-BRAIN TRANSDUCTION	2023	International Journal of Applied Pharmaceutics	15	4		20	26	6	2	10.22159/ijap.2023v15i4.47897	https://www.scopus.com/inward/record.uri?eid=2-s2.0-85172077922&doi=10.22159%2fijap.2023v15i4.47897&partnerID=40&md5=838d7c30c257d9395ee0b82b2656bdb3	Department of Pharmaceutics, Sri Ramachandra Faculty of Pharmacy, Sri Ramachandra Institute of Higher Education and Research, Porur, Chennai, 600116, India	Sowmya C.; Suriya Prakaash K.K.; Abrar Ahmed H., Department of Pharmaceutics, Sri Ramachandra Faculty of Pharmacy, Sri Ramachandra Institute of Higher Education and Research, Porur, Chennai, 600116, India	Solid Lipid Nanoparticles (SLNs) have gained significant attention in recent years as a promising delivery system for drugs targeting the Central Nervous System (CNS) via the Nose-To-Brain (NTB) route. The unique characteristics of SLNs, such as their small particle size, high stability, and ability to encapsulate lipophilic drugs, make them suitable for crossing the Blood Brain Barrier (BBB) and…	Intra-nasal route; Methods of SLN preparation; Nose-to-brain delivery; Solid lipid nanoparticles; Targeted drug delivery	cyclohexane; meloxicam; phosphatidylcholine; solid lipid nanoparticle; triacylglycerol; Alzheimer disease; biocompatibility; biodegradability; blood brain barrier; drug delivery system; drug transport; enzymatic degradation; Fourier transform infrared spectroscopy; high performance liquid chromatography; human; hydrophilicity; hydrophobicity; innate immunity; laser Doppler flowmetry; lipophilicit…		cyclohexane, 110-82-7; meloxicam, 71125-38-7; phosphatidylcholine, 55128-59-1, 8002-43-5	Zeta Size, Malvern	Malvern			Zhu Y, Liu C, Pang Z., Dendrimer-based drug delivery systems for brain targeting, Biomolecules, 9, 12, pp. 1-29, (2019); Pardridge WM., The blood-brain barrier: bottleneck in brain drug development, Neurotherapeutics, 2, 1, pp. 3-14, (2005); Battaglia L, Panciani PP, Muntoni E, Capucchio MT, Biasibetti E, De Bonis P., Lipid nanoparticles for intranasal administration: application to nose-to-brain…	H. Abrar Ahmed; Department of Pharmaceutics, Sri Ramachandra Faculty of Pharmacy, Sri Ramachandra Institute of Higher Education and Research, Chennai, Porur, 600116, India; email: abrarabu32@gmail.com		Innovare Academics Sciences Pvt. Ltd						09757058				English	Int. J. Appl. Pharm.	Review	Final	All Open Access; Gold Open Access	Scopus	2-s2.0-85172077922
Ferreira M.D.; Duarte J.; Veiga F.; Paiva-Santos A.C.; Pires P.C.	Ferreira, Maria Daniela (58121772300); Duarte, Joana (58000196300); Veiga, Francisco (35567448700); Paiva-Santos, Ana Cláudia (57202605146); Pires, Patrícia C. (57225347289)	58121772300; 58000196300; 35567448700; 57202605146; 57225347289	Nanosystems for Brain Targeting of Antipsychotic Drugs: An Update on the Most Promising Nanocarriers for Increased Bioavailability and Therapeutic Efficacy	2023	Pharmaceutics	15	2	678				17	10.3390/pharmaceutics15020678	https://www.scopus.com/inward/record.uri?eid=2-s2.0-85149112256&doi=10.3390%2fpharmaceutics15020678&partnerID=40&md5=da6594bc660573ba0f6d98ae51ee48f5	Department of Pharmaceutical Technology, Faculty of Pharmacy of the University of Coimbra, University of Coimbra, Coimbra, 3000-548, Portugal; REQUIMTE/LAQV, Group of Pharmaceutical Technology, Faculty of Pharmacy of the University of Coimbra, University of Coimbra, Coimbra, 3000-548, Portugal; Health Sciences Research Centre (CICS-UBI), University of Beira Interior, Av. Infante D. Henrique, Covi…	Ferreira M.D., Department of Pharmaceutical Technology, Faculty of Pharmacy of the University of Coimbra, University of Coimbra, Coimbra, 3000-548, Portugal; Duarte J., Department of Pharmaceutical Technology, Faculty of Pharmacy of the University of Coimbra, University of Coimbra, Coimbra, 3000-548, Portugal; Veiga F., Department of Pharmaceutical Technology, Faculty of Pharmacy of the Universit…	Orally administered antipsychotic drugs are the first-line treatment for psychotic disorders, such as schizophrenia and bipolar disorder. Nevertheless, adverse drug reactions jeopardize clinical outcomes, resulting in patient non-compliance. The design formulation strategies for enhancing brain drug delivery has been a major challenge, mainly due to the restrictive properties of the blood–brain b…	antipsychotics; bipolar disorder; brain targeting; intranasal delivery; nanocarriers; nanoparticles; nanosystems; psychotic disorders; schizophrenia	nanocarrier; nanoparticle; neuroleptic agent; area under the curve; bioavailability; biocompatibility; bipolar disorder; blood brain barrier; brain; cell viability; clinical outcome; differential scanning calorimetry; dispersity; drug absorption; drug bioavailability; drug delivery system; drug elimination; drug formulation; drug half life; drug penetration; drug release; drug solubility; drug ta…							Stepien-Wyrobiec O., Nowak M., Wyrobiec G., Morawiec E., Wierzbik-Stronska M., Staszkiewicz R., Grabarek B.O., Crossroad between current knowledge and new perspective of diagnostic and therapy of late-onset schizophrenia and very late-onset schizophrenia-like psychosis: An update, Front. Psychiatry, 13, (2022); Ali S., Santomauro D., Ferrari A.J., Charlson F., Excess mortality in severe mental di…	A.C. Paiva-Santos; Department of Pharmaceutical Technology, Faculty of Pharmacy of the University of Coimbra, University of Coimbra, Coimbra, 3000-548, Portugal; email: acsantos@ff.uc.pt; P.C. Pires; Department of Pharmaceutical Technology, Faculty of Pharmacy of the University of Coimbra, University of Coimbra, Coimbra, 3000-548, Portugal; email: patriciapires@ff.uc.pt		MDPI						19994923				English	Pharmaceutics	Review	Final	All Open Access; Gold Open Access; Green Open Access	Scopus	2-s2.0-85149112256
Hameed H.; Faheem S.; Younas K.; Jamshaid M.; Ereej N.; Hameed A.; Munir R.; Khokhar R.	Hameed, Huma (57193711199); Faheem, Saleha (58927318200); Younas, Komel (58764412200); Jamshaid, Muhammad (57225270527); Ereej, Nelofer (58926670900); Hameed, Anam (57320639500); Munir, Rabia (57204357087); Khokhar, Rabia (57224723019)	57193711199; 58927318200; 58764412200; 57225270527; 58926670900; 57320639500; 57204357087; 57224723019	A comprehensive review on lipid-based nanoparticles via nose to brain targeting as a novel approach	2024	Journal of Microencapsulation	41	8		681	714	33	0	10.1080/02652048.2024.2404414	https://www.scopus.com/inward/record.uri?eid=2-s2.0-85204211056&doi=10.1080%2f02652048.2024.2404414&partnerID=40&md5=0f5486f43fb897959c8cd8cc88ef256e	Faculty of Pharmaceutical Sciences, University of Central Punjab, Lahore, Pakistan; Faculty of Pharmacy, University Paris Saclay, Orsay, France; Department of Human Nutrition and Dietetics, Faculty of Rehabilitation and Allied Health Sciences, Riphah International University, Lahore, Pakistan; Department of Pharmaceutics, Faculty of Pharmaceutical Sciences, Government College University Faisalaba…	Hameed H., Faculty of Pharmaceutical Sciences, University of Central Punjab, Lahore, Pakistan; Faheem S., Faculty of Pharmaceutical Sciences, University of Central Punjab, Lahore, Pakistan; Younas K., Faculty of Pharmacy, University Paris Saclay, Orsay, France; Jamshaid M., Faculty of Pharmaceutical Sciences, University of Central Punjab, Lahore, Pakistan; Ereej N., Faculty of Pharmaceutical Scie…	The central nervous system (CNS) has been a chief concern for millions of people worldwide, and many therapeutic medications are unable to penetrate the blood-brain barrier. Advancements in nanotechnology have enabled safe, effective, and precise delivery of medications towards specific brain regions by utilising a nose-to-brain targeting route. This method reduces adverse effects, increases medi…	drug delivery; Lipid; nanoparticles; nose to brain; targeting	Administration, Intranasal; Animals; Blood-Brain Barrier; Brain; Drug Carriers; Drug Delivery Systems; Humans; Lipids; Liposomes; Nanoparticle Drug Delivery System; Nanoparticles; Biomimetic processes; Blood; Controlled drug delivery; Liposomes; Nanoparticles; Targeted drug delivery; drug carrier; lipid; lipid nanoparticle; liposome; nanoparticle; solid lipid nanoparticle; Lipid Nanoparticles; na…		lipid, 66455-18-3; Drug Carriers, ; Lipid Nanoparticles, ; Lipids, ; Liposomes, ; Nanoparticle Drug Delivery System,					Abdel-Mageed H.M., Et al., The tiny big world of solid lipid nanoparticles and nanostructured lipid carriers: an updated review, Journal of microencapsulation, 39, 1, pp. 72-94, (2022); Adepu S., Ramakrishna S., Controlled drug delivery systems: current status and future directions, Molecules, 26, 19, (2021); Agrawal D., Et al., A robust drug recall supply chain management system using hyperledge…	H. Hameed; Faculty of Pharmaceutical Sciences, University of Central Punjab, Lahore, 54000, Pakistan; email: huma.hameed@ucp.edu.pk		Taylor and Francis Ltd.						02652048		JOMIE	39286884	English	J. Microencapsulation	Review	Final		Scopus	2-s2.0-85204211056
Alwahsh W.; Sahudin S.; Alkhatib H.; Bostanudin M.F.; Alwahsh M.	Alwahsh, Wasan (57254503200); Sahudin, Shariza (22981472900); Alkhatib, Hatim (57218854221); Bostanudin, Mohammad F. (57214623127); Alwahsh, Mohammad (57208863812)	57254503200; 22981472900; 57218854221; 57214623127; 57208863812	Chitosan-Based Nanocarriers for Pulmonary and Intranasal Drug Delivery Systems: A Comprehensive Overview of their Applications	2024	Current Drug Targets	25	7		492	511	19	2	10.2174/0113894501301747240417103321	https://www.scopus.com/inward/record.uri?eid=2-s2.0-85196714137&doi=10.2174%2f0113894501301747240417103321&partnerID=40&md5=e15964a95beea5c50a43e9ad15687c3d	Department of Pharmaceutics, Faculty of Pharmacy, Universiti Teknologi MARA Cawangan Selangor, Puncak Alam Campus, Selangor, 42300, Malaysia; Department of Pharmaceutics and Pharmaceutical Technology, School of Pharmacy, The University of Jordan, Amman, 11942, Jordan; College of Pharmacy, Al Ain University, Abu Dhabi, 112612, United Arab Emirates; Department of Pharmacy, Faculty of Pharmacy, Al-Z…	Alwahsh W., Department of Pharmaceutics, Faculty of Pharmacy, Universiti Teknologi MARA Cawangan Selangor, Puncak Alam Campus, Selangor, 42300, Malaysia; Sahudin S., Department of Pharmaceutics, Faculty of Pharmacy, Universiti Teknologi MARA Cawangan Selangor, Puncak Alam Campus, Selangor, 42300, Malaysia, Atta-Ur-Rahman Institute of Natural Products Discovery, Universiti Teknologi MARA, Puncak A…	The optimization of respiratory health is important, and one avenue for achieving this is through the application of both Pulmonary Drug Delivery System (PDDS) and Intranasal Delivery (IND). PDDS offers immediate delivery of medication to the respiratory system, providing advantages, such as sustained regional drug concentration, tunable drug release, extended duration of action, and enhanced pat…	Chitosan; dendrimers; drug delivery; liposome; nanocarrier; nanoparticles; nasal; pulmonary	Administration, Intranasal; Animals; Chitosan; Drug Carriers; Drug Delivery Systems; Humans; Lung; Nanoparticles; carbon nanotube; chitosan; dendrimer; liposome; microsphere; nanocarrier; nanoparticle; polymer; polymer nanoparticle; polysaccharide; solid lipid nanoparticle; drug carrier; drug concentration; drug delivery device; drug delivery system; drug release; drug therapy; duration; human; i…		chitosan, 9012-76-4; Chitosan, ; Drug Carriers,					Lee WH, Loo CY, Traini D, Young PM., Inhalation of nanoparticle-based drug for lung cancer treatment: Advantages and challenges, Asian J Pharm Sci, 10, 6, pp. 481-489, (2015); Costa-Gouveia J, Pancani E, Jouny S, Et al., Combination therapy for tuberculosis treatment: pulmonary administration of ethionamide and booster co-loaded nanoparticles, Sci Rep, 7, 1, (2017); Pramanik S, Mohanto S, Manne R…	S. Sahudin; Department of Pharmaceutics, Faculty of Pharmacy, Universiti Teknologi MARA Cawangan Selangor, Puncak Alam Campus, Selangor, 42300, Malaysia; email: shariza2280@uitm.edu.my		Bentham Science Publishers						13894501		CDTUA	38676513	English	Curr. Drug Targets	Review	Final		Scopus	2-s2.0-85196714137
Kumar V.; Garg V.; Saini N.; Aggarwal N.; Kumar H.; Kumar D.; Chopra H.; Kamal M.A.; Dureja H.	Kumar, Virender (35452638300); Garg, Vandana (55444264500); Saini, Nakul (59311647300); Aggarwal, Navidha (57224993442); Kumar, Harsh (57548803500); Kumar, Davinder (57209510403); Chopra, Hitesh (57217071283); Kamal, Mohammad Amjad (56340070000); Dureja, Harish (6507566948)	35452638300; 55444264500; 59311647300; 57224993442; 57548803500; 57209510403; 57217071283; 56340070000; 6507566948	An Updated Review on Nanoemulsion: Factory for Food and Drug Delivery	2024	Current Pharmaceutical Biotechnology	25	17		2218	2252	34	1	10.2174/0113892010267771240211124950	https://www.scopus.com/inward/record.uri?eid=2-s2.0-85203020222&doi=10.2174%2f0113892010267771240211124950&partnerID=40&md5=babdc7590d3d02f4b875b0c8317a6b19	Department of Pharmaceutical Sciences, M.D. University, Haryana, Rohtak, 124001, India; MM College of Pharmacy, Maharishi Markandeshwar (Deemed to be University), Ambala, Mullana, 133207, India; Vaish Institute of Pharmaceutical Education and Research, Rohtak, 124001, India; Department of Biosciences, Saveetha School of Engineering, Saveetha Institute of Medical and Technical Sciences, Chennai, 6…	Kumar V., Department of Pharmaceutical Sciences, M.D. University, Haryana, Rohtak, 124001, India; Garg V., Department of Pharmaceutical Sciences, M.D. University, Haryana, Rohtak, 124001, India; Saini N., Department of Pharmaceutical Sciences, M.D. University, Haryana, Rohtak, 124001, India; Aggarwal N., MM College of Pharmacy, Maharishi Markandeshwar (Deemed to be University), Ambala, Mullana, 1…	Background: A nanoemulsion is a colloidal system of small droplets dispersed in another liquid. It has attracted considerable attention due to its unique properties and various applications. Throughout this review, we provide an overview of nanoemulsions and how they can be applied to various applications such as drug delivery, food applications, and pesticide formulations. Objective: This update…	in vaccine delivery; intranasal; intravenous; ocular; oral; pulmonary; Surfactant; transdermal	Animals; Biological Availability; Drug Delivery Systems; Emulsions; Humans; Nanoparticles; Pesticides; Solubility; acetazolamide; acetylsalicylic acid; aciclovir; alginic acid propylene glycol ester; andrographolide; antioxidant; artemether; artesunate; avanafil; azithromycin; biosurfactant; breviscapine; candesartan; capsaicin; carbamazepine; castor oil; chitosan; cinnamaldehyde; cod liver oil; …		acetazolamide, 1424-27-7, 59-66-5; acetylsalicylic acid, 493-53-8, 50-78-2, 53663-74-4, 53664-49-6, 63781-77-1; aciclovir, 59277-89-3, 69657-51-8; alginic acid propylene glycol ester, 9005-37-2; andrographolide, 5508-58-7; artemether, 71963-77-4; artesunate, 82864-68-4, 88495-63-0; avanafil, 330784-47-9; azithromycin, 83905-01-5, 117772-70-0, 121470-24-4; candesartan, 139481-59-7; capsaicin, 404-…					Wu W, He W, Tan Y, Tian Z, Chen L, Hu FQ, Food proteinstabilized nanoemulsions as potential delivery systems for poorly water-soluble drugs: Preparation, in vitro characterization, and pharmacokinetics in rats, Int. J. Nanomed, 6, (2011); Karami Z., Saghatchi Zanjani M.R., Hamidi M., Nanoemulsions in CNS drug delivery: Recent developments, impacts and challenges, Drug Discov. Today, 24, 5, pp. 11…	M.A. Kamal; Institutes for Systems Genetics, Frontiers Science Center for Disease-related Molecular Network, West China Hospital, Sichuan University, Chengdu, China; email: rrs.usa.au@gmail.com; H. Dureja; Department of Pharmaceutical Sciences, M.D. University, Rohtak, Haryana, 124001, India; email: harishdureja@gmail.com		Bentham Science Publishers						13892010		CPBUB	38415490	English	Curr. Pharm. Biotechnol.	Review	Final		Scopus	2-s2.0-85203020222
Pires P.C.; Paiva-Santos A.C.; Veiga F.	Pires, Patrícia C. (57225347289); Paiva-Santos, Ana Cláudia (57202605146); Veiga, Francisco (35567448700)	57225347289; 57202605146; 35567448700	Antipsychotics-Loaded Nanometric Emulsions for Brain Delivery	2022	Pharmaceutics	14	10	2174				12	10.3390/pharmaceutics14102174	https://www.scopus.com/inward/record.uri?eid=2-s2.0-85140853084&doi=10.3390%2fpharmaceutics14102174&partnerID=40&md5=1762888da88dd3db452e2804da07b02b	Department of Pharmaceutical Technology, Faculty of Pharmacy of the University of Coimbra, University of Coimbra, Coimbra, 3000-548, Portugal; REQUIMTE/LAQV, Group of Pharmaceutical Technology, Faculty of Pharmacy of the University of Coimbra, University of Coimbra, Coimbra, 3000-548, Portugal; Health Sciences Research Centre (CICS-UBI), University of Beira Interior, Av. Infante D. Henrique, Covi…	Pires P.C., Department of Pharmaceutical Technology, Faculty of Pharmacy of the University of Coimbra, University of Coimbra, Coimbra, 3000-548, Portugal, REQUIMTE/LAQV, Group of Pharmaceutical Technology, Faculty of Pharmacy of the University of Coimbra, University of Coimbra, Coimbra, 3000-548, Portugal, Health Sciences Research Centre (CICS-UBI), University of Beira Interior, Av. Infante D. He…	Antipsychotic drugs have numerous disabling side effects, and many are lipophilic, making them hard to formulate at high strength. Incorporating them into nanometric emulsions can increase their solubility, protect them from degradation, and increase their brain delivery, being a promising strategy to overcome the current treatment gap. A thorough review was performed to assess the true potential…	antipsychotic; brain delivery; microemulsion; nanoemulsion; nanometric emulsion; schizophrenia	neuroleptic agent; drug delivery system; drug distribution; drug efficacy; drug safety; drug solubility; drug transport; human; nanoemulsion; Review; schizophrenia							Lobo M.C., Whitehurst T.S., Kaar S.J., Howes O.D., New and emerging treatments for schizophrenia: A narrative review of their pharmacology, efficacy and side effect profile relative to established antipsychotics, Neurosci. Biobehav. Rev, 132, pp. 324-361, (2022); Guerrin C.G., Doorduin J., Sommer I.E., de Vries E.F., The dual hit hypothesis of schizophrenia: Evidence from animal models, Neurosci.…	P.C. Pires; Department of Pharmaceutical Technology, Faculty of Pharmacy of the University of Coimbra, University of Coimbra, Coimbra, 3000-548, Portugal; email: patriciapires93@gmail.com		MDPI						19994923				English	Pharmaceutics	Review	Final	All Open Access; Gold Open Access; Green Open Access	Scopus	2-s2.0-85140853084
Rajput A.; Pingale P.; Dhapte-Pawar V.	Rajput, Amarjitsing (55891364900); Pingale, Prashant (42662198800); Dhapte-Pawar, Vividha (57212505214)	55891364900; 42662198800; 57212505214	Nasal delivery of neurotherapeutics via nanocarriers: Facets, aspects, and prospects	2022	Frontiers in Pharmacology	13		979682				21	10.3389/fphar.2022.979682	https://www.scopus.com/inward/record.uri?eid=2-s2.0-85138856885&doi=10.3389%2ffphar.2022.979682&partnerID=40&md5=f166813a6b7a4060e4456a127bee763b	Department of Pharmaceutics, Poona College of Pharmacy, Bharti Vidyapeeth Deemed University, Pune, India; Department of Pharmaceutics, GES’s Sir Dr. M. S. Gosavi College of Pharmaceutical Education and Research, Nashik, India	Rajput A., Department of Pharmaceutics, Poona College of Pharmacy, Bharti Vidyapeeth Deemed University, Pune, India; Pingale P., Department of Pharmaceutics, GES’s Sir Dr. M. S. Gosavi College of Pharmaceutical Education and Research, Nashik, India; Dhapte-Pawar V., Department of Pharmaceutics, Poona College of Pharmacy, Bharti Vidyapeeth Deemed University, Pune, India	Alzheimer’s disease (AD) is one of the neurological ailments which continue to represent a major public health challenge, owing to increased life expectancy and aging population. Progressive memory loss and decrease in cognitive behavior, owing to irreversible destruction of neurons along with expensive therapeutic interventions, call for an effective, alternate, yet affordable treatment for Alzh…	Alzheimer’s disease; brain-targeted drug delivery; intranasal formulations; nanocarrier; neurotherapeutics	aducanumab; amiloride; amyloid beta protein; aph 1105; carbon nanotube; chloramphenicol; dendrimer; donepezil; glycyrrhetinic acid phospholipid complex; insulin; jnj 39393406; liposome; memantine; nanocarrier; niosome; nootropic agent; olanzapine; oxcarbazepine; oxytocin; quetiapine; resveratrol; risperidone; rivastigmine; selegiline; solid lipid nanoparticle; unclassified drug; Alzheimer disease…		aducanumab, 1384260-65-4; amiloride, 2016-88-8, 2609-46-3; amyloid beta protein, 109770-29-8; chloramphenicol, 134-90-7, 2787-09-9, 56-75-7; donepezil, 120011-70-3, 120014-06-4, 142057-77-0; insulin, 9004-10-8; memantine, 19982-08-2, 41100-52-1, 51052-62-1; olanzapine, 132539-06-1, 221373-09-7, 221373-18-8; oxcarbazepine, 28721-07-5; oxytocin, 50-56-6, 54577-94-5; quetiapine, 111974-72-2, 111974-…	aduhelm; aph 1105; jnj 39393406				Abbott N.J., Ronnback L., Hansson E., Astrocyte–endothelial interactions at the blood–brain barrier, Nat. Rev. Neurosci, 7, 1, pp. 41-53, (2006); Ageing W.P., United nations department of economic and social affairs, population division, World population ageing 2020 highlights: Living arrangements of older persons, (2021); Agrawal M., Saraf S., Saraf S., Antimisiaris S.G., Chougule M.B., Shoyele …	V. Dhapte-Pawar; Department of Pharmaceutics, Poona College of Pharmacy, Bharti Vidyapeeth Deemed University, Pune, India; email: vividhadhapte@gmail.com		Frontiers Media S.A.						16639812				English	Front. Pharmacol.	Review	Final	All Open Access; Gold Open Access; Green Open Access	Scopus	2-s2.0-85138856885
Akel H.; Ismail R.; Csóka I.	Akel, Hussein (57200312872); Ismail, Ruba (57204342259); Csóka, Ildikó (6701800403)	57200312872; 57204342259; 6701800403	Progress and perspectives of brain-targeting lipid-based nanosystems via the nasal route in Alzheimer's disease	2020	European Journal of Pharmaceutics and Biopharmaceutics	148			38	53	15	81	10.1016/j.ejpb.2019.12.014	https://www.scopus.com/inward/record.uri?eid=2-s2.0-85078505970&doi=10.1016%2fj.ejpb.2019.12.014&partnerID=40&md5=594d9b084d317bd2fc4602af4fee33e2	Institute of Pharmaceutical Technology and Regulatory Affairs, Faculty of Pharmacy, University of Szeged, Eötvös utca 6, Szeged, H-6720, Hungary; Institute of Pharmaceutical Technology and Regulatory Affairs, Interdisciplinary Centre of Excellence, University of Szeged, Eötvös u. 6, Szeged, H-6720, Hungary	Akel H., Institute of Pharmaceutical Technology and Regulatory Affairs, Faculty of Pharmacy, University of Szeged, Eötvös utca 6, Szeged, H-6720, Hungary; Ismail R., Institute of Pharmaceutical Technology and Regulatory Affairs, Faculty of Pharmacy, University of Szeged, Eötvös utca 6, Szeged, H-6720, Hungary, Institute of Pharmaceutical Technology and Regulatory Affairs, Interdisciplinary Centre…	Since health care systems dedicate substantial resources to Alzheimer's disease (AD), it poses an increasing challenge to scientists and health care providers worldwide, especially that many decades of research in the medical field revealed no optimal effective treatment for this disease. The intranasal administration route seems to be a preferable route of anti-AD drug delivery over the oral one…	Alzheimer's disease (AD); Liposomes; NLCs; Nose-to-brain; QbD; SLNs	Administration, Intranasal; Alzheimer Disease; Animals; Brain; Drug Carriers; Drug Delivery Systems; Drug Design; Drug Development; Humans; Lipids; Nanostructures; cubosome; lipid; liposome; nanocarrier; niosome; solid lipid nanoparticle; unclassified drug; drug carrier; lipid; nanomaterial; Alzheimer disease; central nervous system disease; drug delivery system; heart atrium; human; nanoemulsion…		lipid, 66455-18-3; Drug Carriers, ; Lipids,					Heemels M.-T., Neurodegenerative diseases, Nature, 539, 7628, pp. 179-180, (2016); Gitler A.D., Dhillon P., Shorter J., Neurodegenerative disease: models, mechanisms, and a new hope, (2017); Batista P., Pereira A., Quality of life in patients with neurodegenerative diseases, Dimensions, 1, (2016); Gowthaman R., Et al., Database of neurodegenerative disorders, Bioinformation, 2, 4, (2007); Serban …	I. Csóka; Institute of Pharmaceutical Technology and Regulatory Affairs, Faculty of Pharmacy, University of Szeged, Szeged, Eötvös utca 6, H-6720, Hungary; email: csoka@pharm.u-szeged.hu		Elsevier B.V.						09396411		EJPBE	31926222	English	Eur. J. Pharm. Biopharm.	Review	Final		Scopus	2-s2.0-85078505970
Bahadur S.; Pardhi D.M.; Rautio J.; Rosenholm J.M.; Pathak K.	Bahadur, Shiv (56108002700); Pardhi, Dinesh M. (54897985700); Rautio, Jarkko (7003749920); Rosenholm, Jessica M. (14625445200); Pathak, Kamla (14042531400)	56108002700; 54897985700; 7003749920; 14625445200; 14042531400	Intranasal nanoemulsions for direct nose-to-brain delivery of actives for cns disorders	2020	Pharmaceutics	12	12	1230	1	27	26	107	10.3390/pharmaceutics12121230	https://www.scopus.com/inward/record.uri?eid=2-s2.0-85098179380&doi=10.3390%2fpharmaceutics12121230&partnerID=40&md5=a12f99bcb21d7940e61846c982394129	Institute of Pharmaceutical Research, GLA University, Mathura, 281406, India; Faculty of Health Sciences, School of Pharmacy, University of Eastern Finland, P.O. Box 1627, Kuopio, FI-70211, Finland; Pharmaceutical Sciences Laboratory, Faculty of Science and Engineering, Åbo Akademi University, Turku, 20520, Finland; Faculty of Pharmacy, Uttar Pradesh University of Medical Sciences, Etawah, Saifai…	Bahadur S., Institute of Pharmaceutical Research, GLA University, Mathura, 281406, India; Pardhi D.M., Faculty of Health Sciences, School of Pharmacy, University of Eastern Finland, P.O. Box 1627, Kuopio, FI-70211, Finland; Rautio J., Faculty of Health Sciences, School of Pharmacy, University of Eastern Finland, P.O. Box 1627, Kuopio, FI-70211, Finland; Rosenholm J.M., Pharmaceutical Sciences Lab…	The treatment of various central nervous system (CNS) diseases has been challenging, despite the rapid development of several novel treatment approaches. The blood–brain barrier (BBB) is one of the major issues in the treatment of CNS diseases, having major role in the protection of the brain but simultaneously constituting the main limiting hurdle for drugs targeting the brain. Nasal drug delive…	Blood-brain barrier; CNS disorders; Nanoemulsions; Nose-to-brain delivery; Olfactory pathway	central nervous system agents; cosurfactant; drug carrier; oil; surfactant; Alzheimer disease; amyotrophic lateral sclerosis; bioavailability; brain disease; brain ischemia; brain tumor; central nervous system disease; central nervous system infection; cerebrovascular disease; cerebrovascular spasm; clinical research; depression; direct nose to brain delivery; drug degradation; drug delivery syst…					NordForsk, (85352); NordForsk	Funding: NordForsk via the Nordic University Hub Project #85352 (Nordic POP, Patient-Oriented Products) is acknowledged for providing financial assistance.	Martins P.P., Smyth H.D., Cui Z., Strategies to facilitate or block nose-to-brain drug delivery, Int. J. Pharm, 570, (2019); Pardridge W.M., The blood-brain barrier: Bottleneck in brain drug development, NeuroRX, 2, pp. 3-14, (2005); Gadhave D., Choudhury H., Kokare C.R., Neutropenia and leukopenia protective intranasal olanzapine-loaded lipid-based nanocarriers engineered for brain delivery, App…	K. Pathak; Faculty of Pharmacy, Uttar Pradesh University of Medical Sciences, Saifai, Etawah, 206130, India; email: kamlapathak5@gmail.com		MDPI AG						19994923				English	Pharmaceutics	Review	Final	All Open Access; Gold Open Access; Green Open Access	Scopus	2-s2.0-85098179380
Yadav K.S.; Soni G.; Choudhary D.; Khanduri A.; Bhandari A.; Joshi G.	Yadav, Khushwant S. (57206972397); Soni, Govind (56116752000); Choudhary, Deepak (12144129400); Khanduri, Arushee (58641945700); Bhandari, Ayush (57898268600); Joshi, Garima (7103298772)	57206972397; 56116752000; 12144129400; 58641945700; 57898268600; 7103298772	Microemulsions for enhancing drug delivery of hydrophilic drugs: Exploring various routes of administration	2023	Medicine in Drug Discovery	20		100162				25	10.1016/j.medidd.2023.100162	https://www.scopus.com/inward/record.uri?eid=2-s2.0-85173823100&doi=10.1016%2fj.medidd.2023.100162&partnerID=40&md5=88220194053d6378cb9184964dd0e0ac	School of Pharmacy & Technology Management, SVKM's NMIMS (Deemed to be University), Mumbai, India; A. P. J. Abdul Kalam University, Indore- Dewas Bypass Road, Village- Arandia, P.O. Vijay Nagar, Indore, MP, India; Pharmaceutical Sciences, Mohanlal Sukhadia University, Rajasthan, Udaipur, India	Yadav K.S., School of Pharmacy & Technology Management, SVKM's NMIMS (Deemed to be University), Mumbai, India; Soni G., A. P. J. Abdul Kalam University, Indore- Dewas Bypass Road, Village- Arandia, P.O. Vijay Nagar, Indore, MP, India; Choudhary D., Pharmaceutical Sciences, Mohanlal Sukhadia University, Rajasthan, Udaipur, India; Khanduri A., School of Pharmacy & Technology Management, SVKM's NMIM…	Microemulsions are a promising drug delivery system that can be used to enhance the bioavailability, solubility, and therapeutic efficacy of hydrophilic drugs. The downside of hydrophilic drugs is the poor solubility in lipid-based media; therefore, they require frequent dosing or high doses to achieve the therapeutic level. This may lead to unintended adverse effects and poor patient compliance …	Hydrophilic drugs; Microemulsion; Nasal; Ocular; Oral	drug; hydrophilic drug; unclassified drug; clinical outcome; drug delivery system; drug solubility; human; hydrophilicity; intranasal drug administration; intraocular drug administration; microemulsion; oral drug administration; physical chemistry; Review; transdermal drug administration							Burguera J.L., Burguera M., Analytical applications of emulsions and microemulsions, Talanta, 96, pp. 11-20, (2012); Tartaro G., Mateos H., Schirone D., Angelico R., Palazzo G., Microemulsion microstructure (s): a tutorial review, Nanomaterials, 10, 9, (2020); Wennerstrom H., Soderman O., Olsson U., Lindman B., Macroemulsions versus microemulsions, Colloids Surf A Physicochem Eng Asp, 123-124, pp…	K.S. Yadav; SPPSPTM, SVKM's NMIMS, Mumbai, India; email: Khushwant.Yadav@nmims.edu		Elsevier B.V.						25900986				English	Med. Drug Disc.	Review	Final	All Open Access; Gold Open Access	Scopus	2-s2.0-85173823100
Goel H.; Kalra V.; Verma S.K.; Dubey S.K.; Tiwary A.K.	Goel, Honey (24398740200); Kalra, Vinni (57216748675); Verma, Sant Kumar (59750490500); Dubey, Sunil Kumar (7102521182); Tiwary, Ashok Kumar (7004094730)	24398740200; 57216748675; 59750490500; 7102521182; 7004094730	Convolutions in the rendition of nose to brain therapeutics from bench to bedside: Feats & fallacies	2022	Journal of Controlled Release	341			782	811	29	34	10.1016/j.jconrel.2021.12.009	https://www.scopus.com/inward/record.uri?eid=2-s2.0-85121599990&doi=10.1016%2fj.jconrel.2021.12.009&partnerID=40&md5=b3f548790fba9de5c8de61285a4effd0	Department of Pharmaceutics, University Institute of Pharmaceutical Sciences and Research, Baba Farid University of Health Sciences, Faridkot, Punjab, India; Department of Pharmaceutical Sciences and Drug Research, Punjabi University, Patiala, Punjab, India; Department of Pharmaceutical Chemistry, Indo-Soviet Friendship College of Pharmacy, Moga, Punjab, India; Medical Research, R&D Healthcare Di…	Goel H., Department of Pharmaceutics, University Institute of Pharmaceutical Sciences and Research, Baba Farid University of Health Sciences, Faridkot, Punjab, India; Kalra V., Department of Pharmaceutical Sciences and Drug Research, Punjabi University, Patiala, Punjab, India; Verma S.K., Department of Pharmaceutical Chemistry, Indo-Soviet Friendship College of Pharmacy, Moga, Punjab, India; Dube…	Brain, a subtle organ of multifarious nature presents plethora of physiological, metabolic and bio-chemical convolutions that impede the delivery of biomolecules and thereby resulting in truncated therapeutic outcome in pathological conditions of central nervous system (CNS). The absolute bottleneck in the therapeutic management of such devastating CNS ailments is the BBB. Another pitfall is the …	Blood brain barrier; CNS disorders; In silico3D molecular docking simulation; Models of intranasal delivery; N2B delivery; Nanocarriers	Administration, Intranasal; Brain; Drug Carriers; Molecular Docking Simulation; Nanoparticles; Blood; Controlled drug delivery; Deep neural networks; Electrostatics; Molecular modeling; Neurodegenerative diseases; Physicochemical properties; Proteins; Sols; Targeted drug delivery; ABC transporter subfamily B; cell penetrating peptide; central nervous system agents; drug preservative; enzyme inhib…		ABC transporter subfamily B, 149200-37-3, 208997-77-7; lactoferrin, 55599-62-7; Drug Carriers,					Gooch C.L., Pracht E., Borenstein A.R., The burden of neurological disease in the United States: A summary report and call to action, Ann. Neurol., 81, pp. 479-484, (2017); Feigin V.L., Alahdab T.V.F., Amit A.M.L., Barnighausen T.W., Beghi E., Beheshti M., Chavan P.P., Criqui M.H., Desai R., Dharmaratne S.D., Dorsey E.R., Eagan A.W., Elgendy I.Y., Filip I., Giampaoli S., Giussani G., Hafezi-Nejad…	A.K. Tiwary; Department of Pharmaceutical Sciences and Drug Research, Punjabi University, Patiala, India; email: aktiwarypup@gmail.com		Elsevier B.V.						01683659		JCREE	34906605	English	J. Control. Release	Review	Final		Scopus	2-s2.0-85121599990
Tran K.N.; Kwon J.-H.; Kim M.-K.; Nguyen N.P.K.; Yang I.-J.	Tran, Khoa Nguyen (57977016300); Kwon, Ji-Hye (58919102300); Kim, Min-Kyung (58918872600); Nguyen, Nhi Phuc Khanh (57976891300); Yang, In-Jun (56517627800)	57977016300; 58919102300; 58918872600; 57976891300; 56517627800	Intranasal delivery of herbal medicine for disease treatment: A systematic review	2024	Phytomedicine	127		155484				1	10.1016/j.phymed.2024.155484	https://www.scopus.com/inward/record.uri?eid=2-s2.0-85186692588&doi=10.1016%2fj.phymed.2024.155484&partnerID=40&md5=8927e698c1e6091116716a424c79be28	Department of Physiology, College of Korean Medicine, Dongguk University, Gyeongju, 38066, South Korea	Tran K.N., Department of Physiology, College of Korean Medicine, Dongguk University, Gyeongju, 38066, South Korea; Kwon J.-H., Department of Physiology, College of Korean Medicine, Dongguk University, Gyeongju, 38066, South Korea; Kim M.-K., Department of Physiology, College of Korean Medicine, Dongguk University, Gyeongju, 38066, South Korea; Nguyen N.P.K., Department of Physiology, College of K…	Background: Intranasal administration has been adopted in traditional medicine to facilitate access to the bloodstream and central nervous system (CNS). In modern medicine, nasal drug delivery systems are valuable for disease treatment because of their noninvasiveness, good absorption, and fast-acting effects. Objective: This study aimed to systematically organize preclinical and clinical studies…	CNS disease; Herb; Herbal medicine; Intranasal administration; Nasal drug delivery	Administration, Intranasal; Animals; Brain; Fever; Herbal Medicine; Mice; Plant Extracts; Rabbits; Rats; curcumin; fucoidin; gastrodin; ginsenoside Rb 1; herbaceous agent; lectin; ligustilide; limonene; natural product; peppermint oil; perillaldehyde; radix bupleuri; xingnaojing; plant extract; acute rhinosinusitis; adult; aged; allergic rhinitis; anterior cingulate; behavior change; black curran…		curcumin, 458-37-7; fucoidin, 9072-19-9; gastrodin, 62499-27-8; ginsenoside Rb 1, 41753-43-9; ligustilide, 4431-01-0; limonene, 138-86-3, 5989-27-5; peppermint oil, 8006-90-4; perillaldehyde, 2111-75-3; Plant Extracts,			Dongguk University, DU, (2023); Dongguk University, DU; Ministry of Health and Welfare, MOHW, (HF22C0005); Ministry of Health and Welfare, MOHW; National Research Foundation of Korea, NRF, (NRF-2021R1I1A2048979); National Research Foundation of Korea, NRF	This research was funded by the Dongguk University Research Fund (2023) , the National Research Foundation ( NRF-2021R1I1A2048979 ), and the Korean Health Technology R&D Project of the Korean Ministry of Health and Welfare ( HF22C0005 ).	Abouhosseini Tabari M., Hajizadeh Moghaddam A., Maggi F., Benelli G., Anxiolytic and antidepressant activities of Pelargonium roseum essential oil on Swiss albino mice: Possible involvement of serotonergic transmission, Phytother. Res., 32, pp. 1014-1022, (2018); Afifi F.U., Al-Khalidi B., Khalil E., Studies on the in vivo hypoglycemic activities of two medicinal plants used in the treatment of d…	I.-J. Yang; Dongguk University, College of Korean Medicine, Department of Physiology, Gyeongju, 38066, South Korea; email: injuny@dongguk.ac.kr		Elsevier GmbH						09447113		PYTOE	38442431	English	Phytomedicine	Review	Final		Scopus	2-s2.0-85186692588
Wani S.N.; Singh S.; Sharma N.; Zahoor I.; Grewal S.; Gupta S.	Wani, Shahid Nazir (57325464100); Singh, Sukhbir (56402098100); Sharma, Neelam (57214054056); Zahoor, Ishrat (57222573061); Grewal, Sonam (58120672600); Gupta, Sumeet (55568524439)	57325464100; 56402098100; 57214054056; 57222573061; 58120672600; 55568524439	Transferosome-Based Intranasal Drug Delivery Systems for the Management of Schizophrenia: a Futuristic Approach	2024	BioNanoScience	14	4		3811	3829	18	1	10.1007/s12668-023-01249-0	https://www.scopus.com/inward/record.uri?eid=2-s2.0-85179703951&doi=10.1007%2fs12668-023-01249-0&partnerID=40&md5=cde47d37940a677008e3cca59a298d2c	Chitkara College of Pharmacy, Chitkara University, Punjab, Rajpura, India; Aman Pharmacy College, Dholakhera Udaipurwati, Rajasthan, Jhunjhunu, India; Department of Pharmaceutics, MM College of Pharmacy, Maharishi Markandeshwar (Deemed to be University), Haryana, Mullana-Ambala, 133207, India; Department of Pharmacology, MM College of Pharmacy, Maharishi Markandeshwar (Deemed to be University), H…	Wani S.N., Chitkara College of Pharmacy, Chitkara University, Punjab, Rajpura, India, Aman Pharmacy College, Dholakhera Udaipurwati, Rajasthan, Jhunjhunu, India; Singh S., Department of Pharmaceutics, MM College of Pharmacy, Maharishi Markandeshwar (Deemed to be University), Haryana, Mullana-Ambala, 133207, India; Sharma N., Department of Pharmaceutics, MM College of Pharmacy, Maharishi Markandes…	Schizophrenia is serious and prevalent psychotic condition in which patients misinterpret the real conditions and might cause combination of symptoms like hallucinations, delusions, and extremely disordered thinking and impaired behavior during daily functioning. People who are suffering from schizophrenia require lifelong treatment. The scientists are elucubrating round the clock to contribute n…	Antipsychotics; Intranasal delivery; Nanocarriers; Nanoformulation; Schizophrenia; Transferosomes	Biochemistry; Controlled drug delivery; Cytology; Diseases; Drug dosage; Targeted drug delivery; aripiprazole; chlorpromazine; clozapine; cocaine; dopamine; dopamine receptor; fluphenazine; haloperidol; ketoprofen; liposome; lurasidone; methamphetamine; nanocarrier; nanoparticle; olanzapine; quercetin; quetiapine; raloxifene; resveratrol; risperidone; serotonin; ziprasidone; Antipsychotic; Condit…		aripiprazole, 129722-12-9; chlorpromazine, 50-53-3, 69-09-0; clozapine, 5786-21-0; cocaine, 50-36-2, 53-21-4, 5937-29-1; dopamine, 51-61-6, 62-31-7; fluphenazine, 146-56-5, 69-23-8; haloperidol, 52-86-8, 1511-16-6; ketoprofen, 22071-15-4, 57495-14-4; lurasidone, 367514-87-2, 367514-88-3; methamphetamine, 28297-73-6, 51-57-0, 537-46-2, 7632-10-2; olanzapine, 132539-06-1, 221373-09-7, 221373-18-8; …			Aman Pharmacy College; Chitkara University, CU; Chitkara College of Pharmacy; Department of Pharmaceutics, (133207)	The authors would like to thank Department of Pharmaceutics, MM College of Pharmacy, Maharishi Markandeshwar (Deemed to be University), Mullana-Ambala, Haryana, India, 133207; Chitkara College of Pharmacy, Chitkara University, Punjab; and Aman Pharmacy College, Dholakhera Udaipurwati, Jhunjhunu, Rajasthan, India, for providing facilities for the completion of this review.	Rasool S., Zeeshan Z.M., Ali Z., Erum A., Schizophrenia: An overview, Clinical Practice, 15, 15, pp. 847-851, (2018); Shapiro D.A., Renock S., Arrington E., Chiodo L.A., Liu L.X., Sibley D.R., Roth B.L., Mailman R., Aripiprazole, a novel atypical antipsychotic drug with a unique and robust pharmacology, Neuropsychopharmacology, 28, 8, pp. 1400-1411, (2003); Velligan D.I., Rao S., The epidemiology…	S. Singh; Department of Pharmaceutics, MM College of Pharmacy, Maharishi Markandeshwar (Deemed to be University), Mullana-Ambala, Haryana, 133207, India; email: singh.sukhbir12@gmail.com; N. Sharma; Department of Pharmaceutics, MM College of Pharmacy, Maharishi Markandeshwar (Deemed to be University), Mullana-Ambala, Haryana, 133207, India; email: neelam.mdu@gmail.com		Springer						21911630				English	BioNanoScience	Review	Final		Scopus	2-s2.0-85179703951
Sultana A.; Zare M.; Thomas V.; Kumar T.S.S.; Ramakrishna S.	Sultana, Afreen (57226561055); Zare, Mina (57195981836); Thomas, Vinoy (57549280700); Kumar, T.S. Sampath (57224555306); Ramakrishna, Seeram (57205523298)	57226561055; 57195981836; 57549280700; 57224555306; 57205523298	Nano-based drug delivery systems: Conventional drug delivery routes, recent developments and future prospects	2022	Medicine in Drug Discovery	15		100134				128	10.1016/j.medidd.2022.100134	https://www.scopus.com/inward/record.uri?eid=2-s2.0-85132415910&doi=10.1016%2fj.medidd.2022.100134&partnerID=40&md5=1f3bf9d1926a00a17c78dd34db8c5a71	Center for Nanotechnology and Sustainability, Department of Mechanical Engineering, National University of Singapore, Singapore, 117581, Singapore; Department of Food and Nutrition, P.O. Box 66, 00014, University of Helsinki, Finland; Department of Materials Science and Engineering, University of Alabama at Birmingham, Birmingham, AL, United States; Medical Materials Laboratory, Department of Met…	Sultana A., Center for Nanotechnology and Sustainability, Department of Mechanical Engineering, National University of Singapore, Singapore, 117581, Singapore; Zare M., Center for Nanotechnology and Sustainability, Department of Mechanical Engineering, National University of Singapore, Singapore, 117581, Singapore, Department of Food and Nutrition, P.O. Box 66, 00014, University of Helsinki, Finl…	Drug delivery can be defined as the group of approaches a drug or pharmacologically active agent can be transported to the target cell to treat disease or health issue. Conventional routes for drug delivery are oral, buccal, rectal, subcutaneous, intranasal, intramuscular, intravenous, pulmonary and transdermal. These are the commonly used methods for treatment of various medical problems but hav…	Nanocarriers; Nanomedicine; Pharmacodynamics; Pharmacokinetics; Smart drug delivery; Target drug delivery	aptamer; carbon nanotube; dendrimer; emulsifying agent; fullerene; lipid nanoparticle; liposome; mesoporous silica nanoparticle; nanocapsule; nanocarrier; nanocomposite; nanogel; nanomaterial; nanoneedle; nanoparticle; polymer nanoparticle; surfactant; vaccine; virus like nanoparticle; biocompatibility; biodegradability; cancer therapy; cytotoxicity; drug absorption; drug delivery system; drug di…							Tibbitt M.W., Dahlman J.E., Langer R., 138, pp. 704-17; Li C., Wang J., Wang Y., Gao H., Wei G., Huang Y., Yu H., Gan Y., Wang Y., Mei L., Chen H., 9, pp. 1145-62; Holowka E., Bhatia S.K., (2016); Zhang L., Zhang L., Zhang M., Pang Y., Li Z., Zhao A., Et al., Self-emulsifying drug delivery system and the applications in herbal drugs, Drug Delivery, 22, pp. 475-486, (2015); Sinha V.R., Bansal K., …	M. Zare; Center for Nanotechnology and Sustainability, Department of Mechanical Engineering, National University of Singapore, Singapore, 117581, Singapore; email: zare.mina@yahoo.com		Elsevier B.V.						25900986				English	Med. Drug Disc.	Review	Final	All Open Access; Gold Open Access	Scopus	2-s2.0-85132415910
Antunes J.L.; Amado J.; Veiga F.; Paiva-Santos A.C.; Pires P.C.	Antunes, Jéssica L. (57203725779); Amado, Joana (58166242900); Veiga, Francisco (35567448700); Paiva-Santos, Ana Cláudia (57202605146); Pires, Patrícia C. (57225347289)	57203725779; 58166242900; 35567448700; 57202605146; 57225347289	Nanosystems, Drug Molecule Functionalization and Intranasal Delivery: An Update on the Most Promising Strategies for Increasing the Therapeutic Efficacy of Antidepressant and Anxiolytic Drugs	2023	Pharmaceutics	15	3	998				14	10.3390/pharmaceutics15030998	https://www.scopus.com/inward/record.uri?eid=2-s2.0-85151337768&doi=10.3390%2fpharmaceutics15030998&partnerID=40&md5=9b583346eb48d525321856df1ba82799	Department of Pharmaceutical Technology, Faculty of Pharmacy, University of Coimbra, Coimbra, 3000-548, Portugal; REQUIMTE/LAQV, Group of Pharmaceutical Technology, Faculty of Pharmacy, University of Coimbra, Coimbra, 3000-548, Portugal; Health Sciences Research Centre (CICS-UBI), University of Beira Interior, Av. Infante D. Henrique, Covilhã, 6200-506, Portugal	Antunes J.L., Department of Pharmaceutical Technology, Faculty of Pharmacy, University of Coimbra, Coimbra, 3000-548, Portugal; Amado J., Department of Pharmaceutical Technology, Faculty of Pharmacy, University of Coimbra, Coimbra, 3000-548, Portugal; Veiga F., Department of Pharmaceutical Technology, Faculty of Pharmacy, University of Coimbra, Coimbra, 3000-548, Portugal, REQUIMTE/LAQV, Group of…	Depression and anxiety are high incidence and debilitating psychiatric disorders, usually treated by antidepressant or anxiolytic drug administration, respectively. Nevertheless, treatment is usually given through the oral route, but the low permeability of the blood–brain barrier reduces the amount of drug that will be able to reach it, thus consequently reducing the therapeutic efficacy. Which …	anxiety; blood–brain barrier; brain bioavailability; depression; drug molecule functionalization; intranasal; nanoemulsions; nanoparticles; nanosystems; nose-to-brain	agomelatine; antidepressant agent; anxiolytic agent; baicalein; berberine; buspirone; carbamazepine; clobazam; diazepam; duloxetine; icariin; liposome; nanogel; nanoparticle; norphenazone; paroxetine; polymer; riluzole; selegiline; solid lipid nanoparticle; tramadol; venlafaxine; antidepressant activity; anxiety; anxiety disorder; biocompatibility; blood brain barrier; depression; drug absorption…		agomelatine, 138112-76-2; baicalein, 491-67-8; berberine, 2086-83-1, 633-65-8; buspirone, 33386-08-2, 36505-84-7; carbamazepine, 298-46-4, 8047-84-5; clobazam, 22316-47-8; diazepam, 439-14-5, 11100-37-1, 53320-84-6; duloxetine, 116539-59-4, 136434-34-9, 959392-22-4; icariin, 489-32-7; norphenazone, 89-25-8; paroxetine, 61869-08-7, 217797-14-3, 78246-49-8; riluzole, 1744-22-5; selegiline, 14611-51…					Katzman M.A., Bleau P., Blier P., Chokka P., Kjernisted K., van Ameringen M., Antony M.M., Bouchard S., Brunet A., Flament M., Et al., Canadian Clinical Practice Guidelines for the Management of Anxiety, Posttraumatic Stress and Obsessive-Compulsive Disorders, BMC Psychiatry, 14, (2014); Won E., Kim Y.K., Neuroinflammation—Associated Alterations of the Brain as Potential Neural Biomarkers in Anxi…	A.C. Paiva-Santos; Department of Pharmaceutical Technology, Faculty of Pharmacy, University of Coimbra, Coimbra, 3000-548, Portugal; email: acsantos@ff.uc.pt; P.C. Pires; Department of Pharmaceutical Technology, Faculty of Pharmacy, University of Coimbra, Coimbra, 3000-548, Portugal; email: patriciapires@ff.uc.pt		Multidisciplinary Digital Publishing Institute (MDPI)						19994923				English	Pharmaceutics	Review	Final	All Open Access; Gold Open Access; Green Open Access	Scopus	2-s2.0-85151337768
Sadeghi M.; Asadirad A.; Koushki K.; Keshavarz Shahbaz S.; Dehnavi S.	Sadeghi, Mahvash (57209824183); Asadirad, Ali (57204554320); Koushki, Khadijeh (57188730447); Keshavarz Shahbaz, Sanaz (57190743508); Dehnavi, Sajad (57209838253)	57209824183; 57204554320; 57188730447; 57190743508; 57209838253	Recent advances in improving intranasal allergen-specific immunotherapy; focus on delivery systems and adjuvants	2022	International Immunopharmacology	113		109327				9	10.1016/j.intimp.2022.109327	https://www.scopus.com/inward/record.uri?eid=2-s2.0-85139842528&doi=10.1016%2fj.intimp.2022.109327&partnerID=40&md5=0478f74ec9c9d6d4376a73b699144786	Department of Immunology, Faculty of Medicine, Ahvaz Jundishapur University of Medical Sciences, Ahvaz, Iran; Student Research Committee, Ahvaz Jundishapur University of Medical Sciences, Ahvaz, Iran; Cancer, Petroleum, and Environmental Pollutants Research Center, Ahvaz Jundishapur University of Medical Sciences, Ahvaz, Iran; Department of Radiation Oncology, Mayo Clinic, Jacksonville, FL, Unite…	Sadeghi M., Department of Immunology, Faculty of Medicine, Ahvaz Jundishapur University of Medical Sciences, Ahvaz, Iran, Student Research Committee, Ahvaz Jundishapur University of Medical Sciences, Ahvaz, Iran; Asadirad A., Department of Immunology, Faculty of Medicine, Ahvaz Jundishapur University of Medical Sciences, Ahvaz, Iran, Cancer, Petroleum, and Environmental Pollutants Research Center…	Allergen-specific Immunotherapy (AIT) is the main therapeutic strategy to control and treat allergic disorders. Intranasal Immunotherapy (INIT) was introduced as a needle-free, noninvasive, and efficient approach among various routes of allergen administration. Since direct exposure of nasal mucosa to allergen extracts could induce local and systemic reactions, recent studies focus on establishin…	Adjuvant; Allergen-specific immunotherapy (AIT); Delivery system; intranasal immunotherapy (INIT); Nanoparticles	Adjuvants, Immunologic; Adjuvants, Pharmaceutic; Administration, Intranasal; Allergens; Desensitization, Immunologic; Humans; Hypersensitivity; Immunotherapy; allergen; biological product; chitosan; gold nanoparticle; Influenza virus hemagglutinin; liposome; mannose; microRNA; nanoparticle; polyglactin; polypropylene; probiotic agent; retinoic acid; retinol; single chain fragment variable antibod…		chitosan, 9012-76-4; mannose, 31103-86-3, 3458-28-4; polyglactin, 26780-50-7, 34346-01-5; polypropylene, 25085-53-4, 9003-07-0; retinoic acid, 302-79-4; retinol, 68-26-8, 82445-97-4; single chain fragment variable antibody, 334577-34-3, 334577-38-7; sulfide, 18496-25-8; toll like receptor, 409141-78-2; toll like receptor 4, 203811-83-0; toll like receptor 9, 352486-49-8, 390883-32-6; Adjuvants, I…					Sadeghi M., Shahbaz S.K., Dehnavi S., Koushki K., Sankian M., Current possibilities and future perspectives for improving efficacy of allergen-specific sublingual immunotherapy, Int. Immunopharmacol., 101, (2021); Ballester M., Jeanbart L., De Titta A., Nembrini C., Marsland B.J., Hubbell J.A., Et al., Nanoparticle conjugation enhances the immunomodulatory effects of intranasally delivered CpG in…	S. Dehnavi; Department of Immunology, Faculty of Medicine, Ahvaz Jundishapur University of Medical Sciences, Ahvaz, Iran; email: sjd72dehnavi@gmail.com		Elsevier B.V.						15675769		IINMB	36257257	English	Int. Immunopharmacol.	Review	Final		Scopus	2-s2.0-85139842528
Laffleur F.; Bauer B.	Laffleur, Flavia (53363905000); Bauer, Bettina (57230085200)	53363905000; 57230085200	Progress in nasal drug delivery systems	2021	International Journal of Pharmaceutics	607		120994				120	10.1016/j.ijpharm.2021.120994	https://www.scopus.com/inward/record.uri?eid=2-s2.0-85113407674&doi=10.1016%2fj.ijpharm.2021.120994&partnerID=40&md5=278a1c9258636dee116c2ebc66a368d8	Department of Pharmaceutical Technology, Institute of Pharmacy, University of Innsbruck, Innrain 80-82, Innsbruck, 6020, Austria	Laffleur F., Department of Pharmaceutical Technology, Institute of Pharmacy, University of Innsbruck, Innrain 80-82, Innsbruck, 6020, Austria; Bauer B., Department of Pharmaceutical Technology, Institute of Pharmacy, University of Innsbruck, Innrain 80-82, Innsbruck, 6020, Austria	Most of the available drugs are usually administered orally (e.g. in tablets or capsules) or by parenteral injection in the case of substances being destroyed in the gastric environment or not being absorbed. However, this bears disadvantages as many people have trouble swallowing tablets and parenteral injection requires trained personnel and/or a reasonably sterile environment to minimize the p…	Chitosan; Hyaluronic acid; Liposomes; Nasal delivery	Administration, Intranasal; Biological Availability; Capsules; Drug Delivery Systems; Humans; Solubility; adrenergic receptor stimulating agent; agomelatine; albumin; antihistaminic agent; asenapine; azelastine; beclomethasone dipropionate; benzalkonium chloride; budapp; budesonide; carbomer; carbopol 934; carrageenan; celecoxib; cell penetrating peptide; cellulose; cellulose derivative; chitosan…		agomelatine, 138112-76-2; asenapine, 65576-45-6, 85650-56-2; azelastine, 58581-89-8, 79307-93-0, 37932-96-0; beclomethasone dipropionate, 5534-09-8, 77011-63-3; benzalkonium chloride, 66331-30-4, 78244-97-0, 81181-32-0; budesonide, 51333-22-3, 51372-29-3; carbomer, 9007-20-9, 9062-04-8; carbopol 934, 9007-16-3; carrageenan, 9000-07-1, 9049-05-2, 9061-82-9, 9064-57-7; celecoxib, 169590-42-5; cellu…	allergodil; avamys; budapp; levocamed; momeallerg; nasivin; olynth; pollicrom; rhinex; rhinivict				Agarwal R., Rani M., (2014); Agency E.M., (2017); Agrawal M., Saraf S., Saraf S., Antimisiaris S.G., Chougule M.B., Shoyele S.A., Alexander A., Nose-to-brain drug delivery: An update on clinical challenges and progress towards approval of anti-Alzheimer drugs, J. Control. Release, 281, pp. 139-177, (2018); Ahmed T.A., Aljaeid B.M., Preparation, characterization, and potential application of chito…	F. Laffleur; Department of Pharmaceutical Technology, Institute of Pharmacy, University of Innsbruck, Innsbruck, Innrain 80-82, 6020, Austria; email: Flavia.Laffleur@uibk.ac.at		Elsevier B.V.						03785173		IJPHD	34390810	English	Int. J. Pharm.	Review	Final		Scopus	2-s2.0-85113407674
Nguyen T.-T.-L.; Maeng H.-J.	Nguyen, Thi-Thao-Linh (57209166850); Maeng, Han-Joo (6603632250)	57209166850; 6603632250	Pharmacokinetics and Pharmacodynamics of Intranasal Solid Lipid Nanoparticles and Nanostructured Lipid Carriers for Nose-to-Brain Delivery	2022	Pharmaceutics	14	3	572				71	10.3390/pharmaceutics14030572	https://www.scopus.com/inward/record.uri?eid=2-s2.0-85126441379&doi=10.3390%2fpharmaceutics14030572&partnerID=40&md5=9cc85756eec5c093a3f2143803c44310	College of Pharmacy, Gachon University, 191 Hambakmoe-ro, Yeonsu-gu, Incheon, 21936, South Korea	Nguyen T.-T.-L., College of Pharmacy, Gachon University, 191 Hambakmoe-ro, Yeonsu-gu, Incheon, 21936, South Korea; Maeng H.-J., College of Pharmacy, Gachon University, 191 Hambakmoe-ro, Yeonsu-gu, Incheon, 21936, South Korea	Nose-to-brain drug delivery has been of great interest for the treatment of many central nervous system (CNS) diseases and psychiatric disorders over past decades. Several nasally administered formulations have been developed to circumvent the blood-brain barrier and directly deliver drugs to the CNS through the olfactory and trigeminal pathways. However, the nasal mucosa’s drug absorption is ins…	Blood-brain barrier; Brain targeting; Central nervous system; Drug delivery; NLCs; Nose-to-brain; Pharmacodynamics; Pharmacokinetics; SLNs	agomelatine; astaxanthin; chitosan; clozapine; duloxetine; escitalopram; gellan; immunoglobulin E; lactate dehydrogenase; levofloxacin; lipid; liposome; nanoparticle; paclitaxel; paroxetine; phenytoin; polysorbate 20; polysorbate 80; polyvinyl alcohol; solid lipid nanoparticle; surfactant; valproic acid; akinesia; allodynia; Alzheimer disease; animal model; animal tissue; area under the curve; bi…		agomelatine, 138112-76-2; astaxanthin, 472-61-7; chitosan, 9012-76-4; clozapine, 5786-21-0; duloxetine, 116539-59-4, 136434-34-9, 959392-22-4; escitalopram, 128196-01-0, 219861-08-2; gellan, 71010-52-1; immunoglobulin E, 37341-29-0; lactate dehydrogenase, 9001-60-9; lactate dehydrogenase A, ; levofloxacin, 100986-85-4, 138199-71-0; lipid, 66455-18-3; paclitaxel, 33069-62-4; paroxetine, 61869-08-7…			Ministry of Education, MOE, (NRF-2020R1A6A1A03043708); Ministry of Science, ICT and Future Planning, MSIP, (NRF-2021R1F1A1060378); National Research Foundation of Korea, NRF	Funding: This work was supported by the Basic Science Research Program of the National Research Foundation of Korea (NRF) funded by the Ministry of Science, ICT & Future Planning (NRF-2021R1F1A1060378) and by the Ministry of Education (NRF-2020R1A6A1A03043708).	Hong S.-S., Oh K.T., Choi H.-G., Lim S.-J., Liposomal Formulations for Nose-to-Brain Delivery: Recent Advances and Future Perspectives, Pharmaceutics, 11, (2019); Md S., Bhattmisra S.K., Zeeshan F., Shahzad N., Mujtaba M.A., Srikanth Meka V., Radhakrishnan A., Kesharwani P., Baboota S., Ali J., Nano-carrier enabled drug delivery systems for nose to brain targeting for the treatment of neurodegene…	H.-J. Maeng; College of Pharmacy, Gachon University, Incheon, 191 Hambakmoe-ro, Yeonsu-gu, 21936, South Korea; email: hjmaeng@gachon.ac.kr		MDPI						19994923				English	Pharmaceutics	Review	Final	All Open Access; Gold Open Access; Green Open Access	Scopus	2-s2.0-85126441379
Assadpour S.; Shiran M.R.; Asadi P.; Akhtari J.; Sahebkar A.	Assadpour, Sara (55177795000); Shiran, Mohammad Reza (6602319450); Asadi, Peyman (57225929113); Akhtari, Javad (56830466300); Sahebkar, Amirhossein (26639699900)	55177795000; 6602319450; 57225929113; 56830466300; 26639699900	Harnessing Intranasal Delivery Systems of Sumatriptan for the Treatment of Migraine	2022	BioMed Research International	2022		3692065				7	10.1155/2022/3692065	https://www.scopus.com/inward/record.uri?eid=2-s2.0-85123817187&doi=10.1155%2f2022%2f3692065&partnerID=40&md5=12a9e9c7e411c0a31264cc59594a6aa4	Molecular and Cell Biology Research Center, Faculty of Medicine, Mazandaran University of Medical Sciences, Sari, Iran; Department of Pharmacology, Faculty of Medicine, Mazandaran University of Medical Sciences, Sari, Iran; Department of Medical Nanotechnology, School of Advanced Technologies in Medicine, Mazandaran University of Medical Sciences, Sari, Iran; Toxoplasmosis Research Center, Commun…	Assadpour S., Molecular and Cell Biology Research Center, Faculty of Medicine, Mazandaran University of Medical Sciences, Sari, Iran; Shiran M.R., Molecular and Cell Biology Research Center, Faculty of Medicine, Mazandaran University of Medical Sciences, Sari, Iran, Department of Pharmacology, Faculty of Medicine, Mazandaran University of Medical Sciences, Sari, Iran; Asadi P., Department of Medi…	Sumatriptan (ST) is a commonly prescribed drug for treating migraine. The efficiency of several routes of ST administration has been investigated. Recently, the intranasal route with different delivery systems has gained interest owing to its fast-acting and effectiveness. The present study is aimed at reviewing the available studies on novel delivery systems for intranasal ST administration. The…		Administration, Intranasal; Administration, Oral; Drug Delivery Systems; Humans; Migraine Disorders; Serotonin 5-HT1 Receptor Agonists; Sumatriptan; Treatment Outcome; caspase 3; chitosan; lipid peroxidase; malonaldehyde; microsphere; nanoparticle; nitric oxide; nose spray; sumatriptan; serotonin 1 agonist; sumatriptan; bioavailability; biodegradability; blood brain barrier; controlled study; dru…		caspase 3, 169592-56-7; chitosan, 9012-76-4; malonaldehyde, 542-78-9; nitric oxide, 10102-43-9; sumatriptan, 103628-46-2; Serotonin 5-HT1 Receptor Agonists, ; Sumatriptan,					Hansen J.M., Charles A., Differences in treatment response between migraine with aura and migraine without aura: Lessons from clinical practice and RCTs, The Journal of Headache and Pain, 20, 1, (2019); Goadsby P.J., Holland P.R., Martins-Oliveira M., Hoffmann J., Schankin C., Akerman S., Pathophysiology of migraine: A disorder of sensory processing, Physiological Reviews, 97, 2, pp. 553-622, (20…	A. Sahebkar; Department of Biotechnology, School of Pharmacy, Mashhad University of Medical Sciences, Mashhad, Iran; email: amir_saheb2000@yahoo.com		Hindawi Limited						23146133			35075426	English	BioMed Res. Int.	Review	Final	All Open Access; Green Open Access; Hybrid Gold Open Access	Scopus	2-s2.0-85123817187
Tanna V.; Sawarkar S.P.; Ravikumar P.	Tanna, Vidhi (57296885500); Sawarkar, Sujata P. (6603538997); Ravikumar, Padmini (56736017000)	57296885500; 6603538997; 56736017000	Exploring Nose to Brain Nano Delivery for Effective Management of Migraine	2023	Current Drug Delivery	20	2		144	157	13	15	10.2174/1567201819666220401091632	https://www.scopus.com/inward/record.uri?eid=2-s2.0-85144070081&doi=10.2174%2f1567201819666220401091632&partnerID=40&md5=77faaedcca348413ff4831442571eec8	Department of Pharmaceutics, SVKM’s Dr. Bhanuben Nanavati College of Pharmacy, University of Mumbai, Mumbai, India	Tanna V., Department of Pharmaceutics, SVKM’s Dr. Bhanuben Nanavati College of Pharmacy, University of Mumbai, Mumbai, India; Sawarkar S.P., Department of Pharmaceutics, SVKM’s Dr. Bhanuben Nanavati College of Pharmacy, University of Mumbai, Mumbai, India; Ravikumar P., Department of Pharmaceutics, SVKM’s Dr. Bhanuben Nanavati College of Pharmacy, University of Mumbai, Mumbai, India	Migraine is a disabling disease characterized by severe throbbing headaches. Patients demand quick relief from this pain. The presence of the blood-brain barrier does not permit the drug to penetrate the brain effectively. Administration of conventional anti-migraine medications via oral route leads to erratic absorption of drugs. Delayed gastric emptying is also responsible for the ineffective a…	brain targeting; intranasal; Migraine; nanocarriers; nose-to-brain drug delivery; olfactory pathway; trigeminal path-way	Administration, Intranasal; Brain; Drug Delivery Systems; Humans; Migraine Disorders; Nausea; Pharmaceutical Preparations; Tryptamines; Vomiting; alginic acid; almotriptan; carbomer; cellacefate; cineole; dihydroergotamine mesilate; eletriptan; eucalyptus oil; frovatriptan; gellan; kelcogel; ketoprofen; ketorolac trometamol; liposome; macrogol; microsphere; migrainal; nanocarrier; nanogel; nanopa…		alginic acid, 28961-37-7, 29894-36-8, 9005-32-7, 9005-38-3; almotriptan, 154323-57-6; carbomer, 9007-20-9, 9062-04-8; cellacefate, 9004-38-0; cineole, 470-82-6, 55962-72-6; dihydroergotamine mesilate, 6190-39-2; eletriptan, 143322-58-1, 177834-92-3; eucalyptus oil, 8000-48-4; frovatriptan, 158747-02-5, 158930-09-7, 158930-17-7; gellan, 71010-52-1; ketoprofen, 22071-15-4, 57495-14-4; ketorolac tro…	carbopol; gelrite; imitrex, Glaxo SmithKline; kelcogel; migrainal, Baush Health; sprix, Roxro; tosymra, Dr Reddy's; zolmist, Cipla; zomig, Astra Zeneca	Astra Zeneca; Baush Health; Cipla; Dr Reddy's; Glaxo SmithKline; Roxro			Borsook D., Maleki N., Burstein D.N., Migraine, Neurobiology of brain disorders, (2015); Peters G.L., Supplement introduction to migraine, Am. J. Manag. Care, 25, 2, pp. 23-34, (2018); Buse D.C., Reed M.L., Fanning K.M., Bostic R.C., Lipton R.B., Demographics, headache features, and comorbidity profiles in relation to headache frequency in people with migraine: Results of the American migraine pr…	; S.P. Sawarkar; Department of Pharmaceutics, SVKM’s Dr. Bhanuben Nanavati College of Pharmacy, Mumbai, Vile Parle, India; email: Sujata.sawarkar@bncp.ac.in		Bentham Science Publishers						15672018			35366772	English	Curr. Drug Deliv.	Review	Final		Scopus	2-s2.0-85144070081
Chavda V.P.; Jogi G.; Shah N.; Athalye M.N.; Bamaniya N.; K Vora L.; Cláudia Paiva-Santos A.	Chavda, Vivek P. (55905144000); Jogi, Gargi (57806996900); Shah, Nirav (57117015300); Athalye, Mansi N. (57580741400); Bamaniya, Nirav (57807946600); K Vora, Lalitkumar (57807946700); Cláudia Paiva-Santos, Ana (57202605146)	55905144000; 57806996900; 57117015300; 57580741400; 57807946600; 57807946700; 57202605146	Advanced particulate carrier-mediated technologies for nasal drug delivery	2022	Journal of Drug Delivery Science and Technology	74		103569				33	10.1016/j.jddst.2022.103569	https://www.scopus.com/inward/record.uri?eid=2-s2.0-85134348817&doi=10.1016%2fj.jddst.2022.103569&partnerID=40&md5=e0b92353093d67ee105fb8ae766423b8	Department of Pharmaceutics and Pharmaceutical Technology, L. M. College of Pharmacy, Gujarat, Ahmedabad, 380009, India; Department of Pharmaceutics, SAL Institute of Pharmacy, Sola, Ahmedabad, 380015, Gujarat, India; Pharmacy Section, L. M. College of Pharmacy, Gujarat, Ahmedabad, 380009, India; School of Pharmacy, Queen's University Belfast, 97 Lisburn Road, BT9 7BL, United Kingdom; Department …	Chavda V.P., Department of Pharmaceutics and Pharmaceutical Technology, L. M. College of Pharmacy, Gujarat, Ahmedabad, 380009, India; Jogi G., Department of Pharmaceutics and Pharmaceutical Technology, L. M. College of Pharmacy, Gujarat, Ahmedabad, 380009, India; Shah N., Department of Pharmaceutics, SAL Institute of Pharmacy, Sola, Ahmedabad, 380015, Gujarat, India; Athalye M.N., Department of P…	Nasal drug delivery has been employed as an alternate and convenient route for the systemic availability of pharmaceuticals, particularly for potent therapeutics. This is owing to the large surface area, highly permeable endothelium membrane, high total blood flow, lack of first-pass metabolism, nose-to-brain targeting, and ease of access to the nasal cavity. There are several methods for deliver…	Formulation; Microcapsule; Microparticle; Microsphere; Nanoparticle; Nasal route; Nose to brain delivery; Vaccine delivery	drug carrier; lipid nanoparticle; liposome; microsphere; nanocarrier; nanoparticle; solvent; vaccine; blood flow; drug absorption; drug effect; drug efficacy; drug regulation; drug safety; drug stability; efficacy parameters; emulsion; endothelium; enzymatic degradation; evaporation; micelle; microcapsule; mucoadhesion; mucociliary clearance; nanoemulsion; nose cavity; particulate matter; polymer…							Appasaheb Ps A.N., Manohar S.D., Bhanudas S.R., A review on intranasal drug delivery system, J. Adv. Pharm. Educ. Res., 3, pp. 333-346, (2013); Hussain A.A., Intranasal drug delivery, Adv. Drug Deliv. Rev., 29, pp. 39-49, (1998); Touitou E., Illum L., Nasal drug delivery, Drug Deliv. Transl. Res., 3, pp. 1-3, (2013); Upadhyay S., Parikh A., Joshi P., Upadhyay U., Chotai N., Intranasal drug delive…	V.P. Chavda; Department of Pharmaceutics and Pharmaceutical Technology, L.M. College of Pharmacy, Ahmedabad, Navrangpura, 380009, India; email: vivek.chavda@lmcp.ac.in		Editions de Sante						17732247		JDDSA		English	J. Drug Deliv. Sci. Technol.	Review	Final		Scopus	2-s2.0-85134348817
Pragya; Bisht S.; Parashar P.	Pragya (57209144899); Bisht, Shradha (36698752300); Parashar, Poonam (57191504900)	57209144899; 36698752300; 57191504900	Nanotechnology-driven Microemulsion Based Intranasal Delivery to Neurotechnology-driven Neuralink: Strategies to Improve Management of Neurodegenerative Disorders	2024	AAPS PharmSciTech	25	7	215				2	10.1208/s12249-024-02929-0	https://www.scopus.com/inward/record.uri?eid=2-s2.0-85203804299&doi=10.1208%2fs12249-024-02929-0&partnerID=40&md5=dfe48dcad3fcf2cd6ddeccfafa07d7e0	Amity Institute of Pharmacy, Amity University Uttar Pradesh Lucknow Campus, U.P, Lucknow, 226028, India	Pragya, Amity Institute of Pharmacy, Amity University Uttar Pradesh Lucknow Campus, U.P, Lucknow, 226028, India; Bisht S., Amity Institute of Pharmacy, Amity University Uttar Pradesh Lucknow Campus, U.P, Lucknow, 226028, India; Parashar P., Amity Institute of Pharmacy, Amity University Uttar Pradesh Lucknow Campus, U.P, Lucknow, 226028, India	Neurodegenerative disorder refers to malfunctioning of neurons their degradation leading to death of neurons. Among various neurodegenerative disorders APHD (Alzheimer’s, Parkinson’s, and Huntington’s Disease) are particularly concerning due to their progressive and debilitating nature. The therapeutic agent used for treatment and management of APHD often show unsatisfactory clinical outcome owin…	alzheimer’s; huntington’s disease; neuralink; neurotechnology; parkinson’s	Administration, Intranasal; Animals; Blood-Brain Barrier; Drug Delivery Systems; Emulsions; Humans; Nanoparticles; Nanotechnology; Neurodegenerative Diseases; nanoparticle; Alzheimer disease; blood brain barrier; brain computer interface; clinical outcome; degenerative disease; drug therapy; human; Huntington chorea; microemulsion; nanoemulsion; nanotechnology; nerve cell degeneration; nerve dege…		Emulsions,			Amity University	We thank the administration of Amity University Uttar Pradesh for their support and encouragement.	Sharma G., Sharma A.R., Lee S.S., Bhattacharya M., Nam J.S., Chakraborty C., Advances in nanocarriers enabled brain targeted drug delivery across blood brain barrier, Int J Pharm, 559, pp. 360-372, (2019); Sweeney M.D., Sagare A.P., Zlokovic B.V., Blood–brain barrier breakdown in Alzheimer disease and other neurodegenerative disorders, Nat Reviews Neurol, 14, 3, pp. 133-150, (2018); Nirale P., Pa…	P. Parashar; Amity Institute of Pharmacy, Amity University Uttar Pradesh Lucknow Campus, Lucknow, U.P, 226028, India; email: poonamparashar79@gmail.com		Springer Science and Business Media Deutschland GmbH						15309932			39266806	English	AAPS PharmSciTech	Review	Final		Scopus	2-s2.0-85203804299
Buschmann M.D.; Carrasco M.J.; Alishetty S.; Paige M.; Alameh M.G.; Weissman D.	Buschmann, Michael D. (7006692828); Carrasco, Manuel J. (57221734338); Alishetty, Suman (57223305893); Paige, Mikell (35230302600); Alameh, Mohamad Gabriel (37001666700); Weissman, Drew (7102689458)	7006692828; 57221734338; 57223305893; 35230302600; 37001666700; 7102689458	Nanomaterial delivery systems for mrna vaccines	2021	Vaccines	9	1	65	1	30	29	409	10.3390/vaccines9010065	https://www.scopus.com/inward/record.uri?eid=2-s2.0-85099933612&doi=10.3390%2fvaccines9010065&partnerID=40&md5=0508938592e576434bc0ca687ef7a35a	Department of Bioengineering, George Mason University, 4400 University Drive, MS 1J7, Fairfax, 22030, VA, United States; Department of Chemistry & Biochemistry, George Mason University, 4400 University Drive, Fairfax, 22030, VA, United States; Perelman School of Medicine, University of Pennsylvania, 130 Stemmler Hall, 3450 Hamilton Walk, Philadelphia, 19104, PA, United States; Perelman School of …	Buschmann M.D., Department of Bioengineering, George Mason University, 4400 University Drive, MS 1J7, Fairfax, 22030, VA, United States; Carrasco M.J., Department of Bioengineering, George Mason University, 4400 University Drive, MS 1J7, Fairfax, 22030, VA, United States; Alishetty S., Department of Bioengineering, George Mason University, 4400 University Drive, MS 1J7, Fairfax, 22030, VA, United…	The recent success of mRNA vaccines in SARS-CoV-2 clinical trials is in part due to the development of lipid nanoparticle delivery systems that not only efficiently express the mRNA-encoded immunogen after intramuscular injection, but also play roles as adjuvants and in vaccine reactogenicity. We present an overview of mRNA delivery systems and then focus on the lipid nanoparticles used in the cu…	Ionizable lipid; Lipid nanoparticle; MRNA; SARS-CoV-2; Vaccine	1,2 dioleoyl 3 trimethylammoniopropane; alanine aminotransferase; alc 0315; antigen; aspartate aminotransferase; bilirubin; chitosan; cholesterol; cystic fibrosis transmembrane conductance regulator; cytokeratin 14; cytokeratin 19; diethylaminoethyldextran; erythropoietin; Fc receptor; hemagglutinin; interferon; interleukin 2; interleukin 6; lambda interferon; lipid; lipid nanoparticle; macrogol;…		1,2 dioleoyl 3 trimethylammoniopropane, 144189-73-1; alanine aminotransferase, 9000-86-6, 9014-30-6; aspartate aminotransferase, 9000-97-9; bilirubin, 18422-02-1, 635-65-4; chitosan, 9012-76-4; cholesterol, 57-88-5; cystic fibrosis transmembrane conductance regulator, 126880-72-6; diethylaminoethyldextran, 9015-73-0; erythropoietin, 11096-26-7; hemagglutinin, 37333-12-3; interleukin 2, 85898-30-2…					Zimmer C., Corum J., Wee S.-L., Coronavirus Vaccine Tracker, The New York Times, (2020); Pfizer and BioNTech Conclude Phase 3 Study of COVID-19 Vaccine Candidate, Meeting All Primary Efficacy Endpoints|BioNTech; Gomez-Aguado I., Rodriguez-Castejon J., Vicente-Pascual M., Rodriguez-Gascon A., Solinis M.A., del Pozo-Rodriguez A., Nanomedicines to Deliver mRNA: State of the Art and Future Perspectiv…	M.D. Buschmann; Department of Bioengineering, George Mason University, Fairfax, 4400 University Drive, MS 1J7, 22030, United States; email: mbuschma@gmu.edu		MDPI AG						2076393X				English	Vaccines	Review	Final	All Open Access; Gold Open Access; Green Open Access	Scopus	2-s2.0-85099933612
Ahmad J.; Rizwanullah M.; Amin S.; Warsi M.H.; Ahmad M.Z.; Barkat M.A.	Ahmad, Javed (57202519040); Rizwanullah, Md. (57201221344); Amin, Saima (25627463900); Warsi, Musarrat Husain (44062236600); Ahmad, Mohammad Zaki (35791455700); Barkat, Md. Abul (54953495100)	57202519040; 57201221344; 25627463900; 44062236600; 35791455700; 54953495100	Nanostructured lipid carriers (NLCs): Nose-to-brain delivery and theranostic application	2020	Current Drug Metabolism	21	14		1136	1143	7	40	10.2174/1389200221666200719003304	https://www.scopus.com/inward/record.uri?eid=2-s2.0-85099351026&doi=10.2174%2f1389200221666200719003304&partnerID=40&md5=44397af44cbc0244eb178e38ddaf89ce	Department of Pharmaceutics, College of Pharmacy, Najran University, Najran, Saudi Arabia; Department of Pharmaceutics, School of Pharmaceutical Education & Research, Jamia Hamdard, New Delhi, 110062, India; Department of Pharmaceutics and Industrial Pharmacy, College of Pharmacy, Taif University, Taif-Al-Haweiah, 21974, Saudi Arabia; Department of Pharmaceutics, College of Pharmacy, University o…	Ahmad J., Department of Pharmaceutics, College of Pharmacy, Najran University, Najran, Saudi Arabia; Rizwanullah M., Department of Pharmaceutics, School of Pharmaceutical Education & Research, Jamia Hamdard, New Delhi, 110062, India; Amin S., Department of Pharmaceutics, School of Pharmaceutical Education & Research, Jamia Hamdard, New Delhi, 110062, India; Warsi M.H., Department of Pharmaceutics…	Background: Nanostructured lipid carriers (NLCs) are in high demand in the existing pharmaceutical domain due to its high versatility. It is the newer generation of lipid nanoparticulate systems having a solid matrix and greater stability at room temperature. Objective: To review the evidence related to the current state of the art of the NLCs system and its drug delivery perspectives to the brai…	Colloidal dispersion; Nanostructured lipid carriers; Neurological disorders; Nose-to-brain delivery; Targeting efficiency; Theranostic	Administration, Intranasal; Animals; Brain; Drug Carriers; Humans; Lipids; Nanostructures; Nasal Cavity; Precision Medicine; alpha tocopherol; artemether; asenapine; central nervous system agents; curcumin; drug carrier; duloxetine; efavirenz; gelucire; glycerol stearate; glycoprotein; ketoconazole; lamotrigine; lipid nanoparticle; macrogol; octadecylamine; ondansetron; poloxamer; poloxamine 908;…		alpha tocopherol, 1406-18-4, 1406-70-8, 52225-20-4, 58-95-7, 59-02-9; artemether, 71963-77-4; asenapine, 65576-45-6, 85650-56-2; curcumin, 458-37-7; duloxetine, 116539-59-4, 136434-34-9, 959392-22-4; efavirenz, 154598-52-4; glycerol stearate, 11099-07-3, 31566-31-1, 8049-07-8; ketoconazole, 65277-42-1; lamotrigine, 84057-84-1; macrogol, 25322-68-3; octadecylamine, 124-30-1; ondansetron, 99614-01-…					Muller R.H., Shegokar R., Keck C.M., 20 years of lipid nanoparticles (SLN and NLC): present state of development and industrial applications, Curr. Drug Discov. Technol, 8, 3, pp. 207-227, (2011); Iqbal M.A., Md S., Sahni J.K., Baboota S., Dang S., Ali J., Nanostruc-tured lipid carriers system: recent advances in drug delivery, J. Drug Tar-get, 20, 10, pp. 813-830, (2012); Soni K., Rizwanullah M.…	J. Ahmad; Department of Pharmaceutics, College of Pharmacy, Najran University, Najran, Saudi Arabia; email: jahmad18@gmail.com		Bentham Science Publishers						13892002		CDMUB	32682366	English	Curr. Drug Metab.	Review	Final		Scopus	2-s2.0-85099351026
Siafaka P.I.; Mutlu G.; Okur N.Ü.	Siafaka, Panoraia I. (55200365700); Mutlu, Gökce (57220079569); Okur, Neslihan Ü. (42262934300)	55200365700; 57220079569; 42262934300	Alzheimer’s disease and its related dementia types: A review on their management via nanotechnology based therapeutic strategies	2020	Current Alzheimer Research	17	14		1239	1261	22	11	10.2174/1567205018666210218160812	https://www.scopus.com/inward/record.uri?eid=2-s2.0-85102512526&doi=10.2174%2f1567205018666210218160812&partnerID=40&md5=b264719ce48715ce2506a659e59c44c3	Department of Chemistry, Aristotle University of Thessaloniki, Thessaloniki, Greece; Department of Pharmaceutical Technology, Faculty of Pharmacy, University of Health Sciences, Istanbul, Turkey	Siafaka P.I., Department of Chemistry, Aristotle University of Thessaloniki, Thessaloniki, Greece; Mutlu G., Department of Pharmaceutical Technology, Faculty of Pharmacy, University of Health Sciences, Istanbul, Turkey; Okur N.Ü., Department of Pharmaceutical Technology, Faculty of Pharmacy, University of Health Sciences, Istanbul, Turkey	Background: Dementia and its related types such as Alzheimer’s disease, vascular dementia and mixed dementia belong to brain associated diseases, resulting in long-term progressive memory loss. These diseases are so severe that can affect a person's daily routine. Up to date, treatment of dementia is still an unmet challenge due to their complex pathophysiology and unavailable efficient pharmacol…	Alzheimer; Brain drug delivery; Dementia; Lipid nanocarriers; Microemulsions; Nanoparticles; Nanotechnology	Alzheimer Disease; Blood-Brain Barrier; Brain; Dementia, Vascular; Drug Administration Routes; Drug Delivery Systems; Humans; Lipids; Nanoparticles; Nanotechnology; alginic acid; androgen; andrographolide; antioxidant; biological marker; calcium; chelating agent; chemokine; chitosan; cholinesterase inhibitor; cytokine; dendrimer; dimer; enzyme; estrogen; hormone; human monoclonal antibody; hyalur…		alginic acid, 28961-37-7, 29894-36-8, 9005-32-7, 9005-38-3; andrographolide, 5508-58-7; calcium, 7440-70-2, 14092-94-5; chitosan, 9012-76-4; hyaluronic acid, 31799-91-4, 9004-61-9, 9067-32-7; lipid, 66455-18-3; magnesium, 7439-95-4; malonaldehyde, 542-78-9; protein, 67254-75-5; thrombin, 9002-04-4, 869858-13-9; Lipids,					Dementia in Europe Yearbook 2019: Estimating the Prevalence of Dementia in Europe 2020; Chui HC, Ramirez-Gomez L., Clinical and imaging features of mixed Alzheimer and vascular pathologies, Alzheimers Res Ther, 7, 1, (2015); Custodio N, Montesinos R, Lira D, Herrera-Perez E, Bardales Y, Valeriano-Lorenzo L., Mixed dementia: A review of the evidence, Dement Neuropsychol, 11, 4, pp. 364-370, (2017)…	N.Ü. Okur; Department of Pharmaceutical Technology, Faculty of Pharmacy, University of Health Sciences, Istanbul, Turkey; email: neslihanustundag@yahoo.com		Bentham Science Publishers						15672050			33602090	English	Curr. Alzheimer Res.	Review	Final		Scopus	2-s2.0-85102512526
Koo J.; Lim C.; Oh K.T.	Koo, Jain (57214335492); Lim, Chaemin (56669120600); Oh, Kyung Taek (7402730359)	57214335492; 56669120600; 7402730359	Recent Advances in Intranasal Administration for Brain-Targeting Delivery: A Comprehensive Review of Lipid-Based Nanoparticles and Stimuli-Responsive Gel Formulations	2024	International Journal of Nanomedicine	19			1767	1807	40	26	10.2147/IJN.S439181	https://www.scopus.com/inward/record.uri?eid=2-s2.0-85186464425&doi=10.2147%2fIJN.S439181&partnerID=40&md5=949497d74d78cc7f1ce283a74851e398	Department of Global Innovative Drugs, The Graduate School of Chung-Ang University, Seoul, South Korea; College of Pharmacy, Chung-Ang University, Seoul, South Korea; College of Pharmacy, CHA University, Gyeonggi-do, Seongnam-si, South Korea	Koo J., Department of Global Innovative Drugs, The Graduate School of Chung-Ang University, Seoul, South Korea, College of Pharmacy, Chung-Ang University, Seoul, South Korea; Lim C., College of Pharmacy, CHA University, Gyeonggi-do, Seongnam-si, South Korea; Oh K.T., Department of Global Innovative Drugs, The Graduate School of Chung-Ang University, Seoul, South Korea, College of Pharmacy, Chung-…	Addressing disorders related to the central nervous system (CNS) remains a complex challenge because of the presence of the blood-brain barrier (BBB), which restricts the entry of external substances into the brain tissue. Consequently, finding ways to overcome the limited therapeutic effect imposed by the BBB has become a central goal in advancing delivery systems targeted to the brain. In this …	bypassing BBB; in situ gel; lipid based nanoparticle; nose to brain delivery system	Administration, Intranasal; Blood-Brain Barrier; Brain; Drug Delivery Systems; Lipids; Liposomes; Nanoparticles; Nasal Mucosa; (6) gingerol; apixaban; bromocriptine mesilate; cholic acid; deoxycholate sodium; donepezil; fluticasone; fluticasone propionate; gabapentin; gel; glutathione; glycoprotein; huperzine A; hyaluronic acid; influenza vaccine; lactoferrin; letrozole; lipid nanoparticle; lipos…		(6) gingerol, 23513-14-6, 39886-76-5, 72749-01-0; apixaban, 503612-47-3; bromocriptine mesilate, 22260-51-1; cholic acid, 32500-01-9, 361-09-1, 81-25-4; deoxycholate sodium, 302-95-4; donepezil, 120011-70-3, 120014-06-4, 142057-77-0; fluticasone, 90566-53-3; fluticasone propionate, 80474-14-2; gabapentin, 60142-96-3; glutathione, 70-18-8; huperzine A, 102518-79-6, 92138-20-0; hyaluronic acid, 317…			Ministry of Science, ICT and Future Planning, MSIP, (2021R1A2C2008519, 2022R1A5A6000760, 2022R1C1C2002949); Ministry of Science, ICT and Future Planning, MSIP; National Research Foundation of Korea, NRF	This work was supported by the National Research Foundation of Korea (NRF), which is funded by the Korean government (MSIT) [grant nos. 2021R1A2C2008519, 2022R1C1C2002949, and 2022R1A5A6000760].	Kaushik A, Jayant RD, Bhardwaj V, Nair M., Personalized nanomedicine for CNS diseases, Drug Discovery Today, 23, 5, pp. 1007-1015, (2018); Nichols E, Szoeke CE, Vollset SE, Et al., Global, regional, and national burden of Alzheimer’s disease and other dementias, 1990–2016: a systematic analysis for the global burden of disease study 2016, Lancet Neurol, 18, 1, pp. 88-106, (2019); Dorsey ER, Elbaz…	C. Lim; College of Pharmacy, CHA University, Seongnam-si, Gyeonggi-do, South Korea; email: chaemin@cha.ac.kr; K.T. Oh; Department of Global Innovative Drugs, The Graduate School of Chung-Ang University, Seoul, South Korea; email: kyungoh@cau.ac.kr		Dove Medical Press Ltd						11769114			38414526	English	Int. J. Nanomed.	Review	Final	All Open Access; Gold Open Access	Scopus	2-s2.0-85186464425
Butola M.; Nainwal N.	Butola, Mansi (57204454138); Nainwal, Nidhi (55414102200)	57204454138; 55414102200	Non-Invasive Techniques of Nose to Brain Delivery Using Nanoparticulate Carriers: Hopes and Hurdles	2024	AAPS PharmSciTech	25	8	256				2	10.1208/s12249-024-02946-z	https://www.scopus.com/inward/record.uri?eid=2-s2.0-85208165151&doi=10.1208%2fs12249-024-02946-z&partnerID=40&md5=7799e4ac4a8cf4df6db3a360d91e8d49	Department of Pharmaceutics, Uttaranchal Institute of Pharmaceutical Sciences, Uttaranchal University, Uttarakhand, Dehradun, 248001, India	Butola M., Department of Pharmaceutics, Uttaranchal Institute of Pharmaceutical Sciences, Uttaranchal University, Uttarakhand, Dehradun, 248001, India; Nainwal N., Department of Pharmaceutics, Uttaranchal Institute of Pharmaceutical Sciences, Uttaranchal University, Uttarakhand, Dehradun, 248001, India	Intranasal drug delivery route has emerged as a promising non-invasive method of administering drugs directly to the brain, bypassing the blood–brain barrier (BBB) and blood-cerebrospinal fluid barriers (BCSF). BBB and BCSF prevent many therapeutic molecules from entering the brain. Intranasal drug delivery can transport drugs from the nasal mucosa to the brain, to treat a variety of Central nerv…	applications; biological models; intranasal devices; nanocarriers; non-invasive techniques; nose-to-brain	Administration, Intranasal; Animals; Biological Transport; Blood-Brain Barrier; Brain; Drug Carriers; Drug Delivery Systems; Humans; Nanoparticles; Nasal Mucosa; dendrimer; lipid; liposome; nanocarrier; nanoparticle; quantum dot; drug carrier; animal experiment; bioavailability; biological model; blood brain barrier; blood cerebrospinal fluid barrier; central nervous system; central nervous syste…		lipid, 66455-18-3; Drug Carriers,			UK Research and Innovation, UKRI, (103631); UK Research and Innovation, UKRI		Lee D., Minko T., Nanotherapeutics for nose-to-brain drug delivery: An approach to bypass the blood brain barrier, Pharmaceutics, 13, 12, (2021); Montegiove N., Calzoni E., Emiliani C., Cesaretti A., Biopolymer Nanoparticles for Nose-to-Brain Drug Delivery: A New Promising Approach for the Treatment of Neurological Diseases, J Funct Biomater, 13, 3, (2022); Barchet T.M., Amiji M.M., Challenges an…	N. Nainwal; Department of Pharmaceutics, Uttaranchal Institute of Pharmaceutical Sciences, Uttaranchal University, Dehradun, Uttarakhand, 248001, India; email: nidhi.nainwal87@gmail.com		Springer Science and Business Media Deutschland GmbH						15309932			39477829	English	AAPS PharmSciTech	Review	Final		Scopus	2-s2.0-85208165151
Costa C.P.; Moreira J.N.; Sousa Lobo J.M.; Silva A.C.	Costa, Cláudia Pina (57649660200); Moreira, João Nuno (55934291300); Sousa Lobo, José Manuel (6603063145); Silva, Ana Catarina (57028697500)	57649660200; 55934291300; 6603063145; 57028697500	Intranasal delivery of nanostructured lipid carriers, solid lipid nanoparticles and nanoemulsions: A current overview of in vivo studies	2021	Acta Pharmaceutica Sinica B	11	4		925	940	15	182	10.1016/j.apsb.2021.02.012	https://www.scopus.com/inward/record.uri?eid=2-s2.0-85104359698&doi=10.1016%2fj.apsb.2021.02.012&partnerID=40&md5=0eab6636c32dd726873f550c9f038be0	UCIBIO/REQUIMTE, Medtech, Laboratory of Pharmaceutical Technology, Department of Drug Sciences, Faculty of Pharmacy, University of Porto, Porto, 4050-313, Portugal; CNC - Center for Neuroscience and Cell Biology, Center for Innovative Biomedicine and Biotechnology (CIBB), University of Coimbra, Faculty of Medicine (Pólo I), Coimbra, 3004-504, Portugal; UC - University of Coimbra, CIBB, Faculty of…	Costa C.P., UCIBIO/REQUIMTE, Medtech, Laboratory of Pharmaceutical Technology, Department of Drug Sciences, Faculty of Pharmacy, University of Porto, Porto, 4050-313, Portugal; Moreira J.N., CNC - Center for Neuroscience and Cell Biology, Center for Innovative Biomedicine and Biotechnology (CIBB), University of Coimbra, Faculty of Medicine (Pólo I), Coimbra, 3004-504, Portugal, UC - University of…	The management of the central nervous system (CNS) disorders is challenging, due to the need of drugs to cross the blood‒brain barrier (BBB) and reach the brain. Among the various strategies that have been studied to circumvent this challenge, the use of the intranasal route to transport drugs from the nose directly to the brain has been showing promising results. In addition, the encapsulation o…	In vivo studies; Intranasal administration; Nanoemulsions; Nanostructured lipid carriers; NLC; Nose-to-brain delivery; Pharmacodynamics; Pharmacokinetic; SLN; Solid lipid nanoparticles	nanocarrier; nanomaterial; solid lipid nanoparticle; animal model; brain; drug bioavailability; drug delivery system; drug formulation; drug transport; encapsulation; functional anatomy; human; in vivo study; intranasal drug administration; nanoemulsion; nonhuman; nose cavity; olfactory system; pharmacodynamics; pharmacokinetic parameters; Review; trigeminal nerve					Ci?ncia e a Tecnologia; Fundação para a Ciência e a Tecnologia, FCT, (SFRH/136177/2018, UIDB/04378/2020, UIDP/04378/2020); Fundação para a Ciência e a Tecnologia, FCT	Funding text 1: This work was supported by Fundação para a Ciência e a Tecnologia (FCT) ( SFRH/136177/2018 , Portugal), by the Applied Molecular Biosciences Unit-UCIBIO which is financed by national funds from FCT ( UIDP/04378/2020 and UIDB/04378/2020 ). ; Funding text 2: This work was supported by Funda??o para a Ci?ncia e a Tecnologia (FCT) (SFRH/136177/2018, Portugal), by the Applied Molecular…	Alexander A., Agrawal M., Bhupal Chougule M., Saraf S., Saraf S., Chapter 9 - nose-to-brain drug delivery: an alternative approach for effective brain drug targeting, Nanopharmaceuticals, pp. 175-200, (2020); Pottoo F.H., Sharma S., Javed M.N., Barkat M.A., Harshita, Alam M.S., Et al., Lipid-based nanoformulations in the treatment of neurological disorders, Drug Metab Rev, 52, pp. 185-204, (2020)…	A.C. Silva; UCIBIO/REQUIMTE, Medtech, Laboratory of Pharmaceutical Technology, Department of Drug Sciences, Faculty of Pharmacy, University of Porto, Porto, 4050-313, Portugal; email: ana.silva@ff.up.pt		Chinese Academy of Medical Sciences						22113835				English	Acta Pharm. Sin. B	Review	Final	All Open Access; Gold Open Access; Green Open Access	Scopus	2-s2.0-85104359698
Sánchez-Dengra B.; González-Álvarez I.; Bermejo M.; González-Álvarez M.	Sánchez-Dengra, Bárbara (57202046858); González-Álvarez, Isabel (25649629400); Bermejo, Marival (57220144921); González-Álvarez, Marta (6701851145)	57202046858; 25649629400; 57220144921; 6701851145	Access to the CNS: Strategies to overcome the BBB	2023	International Journal of Pharmaceutics	636		122759				33	10.1016/j.ijpharm.2023.122759	https://www.scopus.com/inward/record.uri?eid=2-s2.0-85150210955&doi=10.1016%2fj.ijpharm.2023.122759&partnerID=40&md5=0437159c9b6886307ba9ad5e971c7385	Pharmacokinetics and Pharmaceutical Technology Area, Department of Engineering, Miguel Hernandez University, Alicante, 03550, Spain	Sánchez-Dengra B., Pharmacokinetics and Pharmaceutical Technology Area, Department of Engineering, Miguel Hernandez University, Alicante, 03550, Spain; González-Álvarez I., Pharmacokinetics and Pharmaceutical Technology Area, Department of Engineering, Miguel Hernandez University, Alicante, 03550, Spain; Bermejo M., Pharmacokinetics and Pharmaceutical Technology Area, Department of Engineering, M…	The blood–brain barrier (BBB) limits the access of substances to the central nervous system (CNS) which hinders the treatment of pathologies affecting the brain and the spinal cord. Nowadays, research is focus on new strategies to overcome the BBB and can treat the pathologies affecting the CNS are needed. In this review, the different strategies that allow and increase the access of substances t…	Blood–brain barrier; Central nervous system; Drug delivery; Nanocarriers	Blood-Brain Barrier; Brain; Central Nervous System; Central Nervous System Diseases; Drug Delivery Systems; Humans; ABC transporter subfamily B; breast cancer resistance protein; cyclodextrin derivative; dendrimer; docetaxel; inorganic compound; lipid nanoparticle; liposome; nanocapsule; nanocarrier; nanogel; nanoparticle; polymer nanoparticle; prodrug; quantum dot; solid lipid nanoparticle; viru…		ABC transporter subfamily B, 149200-37-3, 208997-77-7; docetaxel, 114977-28-5					Agarwal A., Majumder S., Agrawal H., Majumdar S., Agrawal P., G., Cationized Albumin Conjugated Solid Lipid Nanoparticles as Vectors for Brain Delivery of an Anti-Cancer Drug, Curr. Nanosci., 7, pp. 71-80, (2011); Agrawal M., (2017); Ahlawat J., Guillama Barroso G., Masoudi Asil S., Alvarado M., Armendariz I., Bernal J., Carabaza X., Chavez S., Cruz P., Escalante V., Estorga S., Fernandez D., Loz…	I. González-Álvarez; Edificio Muhammad Al-Shafra, Facultad de Farmacia, UMH, San Juan de Alicante, Carretera Alicante-Valencia km 87, Alicante, 03550, Spain; email: isabel.gonzalez@umh.es		Elsevier B.V.						03785173		IJPHD	36801479	English	Int. J. Pharm.	Review	Final	All Open Access; Hybrid Gold Open Access	Scopus	2-s2.0-85150210955
Mehandole A.; Walke N.; Mahajan S.; Aalhate M.; Maji I.; Gupta U.; Mehra N.K.; Singh P.K.	Mehandole, Arti (58077958900); Walke, Nikita (58077959000); Mahajan, Srushti (57226694588); Aalhate, Mayur (57681383400); Maji, Indrani (57226698207); Gupta, Ujala (57326751900); Mehra, Neelesh Kumar (23019203500); Singh, Pankaj Kumar (57212591654)	58077958900; 58077959000; 57226694588; 57681383400; 57226698207; 57326751900; 23019203500; 57212591654	Core–Shell Type Lipidic and Polymeric Nanocapsules: the Transformative Multifaceted Delivery Systems	2023	AAPS PharmSciTech	24	1	50				23	10.1208/s12249-023-02504-z	https://www.scopus.com/inward/record.uri?eid=2-s2.0-85146834736&doi=10.1208%2fs12249-023-02504-z&partnerID=40&md5=b265293951c0c93033bf9d1e257de364	Department of Pharmaceutics, National Institute of Pharmaceutical Education and Research (NIPER), Telangana, Hyderabad, 500037, India	Mehandole A., Department of Pharmaceutics, National Institute of Pharmaceutical Education and Research (NIPER), Telangana, Hyderabad, 500037, India; Walke N., Department of Pharmaceutics, National Institute of Pharmaceutical Education and Research (NIPER), Telangana, Hyderabad, 500037, India; Mahajan S., Department of Pharmaceutics, National Institute of Pharmaceutical Education and Research (NIP…	Amongst the several nano-drug delivery systems, lipid or polymer-based core–shell nanocapsules (NCs) have garnered much attention of researchers owing to its multidisciplinary properties and wide application. NCs are structured core–shell systems in which the core is an aqueous or oily phase protecting the encapsulated drug from environmental conditions, whereas the shell can be lipidic or polyme…	core–shell; lipid; nanocapsules; nanoparticles; polymer; targeting	Biological Availability; Drug Carriers; Drug Delivery Systems; Nanocapsules; Oils; Polymers; core shell nanoparticle; lipid nanoparticle; nanocapsule; nanocoating; organic solvent; polymer nanoparticle; surfactant; drug carrier; oil; polymer; blood brain barrier; coacervation; coating (procedure); diffusion; drug delivery system; freeze drying; gene targeting; human; inner ear; intestine mucosa p…		Drug Carriers, ; Nanocapsules, ; Oils, ; Polymers,					Patra J.K., Das G., Fraceto L.F., Campos E.V.R., Rodriguez-Torres M., Acosta-Torres L.S., Et al., Nano based drug delivery systems: Recent developments and future prospects, Journal of Nanobiotechnology, 16, 1, pp. 1-33, (2018); Singh A., Handa M., Ruwali M., Flora S., Shukla R., Kesharwani P., Nanocarrier mediated autophagy: an emerging trend for cancer therapy, Process Biochem, 109, pp. 198-206…	P.K. Singh; Department of Pharmaceutics, National Institute of Pharmaceutical Education and Research (NIPER), Hyderabad, Telangana, 500037, India; email: pankajksingh3@gmail.com		Springer Science and Business Media Deutschland GmbH						15309932			36703085	English	AAPS PharmSciTech	Review	Final		Scopus	2-s2.0-85146834736
Mehrotra S.; Salwa; BG P.K.; Bhaskaran N.A.; Srinivas Reddy J.; Kumar L.	Mehrotra, Sonal (58096365200); Salwa (55855442600); BG, Pavan Kalyan (58172391900); Bhaskaran, Navya Ajitkumar (57193922829); Srinivas Reddy, Jitta (58534846600); Kumar, Lalit (56373155300)	58096365200; 55855442600; 58172391900; 57193922829; 58534846600; 56373155300	Nose-to-Brain delivery of antiretroviral drug loaded lipidic nanocarriers to purge HIV reservoirs in CNS: A safer approach	2023	Journal of Drug Delivery Science and Technology	87		104833				6	10.1016/j.jddst.2023.104833	https://www.scopus.com/inward/record.uri?eid=2-s2.0-85167810052&doi=10.1016%2fj.jddst.2023.104833&partnerID=40&md5=da73e27cd69634bcde433e847d325782	Department of Pharmaceutics, Manipal College of Pharmaceutical Sciences, Manipal Academy of Higher Education, Manipal, Karnataka, Udupi, 576 104, India; Department of Pharmaceutics, SVKM's Dr. Bhanuben Nanavati College of Pharmacy, Mithibai College Campus, Gate No. 2, V.M. Road, Vile Parle [W], Maharashtra, Mumbai, 400 056, India; Department of Pharmaceutics, National Institute of Pharmaceutical …	Mehrotra S., Department of Pharmaceutics, Manipal College of Pharmaceutical Sciences, Manipal Academy of Higher Education, Manipal, Karnataka, Udupi, 576 104, India; Salwa, Department of Pharmaceutics, Manipal College of Pharmaceutical Sciences, Manipal Academy of Higher Education, Manipal, Karnataka, Udupi, 576 104, India; BG P.K., Department of Pharmaceutics, Manipal College of Pharmaceutical S…	Human immunodeficiency virus (HIV), which induces acquired immunodeficiency syndrome (AIDS), is among the most lethal viral infections worldwide. Although the realm of highly active antiretroviral therapy (HAART) has potential to assist in the treatment of HIV transmission, the drugs’ targeting capacity to the brain offers a significant obstacle in clearing out HIV reservoirs from the brain. In a…	AIDS; Central nervous system; HIV reservoirs; Lipid nanocarriers; Nano drug delivery systems; Nose-to-Brain delivery	antiretrovirus agent; cubosome; inorganic compound; lipid; liposome; nanocarrier; nanomaterial; niosome; polymer; solid lipid nanoparticle; unclassified drug; antiretroviral therapy; bioavailability; central nervous system; drug delivery system; drug transport; highly active antiretroviral therapy; human; Human immunodeficiency virus infection; nanoemulsion; nanomedicine; olfactory system; Review…		lipid, 66455-18-3			Center for Nonlinear Systems, Chennai Institute of Technology, CNS; Indian Council of Medical Research, ICMR; All India Council for Technical Education, अभातशिप	Funding text 1: NtB delivery of ARVs using lipid nanocarriers has potential in sweeping off all the viruses from the CNS. However, this approach has not yet been completely explored. Nano carriers such as cubosomes has hardly been investigated, except for the delivery of saquinavir, whereas, ethosomes haven't been touched upon till date. Therefore, the future lies in developing various lipidic na…	HIV.Gov; Churchill M.J., Deeks S.G., Margolis D.M., Siliciano R.F., Swanstrom R., HIV reservoirs: what, where and how to target them, Nat. Rev. Microbiol., 14, pp. 55-60, (2016); Venzke S., Keppler O.T., Role of macrophages in HIV infection and persistence, Expet Rev. Clin. Immunol., 2, pp. 613-626, (2006); Blankson J.N., Persaud D., Siliciano R.F., The challenge of viral reservoirs in HIV-1 infe…	L. Kumar; Department of Pharmaceutics, Manipal College of Pharmaceutical Sciences, Manipal Academy of Higher Education, Udupi, Manipal, Karnataka, 576 104, India; email: lk.kundlas@gmail.com		Editions de Sante						17732247		JDDSA		English	J. Drug Deliv. Sci. Technol.	Review	Final		Scopus	2-s2.0-85167810052
Lofts A.; Abu-Hijleh F.; Rigg N.; Mishra R.K.; Hoare T.	Lofts, Andrew (57221562290); Abu-Hijleh, Fahed (57219568546); Rigg, Nicolette (57765399300); Mishra, Ram K. (7402648253); Hoare, Todd (57220347848)	57221562290; 57219568546; 57765399300; 7402648253; 57220347848	Using the Intranasal Route to Administer Drugs to Treat Neurological and Psychiatric Illnesses: Rationale, Successes, and Future Needs	2022	CNS Drugs	36	7		739	770	31	47	10.1007/s40263-022-00930-4	https://www.scopus.com/inward/record.uri?eid=2-s2.0-85132898193&doi=10.1007%2fs40263-022-00930-4&partnerID=40&md5=416ee0803fe48d241d938622d84320d7	School of Biomedical Engineering, McMaster University, 1280 Main Street, West Hamilton, L8S 4L8, ON, Canada; Department of Psychiatry and Behavioural Neurosciences, McMaster University, 1280 Main Street, West Hamilton, L8S 4L8, ON, Canada; Department of Chemical Engineering, McMaster University, 1280 Main Street, West Hamilton, L8S 4L8, ON, Canada	Lofts A., School of Biomedical Engineering, McMaster University, 1280 Main Street, West Hamilton, L8S 4L8, ON, Canada; Abu-Hijleh F., Department of Psychiatry and Behavioural Neurosciences, McMaster University, 1280 Main Street, West Hamilton, L8S 4L8, ON, Canada; Rigg N., Department of Psychiatry and Behavioural Neurosciences, McMaster University, 1280 Main Street, West Hamilton, L8S 4L8, ON, Ca…	While the intranasal administration of drugs to the brain has been gaining both research attention and regulatory success over the past several years, key fundamental and translational challenges remain to fully leveraging the promise of this drug delivery pathway for improving the treatment of various neurological and psychiatric illnesses. In response, this review highlights the current state o…		Administration, Intranasal; Brain; Drug Delivery Systems; Humans; Mental Disorders; Nose; Pharmaceutical Preparations; diazepam; dihydroergotamine mesilate; esketamine; excipient; fentanyl citrate; glutathione; hydrogel; insulin; ketorolac trometamol; lipid nanoparticle; liposome; metoclopramide; midazolam; naloxone; nanocomposite; nanogel; nanoparticle; nicotine; niosome; oxytocin; polymer nanop…		diazepam, 439-14-5, 11100-37-1, 53320-84-6; dihydroergotamine mesilate, 6190-39-2; esketamine, 33643-46-8, 33643-47-9; fentanyl citrate, 990-73-8; glutathione, 70-18-8; insulin, 9004-10-8; ketorolac trometamol, 74103-07-4; metoclopramide, 12707-59-4, 2576-84-3, 364-62-5, 7232-21-5, 54143-57-6; midazolam, 59467-70-8, 59467-96-8; naloxone, 357-08-4, 465-65-6; nicotine, 54-11-5; oxytocin, 50-56-6, 5…			Milken Institute; Milken Institute School of Public Health, George Washington University, SPH; fr:SCN, (2021-0825); Milken Institute School of Public Health, George Washington University, SPH; fr:SCN; Canadian Institutes of Health Research, CIHR; fr:IRSC, (CPG-151963); Canadian Institutes of Health Research, CIHR; fr:IRSC; Natural Sciences and Engineering Research Council of Canada, NSERC; fr:CRS…	The Natural Sciences and Engineering Research Council of Canada (CHRPJ-508393-2017), Canadian Institutes of Health Research (CPG-151963), and the Milken Institute (2021-0825) are gratefully acknowledged for funding.	Pfefferbaum B., North C.S., Mental health and the Covid-19 pandemic, N Engl J Med, 383, 6, pp. 510-512, (2020); Whiteford H.A., Ferrari A.J., Degenhardt L., Feigin V., Vos T., The global burden of mental, neurological and substance use disorders: an analysis from the global burden of disease study 2010, PLoS ONE, 10, 2, pp. 1-14, (2015); Daneman R., Prat A., The blood–brain barrier, Cold Spring H…	T. Hoare; School of Biomedical Engineering, McMaster University, West Hamilton, 1280 Main Street, L8S 4L8, Canada; email: hoaretr@mcmaster.ca		Adis						11727047		CNDRE	35759210	English	CNS Drugs	Review	Final	All Open Access; Bronze Open Access; Green Open Access	Scopus	2-s2.0-85132898193
Bahadur S.; Jha M.K.	Bahadur, Shiv (56108002700); Jha, Manas Kumar (57962207800)	56108002700; 57962207800	Emerging nanoformulations for drug targeting to brain through intranasal delivery: A comprehensive review	2022	Journal of Drug Delivery Science and Technology	78		103932				25	10.1016/j.jddst.2022.103932	https://www.scopus.com/inward/record.uri?eid=2-s2.0-85141810864&doi=10.1016%2fj.jddst.2022.103932&partnerID=40&md5=5be5c5dd7c75e90d49ed532b1adf27bc	Institute of Pharmaceutical Research, GLA University, Mathura, 281406, India; School of Management and Business Studies, Jamia Hamdard, New Delhi, 110062, India	Bahadur S., Institute of Pharmaceutical Research, GLA University, Mathura, 281406, India; Jha M.K., School of Management and Business Studies, Jamia Hamdard, New Delhi, 110062, India	The blood-brain barrier (BBB) has a very significant role in drug delivery to the brain, which allows passes of only a few molecules. Conventional drug delivery systems have very limited access for the drug delivery to the brain. Several drugs have been developed and approved by FDA for the treatment of various CNS disorders, but most of them cannot cross the BBB to obtain anticipated drug concen…	Blood brain barrier; Central nervous system; Intranasal delivery; Nanoformulations; Targetted delivery	carbon nanotube; dendrimer; gold nanoparticle; liposome; micelle (pharmaceutics); nanocarrier; nanogel; polymer nanoparticle; quantum dot; solid lipid nanoparticle; unclassified drug; blood brain barrier; brain; drug bioavailability; drug clearance; drug degradation; drug delivery system; drug formulation; drug targeting; exosome; intranasal drug administration; liposomal delivery; nanoemulsion; …					GLA University; Instituto de Investigaciones Farmacéuticas, Universidad de Costa Rica, INIFAR	The authors would like to thank the Institute of Pharmaceutical Research, GLA University, Mathura, for providing the necessary facilities and support.	Islam S., Shehzad A., Ahmed M.B., Lee Y., Intranasal delivery of nanoformulations: a potential way of treatment for neurological disorders, Molecules, 25, pp. 23-41, (2020); Mistry A., Stolnik S., Illum L., Nanoparticles for direct nose-to-brain delivery of drugs, Int. J. Pharm., 379, 1, pp. 146-157, (2009); Fortuna A., Alves G., Serralheiro A., Sousa J., Falcao A., Intranasal delivery of systemi…	S. Bahadur; Institute of Pharmaceutical Research, GLA University, Mathura, 281406, India; email: shiv.pharma17@gmail.com		Editions de Sante						17732247		JDDSA		English	J. Drug Deliv. Sci. Technol.	Review	Final		Scopus	2-s2.0-85141810864
Nguyen T.T.; Nguyen T.T.D.; Tran N.-M.-A.; Van Vo G.	Nguyen, Thuy Trang (57209166036); Nguyen, Thi Thuy Dung (57216491552); Tran, Nguyen-Minh-An (59157794100); Van Vo, Giau (57214676694)	57209166036; 57216491552; 59157794100; 57214676694	Lipid-Based Nanocarriers via Nose-to-Brain Pathway for Central Nervous System Disorders	2022	Neurochemical Research	47	3		552	573	21	36	10.1007/s11064-021-03488-7	https://www.scopus.com/inward/record.uri?eid=2-s2.0-85120554449&doi=10.1007%2fs11064-021-03488-7&partnerID=40&md5=d63f21789c494006d293dc9f663068fc	Faculty of Pharmacy, Ho Chi Minh City University of Technology (HUTECH), Ho Chi Minh City, 700000, Viet Nam; Faculty of Environmental and Food Engineering, Nguyen Tat Thanh University, Ho Chi Minh City, 700000, Viet Nam; Faculty of Chemical Engineering, Industrial University of Ho Chi Minh City, Ho Chi Minh City, 71420, Viet Nam; Department of Biomedical Engineering, School of Medicine, Vietnam N…	Nguyen T.T., Faculty of Pharmacy, Ho Chi Minh City University of Technology (HUTECH), Ho Chi Minh City, 700000, Viet Nam; Nguyen T.T.D., Faculty of Environmental and Food Engineering, Nguyen Tat Thanh University, Ho Chi Minh City, 700000, Viet Nam; Tran N.-M.-A., Faculty of Chemical Engineering, Industrial University of Ho Chi Minh City, Ho Chi Minh City, 71420, Viet Nam; Van Vo G., Department of…	Neurodegenerative disorders are distinguished by the gradual deterioration of the nervous system’s structure and function due to oxidative stress, mitochondrial dysfunction, protein misfolding, excitotoxicity, and neuroinflammation. Among these NDs, Alzheimer’s disease, Huntington’s disease, Parkinson’s disease, and amyotrophic lateral sclerosis characterized an increasing dysfunction and loss of…	Brain targeting; Intranasal delivery; Lipid nanocarriers; Neurodegenerative diseases; Nose-to-brain	Brain; Central Nervous System Diseases; Drug Delivery Systems; Humans; Lipids; Liposomes; Nanoparticles; amyloid beta protein; hydrogel; lipid; liposome; nanocapsule; nanocarrier; nanoparticle; polymer; reactive oxygen metabolite; solid lipid nanoparticle; lipid; Lipid Nanoparticles; nanoparticle; Alzheimer disease; amyotrophic lateral sclerosis; biocompatibility; blood cerebrospinal fluid barrie…		amyloid beta protein, 109770-29-8; lipid, 66455-18-3; Lipid Nanoparticles, ; Lipids, ; Liposomes,					Van Giau V., An S.S.A., Bagyinszky E., Kim S., Gene panels and primers for next generation sequencing studies on neurodegenerative disorders, Mol Cell Toxicol, 11, 2, pp. 89-143, (2015); Nguyen T.T., Nguyen T.T.D., Nguyen T.K.O., Vo T.K., Vo V.G., Advances in developing therapeutic strategies for Alzheimer’s disease, Biomed Pharmacoth, 139, (2021); Jankovic J., Aguilar L.G., Current approaches to…	G. Van Vo; Department of Biomedical Engineering, School of Medicine, Vietnam National University Ho Chi Minh City (VNU-HCM), Ho Chi Minh City, 700000, Viet Nam; email: vvgiau@medvnu.edu.vn		Springer						03643190		NERED	34800247	English	Neurochem. Res.	Review	Final		Scopus	2-s2.0-85120554449
Agrawal M.; Saraf S.; Saraf S.; Dubey S.K.; Puri A.; Patel R.J.; Ajazuddin; Ravichandiran V.; Murty U.S.; Alexander A.	Agrawal, Mukta (57205887378); Saraf, Swarnlata (14027160400); Saraf, Shailendra (44862087200); Dubey, Sunil Kumar (7102521182); Puri, Anu (7102081167); Patel, Ravish J. (57190756102); Ajazuddin (24400556600); Ravichandiran, V. (55583778400); Murty, Upadhyayula Suryanarayana (6701788283); Alexander, Amit (56794914100)	57205887378; 14027160400; 44862087200; 7102521182; 7102081167; 57190756102; 24400556600; 55583778400; 6701788283; 56794914100	Recent strategies and advances in the fabrication of nano lipid carriers and their application towards brain targeting	2020	Journal of Controlled Release	321			372	415	43	173	10.1016/j.jconrel.2020.02.020	https://www.scopus.com/inward/record.uri?eid=2-s2.0-85079687221&doi=10.1016%2fj.jconrel.2020.02.020&partnerID=40&md5=ea0ced0d8354fbc4a9da1d78d062274b	Rungta College of Pharmaceutical Sciences and Research, Kohka-Kurud Road, Bhilai, 490024, Chhattisgarh, India; University Institute of Pharmacy, Pt. Ravishankar Shukla University, Raipur, 492010, Chhattisgarh, India; Department of Pharmacy, Birla Institute of Technology and Science, Pilani (BITS-PILANI), Pilani Campus, Rajasthan, India; RNA Structure and Design Section, RNA Biology Laboratory (RB…	Agrawal M., Rungta College of Pharmaceutical Sciences and Research, Kohka-Kurud Road, Bhilai, 490024, Chhattisgarh, India; Saraf S., University Institute of Pharmacy, Pt. Ravishankar Shukla University, Raipur, 492010, Chhattisgarh, India; Saraf S., University Institute of Pharmacy, Pt. Ravishankar Shukla University, Raipur, 492010, Chhattisgarh, India; Dubey S.K., Department of Pharmacy, Birla In…	In last two decades, the lipid nanocarriers have been extensively investigated for their drug targeting efficiency towards the critical areas of the human body like CNS, cardiac region, tumor cells, etc. Owing to the flexibility and biocompatibility, the lipid-based nanocarriers, including nanoemulsion, liposomes, SLN, NLC etc. have gained much attention among various other nanocarrier systems fo…	Alzheimer's disease; Blood-brain barrier; Brain cancer; Drug targeting; Nano lipid carrier; Nose-to-brain; Parkinson's disease	Brain; Drug Carriers; Drug Delivery Systems; Drug Liberation; Humans; Lipids; Nanoparticles; Biocompatibility; Brain; Controlled drug delivery; Cost effectiveness; Drug products; Efficiency; Fabrication; Liposomes; Neurodegenerative diseases; Neurology; lipid; nanocarrier; nanomaterial; solvent; drug carrier; lipid; nanoparticle; Alzheimer's disease; Blood-brain barrier; Brain cancer; Drug-target…		lipid, 66455-18-3; Drug Carriers, ; Lipids,			Chhattisgarh Swami Vivekanand Technical University; NIPER-Guwahati; National Institute of Pharmaceutical Education and Research; University Institute of Pharmacy; National Institute of Technology, Silchar, NITS	The author wants to acknowledge National Institute of Pharmaceutical Education and Research (NIPER-Guwahati), NH 37, NITS Mirza, Kamrup-781125, Guwahati (Assam) to provide necessary facilities for successful compilation of this work. We are also thankful to the University Institute of Pharmacy (UIOP), Pt. Ravishankar Shukla University, Raipur Chhattisgarh, India for literature support. The author…	Kaur I.P., Bhandari R., Bhandari S., Kakkar V., Potential of solid lipid nanoparticles in brain targeting, J. Control. Release, 127, pp. 97-109, (2008); Tumani H., Huss A., Bachhuber F., The cerebrospinal fluid and barriers - anatomic and physiologic considerations, Handb. Clin. Neurol., 146, pp. 21-32, (2017); D'Arrigo J.S., Nanotherapy for Alzheimer's disease and vascular dementia: targeting se…	A. Alexander; National Institute of Pharmaceutical Education and Research (NIPER-Guwahati), Department of Pharmaceuticals, Ministry of Chemicals & Fertilizers, Govt. of India, Guwahati, NH 37, NITS Mirza, Kamrup, 781125, India; email: itsmeamitalex@gmail.com		Elsevier B.V.						01683659		JCREE	32061621	English	J. Control. Release	Review	Final		Scopus	2-s2.0-85079687221
Setareh J.; Asadi P.; Seyedabadi M.; Akhtari J.	Setareh, Javad (36188864900); Asadi, Peyman (57225929113); Seyedabadi, Mohammad (24460920400); Akhtari, Javad (56830466300)	36188864900; 57225929113; 24460920400; 56830466300	A Review of Vesicular and Polymeric Nano-systems in Olanzapine Drug Delivery	2022	Journal of Mazandaran University of Medical Sciences	31	204		185	200	15	0		https://www.scopus.com/inward/record.uri?eid=2-s2.0-85122301007&partnerID=40&md5=85b04d8a364217850491d0104a3d6f8d	Psychiatry and Behavioral Sciences Research Center, Addiction Institute, Mazandaran University of Medical Sciences, Sari, Iran; Department of Psychiatry, Faculty of Medicine, Mazandaran University of Medical Sciences, Sari, Iran; Student Research Committee, Faculty of Advanced Technologies in Medicine, Mazandaran University of Medical Sciences, Sari, Iran; Department of Toxicology and Pharmacolog…	Setareh J., Psychiatry and Behavioral Sciences Research Center, Addiction Institute, Mazandaran University of Medical Sciences, Sari, Iran, Department of Psychiatry, Faculty of Medicine, Mazandaran University of Medical Sciences, Sari, Iran; Asadi P., Student Research Committee, Faculty of Advanced Technologies in Medicine, Mazandaran University of Medical Sciences, Sari, Iran; Seyedabadi M., Dep…	Olanzapine (2-methyl-4-(4-methylpiperazin-1-yl)-10H-thieno [2, 3-b][1, 5]benzodiazepine) is an antipsychotic drug with poor water-solubility that has a suitable affinity to some receptors. This benzodiazepine derivative is a new (atypical) antipsychotic drug and has a wide range of efficacy, especially in treatment of patients with negative psychiatric symptoms of schizophrenia. Olanzapine is use…	Antipsychotic drugs; Drug delivery; Liposome; Nanoparticle; Olanzapine	liposome; nanocarrier; nanochain; nanoparticle; olanzapine; polymer nanoparticle; solid lipid nanoparticle; blood brain barrier; drug delivery system; drug release; drug solubility; mood disorder; nanoemulsion; nanotechnology; olfactory system; oral absorption; polymerization; psychosis; restlessness; Review; water solubility		olanzapine, 132539-06-1					Cockerham WC., Sociology of mental disorder, (2016); Flint J, Munafo M., Schizophrenia: genesis of a complex disease, Nature, 511, 7510, pp. 412-413, (2014); Salehpour S, Masoodzadeh A, Khalilian AR, Setareh J., EEG data as a predictor index of efficacy of clozapine therapy in resistant schizophrenia, J Mazandaran Univ Med Sci, 23, 105, pp. 2-7, (2013); Naghan PA, Setareh J., Sleep and cognition …	J. Akhtari; Faculty of Advanced Technologies in Medicine, Mazandaran University of Medical Sciences, Sari, Iran; email: Jakhtari@mazums.ac.ir		Mazandaran University of Medical Sciences						17359279				Persian	J. Mazandaran Univ. Med. Sci.	Review	Final		Scopus	2-s2.0-85122301007
Moradi F.; Dashti N.	Moradi, Fatemeh (47961349500); Dashti, Nasrin (12770113900)	47961349500; 12770113900	Targeting neuroinflammation by intranasal delivery of nanoparticles in neurological diseases: a comprehensive review	2022	Naunyn-Schmiedeberg's Archives of Pharmacology	395	2		133	148	15	21	10.1007/s00210-021-02196-x	https://www.scopus.com/inward/record.uri?eid=2-s2.0-85122296002&doi=10.1007%2fs00210-021-02196-x&partnerID=40&md5=9bdb553191eb3c2e8f59fe3af102a25f	School of Medicine, Mazandaran University of Medical Sciences, Sari, Iran; Department of Clinical Laboratory Sciences, School of Allied Medical Sciences, Tehran University of Medical Sciences, Tehran, Iran; Office of Vice-Chancellor for Global Strategies and International Affairs, Tehran University of Medical Sciences, Number 21, Dameshgh St., Vali-e Asr Ave., Tehran, 1416753955, Iran	Moradi F., School of Medicine, Mazandaran University of Medical Sciences, Sari, Iran; Dashti N., Department of Clinical Laboratory Sciences, School of Allied Medical Sciences, Tehran University of Medical Sciences, Tehran, Iran, Office of Vice-Chancellor for Global Strategies and International Affairs, Tehran University of Medical Sciences, Number 21, Dameshgh St., Vali-e Asr Ave., Tehran, 141675…	Neuroinflammation (NIF) plays an essential role in the pathology of neurological disorders like Parkinson’s disease, Alzheimer’s disease, multiple sclerosis, and epilepsy. Despite progress in the drug discovery and development of new drugs, drug delivery to the central nervous system (CNS) still represents the challenge due to the presence of the blood–brain barrier (BBB). Targeting NIF may requi…	Blood–brain barrier; Intranasal administration; Nanoparticles; Neuroinflammation; Neurological disorders	Administration, Intranasal; Animals; Blood-Brain Barrier; Central Nervous System Diseases; Drug Delivery Systems; Drug Development; Humans; Nanoparticles; Neuroinflammatory Diseases; Tissue Distribution; chitosan; nanocarrier; nanoparticle; niosome; polyglactin; polylactic acid; solid lipid nanoparticle; nanoparticle; central nervous system disease; drug delivery system; human; microemulsion; nan…		chitosan, 9012-76-4; polyglactin, 26780-50-7, 34346-01-5; polylactic acid, 26100-51-6					Abbott N.J., Blood–brain barrier structure and function and the challenges for CNS drug delivery, J Inherit Metab Dis, 36, pp. 437-449, (2013); Adamczyk-Grochala J., Lewinska A., Nano-based theranostic tools for the detection and elimination of senescent cells, Cells, 9, (2020); Adams D., Joyce G., Richardson V., Ryman B.E., Wisniewski H., Liposome toxicity in the mouse central nervous system, J …	N. Dashti; Department of Clinical Laboratory Sciences, School of Allied Medical Sciences, Tehran University of Medical Sciences, Tehran, Iran; email: dashti@tums.ac.ir		Springer Science and Business Media Deutschland GmbH						00281298		NSAPC	34982185	English	Naunyn-Schmiedeberg's Arch. Pharmacol.	Review	Final		Scopus	2-s2.0-85122296002
Tripathi S.; Gupta U.; Ujjwal R.R.; Yadav A.K.	Tripathi, Shourya (57325999700); Gupta, Ujala (57326751900); Ujjwal, Rewati Raman (56040194000); Yadav, Awesh K. (14059132500)	57325999700; 57326751900; 56040194000; 14059132500	Nano-lipidic formulation and therapeutic strategies for Alzheimer’s disease via intranasal route	2021	Journal of Microencapsulation	38	7-8		572	593	21	16	10.1080/02652048.2021.1986585	https://www.scopus.com/inward/record.uri?eid=2-s2.0-85118660910&doi=10.1080%2f02652048.2021.1986585&partnerID=40&md5=13e66f27ca569274cb6f0176487b2b54	Department of Pharmaceutics, National Institute of Pharmaceutical Education and Research- Raebareli, Lucknow, India	Tripathi S., Department of Pharmaceutics, National Institute of Pharmaceutical Education and Research- Raebareli, Lucknow, India; Gupta U., Department of Pharmaceutics, National Institute of Pharmaceutical Education and Research- Raebareli, Lucknow, India; Ujjwal R.R., Department of Pharmaceutics, National Institute of Pharmaceutical Education and Research- Raebareli, Lucknow, India; Yadav A.K., …	Aim: The inability of drug molecules to cross the ‘Blood-Brain Barrier’ restrict the effective treatment of Alzheimer’s disease. Lipid nanocarriers have proven to be a novel paradigm in brain targeting of bioactive by facilitating suitable therapeutic concentrations to be attained in the brain. Methods: The relevant information regarding the title of this review article was collected from the pee…	Alzheimer’s disease; intranasal route; nano-lipidic formulation	Administration, Intranasal; Alzheimer Disease; Blood-Brain Barrier; Brain; Drug Delivery Systems; Humans; Lipids; Nanoparticles; cubosome; hexosome; lipid nanoparticle; liposome; nanocarrier; nanochain; nanoparticle; nootropic agent; solid lipid nanoparticle; unclassified drug; lipid; nanoparticle; Alzheimer disease; blood brain barrier; drug formulation; human; microemulsion; nanoemulsion; nonhu…		lipid, 66455-18-3; Lipids,			Department of Pharmaceuticals; Ministry of Chemicals and Fertilizers, Government of India	We acknowledge the Department of Pharmaceuticals (DoP), Ministry of Chemicals and Fertilizers, Government of India, for the financial support. The NIPER-R communication number for this publication is NIPER-R/Communication/190.	Abe K., Et al., Influence of plasma matrix metalloproteinase levels on longitudinal changes in Alzheimer’s disease (AD) biomarkers and cognitive function in patients with mild cognitive impairment due to AD registered in the Alzheimer’s disease neuroimaging initiative da, Journal of the neurological sciences, 416, (2020); Aderibigbe B.A., In situ-based gels for nose to brain delivery for the trea…	A.K. Yadav; National Institute of Pharmaceutical Education and Research, (NIPER) Raebareli, Lucknow, Bijnor-Sisendi RoadNear CRPF Base Camp, Sarojini Nagar, 226301, India; email: awesh.yadav@niperraebareli.edu.in		Taylor and Francis Ltd.						02652048		JOMIE	34591731	English	J. Microencapsulation	Review	Final		Scopus	2-s2.0-85118660910
Yadav A.; Akhtar M.S.	Yadav, Aishwarya (58317807000); Akhtar, Md Semimul (57190302426)	58317807000; 57190302426	Novel Self Nanoemulsifying Drug Delivery System and its Future Perspectives	2023	Research Journal of Pharmacy and Technology	16	2		941	946	5	1	10.52711/0974-360X.2023.00158	https://www.scopus.com/inward/record.uri?eid=2-s2.0-85162107502&doi=10.52711%2f0974-360X.2023.00158&partnerID=40&md5=6086c2d8917d1d3dab900ad5452d8d9e	Shri Ram Murti Smarak College of Engineering and Technology (Pharmacy), Uttar Pradesh, Bareilly, India	Yadav A., Shri Ram Murti Smarak College of Engineering and Technology (Pharmacy), Uttar Pradesh, Bareilly, India; Akhtar M.S., Shri Ram Murti Smarak College of Engineering and Technology (Pharmacy), Uttar Pradesh, Bareilly, India	One-third of newly discovered drug molecules are water-insoluble, resulting in poor oral bioavailability in BCS (Biopharmaceutical Classification System). The Self Nanoemulsifying Drug Delivery System (SNEDDS) is a novel drug delivery system designed to improve the water solubility of medications that are ineffectively water soluble. It consists of an isotropic blend of oil, surfactant, and cosur…	Liquid SNEDDS; Oral Bio-Availability; Oral Delivery; Poor Water Solubility; Pseudo Ternary Phase Diagram; Self-Nano-Emulsifying Drug-Delivery Systems (Snedds); Solid SNEDDS	cosurfactant; surfactant; drug absorption; drug bioavailability; drug delivery system; drug release; drug solubility; drug stability; freeze drying; gastrointestinal absorption; nanoemulsion; oral drug administration; pH; Review; spray drying; thermostability; transmission electron microscopy; ultrasound; viscosity; water solubility							Date Abhijit A., Neha D., Et al., Self-nanoemulsifying drug delivery systems formulation insights, applications and advances, Nanomedicine, 5, 10, pp. 1595-1616, (2010); Ghadi R., Dand N., BCS class IV drugs: Highly notorious candidates for formulation development, J. Control. Release, 28, 248, pp. 71-95, (2017); Suryani Z.W.O.S., Et al., Preparation and Characterization of Self-Nanoemulsifying D…	A. Yadav; Shri Ram Murti Smarak College of Engineering and Technology (Pharmacy), Bareilly, Uttar Pradesh, India; email: ar4743581@gmail.com		Research Journal of Pharmacy and Technology						09743618				English	Res. J. Pharm. Technol.	Review	Final		Scopus	2-s2.0-85162107502
De Martini L.B.; Sulmona C.; Brambilla L.; Rossi D.	De Martini, Lisa Benedetta (57223281756); Sulmona, Claudia (58308977800); Brambilla, Liliana (7004462844); Rossi, Daniela (58486820000)	57223281756; 58308977800; 7004462844; 58486820000	Cell-Penetrating Peptides as Valuable Tools for Nose-to-Brain Delivery of Biological Drugs	2023	Cells	12	12	1643				19	10.3390/cells12121643	https://www.scopus.com/inward/record.uri?eid=2-s2.0-85163836008&doi=10.3390%2fcells12121643&partnerID=40&md5=1d893f5173b8cf0f85de86cfd59da3f7	Laboratory for Research on Neurodegenerative Disorders, Istituti Clinici Scientifici Maugeri-IRCCS, Pavia, 27100, Italy	De Martini L.B., Laboratory for Research on Neurodegenerative Disorders, Istituti Clinici Scientifici Maugeri-IRCCS, Pavia, 27100, Italy; Sulmona C., Laboratory for Research on Neurodegenerative Disorders, Istituti Clinici Scientifici Maugeri-IRCCS, Pavia, 27100, Italy; Brambilla L., Laboratory for Research on Neurodegenerative Disorders, Istituti Clinici Scientifici Maugeri-IRCCS, Pavia, 27100, …	Due to their high specificity toward the target and their low toxicity, biological drugs have been successfully employed in a wide range of therapeutic areas. It is yet to be mentioned that biologics exhibit unfavorable pharmacokinetic properties, are susceptible to degradation by endogenous enzymes, and cannot penetrate biological barriers such as the blood–brain barrier (i.e., the major impedim…	cell-penetrating peptides; nose-to-brain administration; rehabilitation; therapy	Biological Products; Blood-Brain Barrier; Brain; Cell-Penetrating Peptides; Nasal Mucosa; 2 hydroxypropyl beta cyclodextrin; amphipathic peptide; azurin; biological product; buspirone; butorphanol tartrate; camptothecin; cationic peptide; cell penetrating peptide; coumarin; crotamine; dermaseptin; desmopressin; diazepam; dihydroergotamine mesilate; esketamine; hydrophobic peptide; lipid nanoparti…		2 hydroxypropyl beta cyclodextrin, 94035-02-6, 128446-35-5; azurin, 12284-43-4; buspirone, 33386-08-2, 36505-84-7; butorphanol tartrate, 58786-99-5; camptothecin, 7689-03-4; coumarin, 91-64-5; crotamine, 58740-15-1; dermaseptin, 136212-91-4; desmopressin, 16679-58-6, 62288-83-9, 62357-86-2, 16789-98-3; diazepam, 439-14-5, 11100-37-1, 53320-84-6; dihydroergotamine mesilate, 6190-39-2; esketamine, …	DDAVP; dhe 45; migranal; nayzilam; spravato; stadol; stimate; synarel; valtoco; zomig		Ministero della Salute; AFM-Téléthon, (18221, 21565, JPND2022-DC4MND); AFM-Téléthon	Work in the laboratory of D.R.is supported by funds from AFM-Téléthon (#16177, #18221, #21565), JPND2022-DC4MND, and the “Ricerca Corrente” funding scheme of the Italian Ministry of Health.	Zhong X., Neumann P., Corbo M., Loh E., Recent Advances in Biotherapeutics Drug Discovery and Development, Drug Discovery and Development—Present and Future, (2011); Oo C., Kalbag S.S., Leveraging the attributes of biologics and small molecules, and releasing the bottlenecks: A new wave of revolution in drug development, Expert Rev. Clin. Pharmacol, 9, pp. 747-749, (2016); Mitragotri S., Burke P.…	D. Rossi; Laboratory for Research on Neurodegenerative Disorders, Istituti Clinici Scientifici Maugeri-IRCCS, Pavia, 27100, Italy; email: daniela.rossi@icsmaugeri.it		MDPI						20734409			37371113	English	Cells	Review	Final	All Open Access; Gold Open Access; Green Open Access	Scopus	2-s2.0-85163836008
Prabhakar P.K.; Khurana N.; Vyas M.; Sharma V.; Batiha G.E.-S.; Kaur H.; Singh J.; Kumar D.; Sharma N.; Kaushik A.; Kumar R.	Prabhakar, Pranav Kumar (26028020600); Khurana, Navneet (53264160500); Vyas, Manish (56906731900); Sharma, Vikas (57194103973); Batiha, Gaber El-Saber (57200946172); Kaur, Harpreet (57202540855); Singh, Jashanpreet (55303257600); Kumar, Deepak (58515535200); Sharma, Neha (57188952328); Kaushik, Ajeet (24080061400); Kumar, Raj (57936939500)	26028020600; 53264160500; 56906731900; 57194103973; 57200946172; 57202540855; 55303257600; 58515535200; 57188952328; 24080061400; 57936939500	Aspects of Nanotechnology for COVID-19 Vaccine Development and Its Delivery Applications	2023	Pharmaceutics	15	2	451				15	10.3390/pharmaceutics15020451	https://www.scopus.com/inward/record.uri?eid=2-s2.0-85149137745&doi=10.3390%2fpharmaceutics15020451&partnerID=40&md5=6f410359d565727bdaa8269dec4850f1	School of Allied Medical Sciences, Lovely Professional University, Punjab, 144411, India; School of Pharmaceutical Sciences, Lovely Professional University, Punjab, 144411, India; Department of Pharmacology and Therapeutics, Faculty of Veterinary Medicine, Damanhour University, Damanhour, 22511, Egypt; School of Chemical Engineering and Physical Sciences, Lovely Professional University, Punjab, 1…	Prabhakar P.K., School of Allied Medical Sciences, Lovely Professional University, Punjab, 144411, India; Khurana N., School of Pharmaceutical Sciences, Lovely Professional University, Punjab, 144411, India; Vyas M., School of Pharmaceutical Sciences, Lovely Professional University, Punjab, 144411, India; Sharma V., School of Pharmaceutical Sciences, Lovely Professional University, Punjab, 144411…	Coronavirus, a causative agent of the common cold to a much more complicated disease such as “severe acute respiratory syndrome (SARS-CoV-2), Middle East Respiratory Syndrome (MERS-CoV-2), and Coronavirus Disease 2019 (COVID-19)”, is a member of the coronaviridae family and contains a positive-sense single-stranded RNA of 26–32 kilobase pairs. COVID-19 has shown very high mortality and morbidity …	COVID-19; diagnosis; mRNA; mutation; nanotechnology; vaccine; virus-vectored	abncov2 capsid vlp(cvlp) vaccine; aciclovir; angiotensin converting enzyme 2; arct 021 mrna vaccine; awcorna; chulacov19 mrna vaccine; coronavirus like particle (covlp) vaccine; cov2 sam lnp vaccine; DNA vaccine; ds 5670a mrna vaccine; elasomeran; exg 500 vaccine; hdt 301 self replicating mrna lnp vaccine; inactivated virus vaccine; live vaccine; lnp ncov sarna 02 vaccine; lnp ncovsarna vaccine; …		aciclovir, 59277-89-3, 69657-51-8; elasomeran, 2430046-03-8, 2457298-05-2; remdesivir, 1809249-37-3; ribavirin, 36791-04-5; ritonavir, 155213-67-5; tozinameran, 2417899-77-3; zorecimeran, 2432957-15-6					Prabhakar P.K., Lakhanpal J., Recent Advances in the Nucleic Acid-Based Diagnostic Tool for Coronavirus, Mol. Biol. Rep, 47, pp. 9033-9041, (2020); Su S., Wong G., Shi W., Liu J., Lai A.C.K., Zhou J., Liu W., Bi Y., Gao G.F., Epidemiology, Genetic Recombination, and Pathogenesis of Coronaviruses, Trends Microbiol, 24, pp. 490-502, (2016); Bhattacharjee R., Dubey A.K., Ganguly A., Bhattacharya B.,…	N. Khurana; School of Pharmaceutical Sciences, Lovely Professional University, Punjab, 144411, India; email: navi.pharmacist@gmail.com; R. Kumar; Department of Pharmaceutical Sciences, University of Nebraska Medical Sciences, Omaha, 68198, United States; email: rk7410@gmail.com		MDPI						19994923				English	Pharmaceutics	Review	Final	All Open Access; Gold Open Access; Green Open Access	Scopus	2-s2.0-85149137745
Handa M.; Tiwari S.; Yadav A.K.; Almalki W.H.; Alghamdi S.; Alharbi K.S.; Shukla R.; Beg S.	Handa, Mayank (57211047483); Tiwari, Sanjay (56583425900); Yadav, Awesh K. (14059132500); Almalki, Waleed H. (55595855100); Alghamdi, Saad (57206152532); Alharbi, Khalid S. (57205146162); Shukla, Rahul (55424144600); Beg, Sarwar (36653597100)	57211047483; 56583425900; 14059132500; 55595855100; 57206152532; 57205146162; 55424144600; 36653597100	Therapeutic potential of nanoemulsions as feasible wagons for targeting Alzheimer's disease	2021	Drug Discovery Today	26	12		2881	2888	7	36	10.1016/j.drudis.2021.07.020	https://www.scopus.com/inward/record.uri?eid=2-s2.0-85112187769&doi=10.1016%2fj.drudis.2021.07.020&partnerID=40&md5=cfaa3fdc9c3502a5ed83d160f9cbebf6	Department of Pharmaceutics, National Institute of Pharmaceutical Education and Research-Raebareli, Lucknow, UP, India; Department of Pharmacology and Toxicology, College of Pharmacy, Umm Al-Qura University, Makkah, Saudi Arabia; Laboratory Medicine Department, Faculty of Applied Medical Sciences, Umm Al-Qura University, Makkah, Saudi Arabia; Department of Pharmacology, College of Pharmacy, Jouf …	Handa M., Department of Pharmaceutics, National Institute of Pharmaceutical Education and Research-Raebareli, Lucknow, UP, India; Tiwari S., Department of Pharmaceutics, National Institute of Pharmaceutical Education and Research-Raebareli, Lucknow, UP, India; Yadav A.K., Department of Pharmaceutics, National Institute of Pharmaceutical Education and Research-Raebareli, Lucknow, UP, India; Almalk…	Alzheimer's disease (AD) is an irreversible dementia state with characteristic clinical manifestations, including declining cognitive skills and loss of memory, which particularly affects the older population. Despite significant efforts in the field of nano-based drug delivery, there have been few successes achieved in the design of a rational drug therapy. Nanoemulsions (NEs) have potential for…	Alzheimer's disease; Intranasal; Mucociliary clearance; Nanoemulsion; Oral	Aged; Alzheimer Disease; Animals; Brain; Drug Delivery Systems; Drug Evaluation, Preclinical; Emulsions; Humans; Nanoparticles; Tissue Distribution; calcium; cholinergic receptor stimulating agent; metal ion; nootropic agent; nanoparticle; Alzheimer disease; blood brain barrier; blood cerebrospinal fluid barrier; drug delivery system; excitotoxicity; human; nanoemulsion; pathophysiology; Review; …		calcium, 7440-70-2, 14092-94-5; Emulsions,			Deanship of Scientific Research at Umm Al-Qura University, (20UQU0035DSR); Ministry of Chemical and Fertilisers	The authors acknowledge the Ministry of Chemical and Fertilisers under the aegis of GOI, New Delhi for making internet facilities available. The NIPER-R communication number of this report is NIPER-R//Communication/216. The authors would also like to thank the Deanship of Scientific Research at Umm Al-Qura University for supporting this work (Grant code: 20UQU0035DSR).	(2017); pp. 391-460; Villarejo Galende A., Eimil Ortiz M., Llamas Velasco S., Llanero Luque M., de Silanes L., de Miguel C., Prieto J.C., Report by the Spanish Foundation of the Brain on the social impact of Alzheimer disease and other types of dementia, Neurologia, 36, 1, pp. 39-49, (2021); Barak Y., Aizenberg D., Is dementia preventable? Focus on Alzheimer's disease, Expert Rev Neurother, 10, 1…	R. Shukla; Department of Pharmaceutics, National Institute of Pharmaceutical Education and Research-Raebareli, Lucknow, India; email: rahulshuklapharm@gmail.com		Elsevier Ltd						13596446		DDTOF	34332094	English	Drug Discov. Today	Review	Final		Scopus	2-s2.0-85112187769
Prentice R.N.; Rizwan S.B.	Prentice, Richard N. (57191033752); Rizwan, Shakila B. (16040322500)	57191033752; 16040322500	Translational Considerations in the Development of Intranasal Treatments for Epilepsy	2023	Pharmaceutics	15	1	233				3	10.3390/pharmaceutics15010233	https://www.scopus.com/inward/record.uri?eid=2-s2.0-85146576867&doi=10.3390%2fpharmaceutics15010233&partnerID=40&md5=c7fe707ec590d26b18a705fef65bc810	School of Pharmacy, University of Otago, Dunedin, 9016, New Zealand	Prentice R.N., School of Pharmacy, University of Otago, Dunedin, 9016, New Zealand; Rizwan S.B., School of Pharmacy, University of Otago, Dunedin, 9016, New Zealand	Epilepsy is a common and serious neurological disorder, to which a high proportion of patients continue to be considered “drug-resistant”, despite the availability of a host of anti-seizure drugs. Investigation into new treatment strategies is therefore of great importance. One such strategy is the use of the nose to deliver drugs directly to the brain with the help of pharmaceutical formulation …	anti-seizure medication; drug delivery; epilepsy; intranasal; nose-to-brain; olfactory; seizure	brivaracetam; carbamazepine; chitosan; clonazepam; diazepam; ether; ketamine; lamotrigine; levetiracetam; lorazepam; midazolam; palmitic acid; primidone; propofol; retigabine; valproic acid; xylazine; asthma; drug bioavailability; drug delivery system; drug formulation; electric shock; elimination rate constant; epilepsy; epileptic state; follow up; functional magnetic resonance imaging; histolog…		brivaracetam, 357336-20-0; carbamazepine, 298-46-4, 8047-84-5; chitosan, 9012-76-4; clonazepam, 1622-61-3; diazepam, 439-14-5, 11100-37-1, 53320-84-6; ether, 60-29-7; ketamine, 1867-66-9, 6740-88-1, 81771-21-3; lamotrigine, 84057-84-1; levetiracetam, 102767-28-2; lorazepam, 846-49-1, 110032-65-0, 91402-80-1; midazolam, 59467-70-8, 59467-96-8; palmitic acid, 57-10-3; primidone, 125-33-7; propofol,…			University of Otago; Health Research Council of New Zealand, HRC	This research was funded by the Emerging Research First Grant (15/485) by Health Research Council of New Zealand to S.B.R. and a University of Otago Doctoral Scholarship to R.N.P.	Fisher R.S., van Emde Boas W., Blume W., Elger C., Genton P., Lee P., Engel J., Epileptic Seizures and Epilepsy: Definitions Proposed by the International League Against Epilepsy (ILAE) and the International Bureau for Epilepsy (IBE), Epilepsia, 46, pp. 470-472, (2005); Huff J.S., Fountain N.B., Pathophysiology and definitions of seizures and status epilepticus, Emerg. Med. Clin. N. Am, 29, pp. 1…	S.B. Rizwan; School of Pharmacy, University of Otago, Dunedin, 9016, New Zealand; email: shakila.rizwan@otago.ac.nz		MDPI						19994923				English	Pharmaceutics	Review	Final	All Open Access; Gold Open Access; Green Open Access	Scopus	2-s2.0-85146576867
Sonwani A.; Pathak A.; Jain K.	Sonwani, Abhishek (59168048900); Pathak, Anchal (58711434700); Jain, Keerti (57194939334)	59168048900; 58711434700; 57194939334	Nanocarriers-mediated nose-to-brain drug delivery: A novel approach for the management of Alzheimer's disease	2024	Journal of Drug Delivery Science and Technology	98		105855				7	10.1016/j.jddst.2024.105855	https://www.scopus.com/inward/record.uri?eid=2-s2.0-85195668914&doi=10.1016%2fj.jddst.2024.105855&partnerID=40&md5=dcd1e4c97d255aaa7de102f0297bb58e	Drug Delivery and Nanomedicine Research Laboratory, Department of Pharmaceutics, National Institute of Pharmaceutical Education and Research (NIPER)-Raebareli, Lucknow, India	Sonwani A., Drug Delivery and Nanomedicine Research Laboratory, Department of Pharmaceutics, National Institute of Pharmaceutical Education and Research (NIPER)-Raebareli, Lucknow, India; Pathak A., Drug Delivery and Nanomedicine Research Laboratory, Department of Pharmaceutics, National Institute of Pharmaceutical Education and Research (NIPER)-Raebareli, Lucknow, India; Jain K., Drug Delivery a…	Alzheimer's disease is a neurodegenerative disorder affecting wide range of the population worldwide and 6th primary cause of death in the USA. The available conventional treatment strategies for Alzheimer's disease remain insufficient due to the existence of blood-brain barrier, first pass metabolism, peripheral side effects, which limits the drug concentration at the targeted site. In this pers…	Brain targeting; Intranasal delivery; Neurodegenerative diseases; Nose-to-brain mechanism	lipid nanoparticle; liposome; microsphere; nanocarrier; niosome; penetration enhancing agent; polymer nanoparticle; Alzheimer disease; brain; cerebrospinal fluid; drug accumulation; drug administration route; drug bioavailability; drug delivery system; human; intranasal drug administration; liposomal delivery; lymph vessel; microemulsion; mucoadhesion; nanoemulsion; nanotechnology; neuropathology…					Department of Pharmaceuticals, Ministry of Chemicals and Fertilizers, India; Department of Pharmaceuticals; Indian Council of Medical Research, ICMR; Joseph Rowntree Foundation, JRF, (5/13/34/2020/NCD- III); Joseph Rowntree Foundation, JRF	The authors acknowledge Department of Pharmaceuticals (DoP), Ministry of Chemicals and Fertilizers, Government of India for providing facilities to write this manuscript. Ms. Anchal Pathak is thankful to Indian council of Medical Research (ICMR), New Delhi for the financial support in the form of JRF under the ICMR Extramural Research Project (Project ID: 2020-4686; Ref. No. 5/13/34/2020/NCD- III…	Awad R., Avital A., Sosnik A., Polymeric nanocarriers for nose-to-brain drug delivery in neurodegenerative diseases and neurodevelopmental disorders, Acta Pharm. Sin. B, (2023); Boyuklieva R., Pilicheva B., Micro- and nanosized carriers for nose-to-brain drug delivery in neurodegenerative disorders, Biomedicines, (2022); Suthar T., Navneet, Jain K., Nutraceuticals against Neurodegeneration: Under…	K. Jain; Drug Delivery and Nanomedicine Research Laboratory, Department of Pharmaceutics, National Institute of Pharmaceutical Education and Research (NIPER)-Raebareli, Lucknow, India; email: keertijain02@gmail.com		Editions de Sante						17732247		JDDSA		English	J. Drug Deliv. Sci. Technol.	Review	Final		Scopus	2-s2.0-85195668914
Khatri D.K.; Preeti K.; Tonape S.; Bhattacharjee S.; Patel M.; Shah S.; Singh P.K.; Srivastava S.; Gugulothu D.; Vora L.; Singh S.B.	Khatri, Dharmendra K. (55752126400); Preeti, Kumari (55314215600); Tonape, Shivraj (58156189600); Bhattacharjee, Sheoshree (58155953800); Patel, Monica (57223051922); Shah, Saurabh (57209791855); Singh, Pankaj K. (57212591654); Srivastava, Saurabh (56683686200); Gugulothu, Dalapathi (36179549500); Vora, Lalitkumar (57190520635); Singh, Shashi B. (57878336900)	55752126400; 55314215600; 58156189600; 58155953800; 57223051922; 57209791855; 57212591654; 56683686200; 36179549500; 57190520635; 57878336900	Nanotechnological Advances for Nose to Brain Delivery of Therapeutics to Improve the Parkinson Therapy	2023	Current Neuropharmacology	21	3		493	516	23	37	10.2174/1570159X20666220507022701	https://www.scopus.com/inward/record.uri?eid=2-s2.0-85150843588&doi=10.2174%2f1570159X20666220507022701&partnerID=40&md5=a0d3b2d48faa6c3ccb7ac5f43e97f5ef	Department of Pharmacology & Toxicology, National Institute of Pharmaceutical Education and Research, Telangana State, Hyderabad, India; Department of Pharmaceutics, National Institute of Pharmaceutical Education and Re-search, Telangana State, Hyderabad, India; Department of Pharmaceutics, Delhi Pharmaceutical Sciences and Research University (DPSRU), New Delhi, 110017, India; School of Pharmacy…	Khatri D.K., Department of Pharmacology & Toxicology, National Institute of Pharmaceutical Education and Research, Telangana State, Hyderabad, India; Preeti K., Department of Pharmacology & Toxicology, National Institute of Pharmaceutical Education and Research, Telangana State, Hyderabad, India; Tonape S., Department of Pharmacology & Toxicology, National Institute of Pharmaceutical Education an…	Blood-Brain Barrier (BBB) acts as a highly impermeable barrier, presenting an impediment to the crossing of most classical drugs targeted for neurodegenerative diseases including Parkinson's disease (PD). About the nature of drugs and other potential molecules, they impose unavoidable dose-restricted limitations eventually leading to the failure of therapy. However, many advancements in formulati…	blood-brain-barrier; intranasal; nano drug delivery; nano-carriers; nose-to-brain delivery; Parkinson's disease	Blood-Brain Barrier; Brain; Drug Delivery Systems; Humans; Nanotechnology; Nasal Mucosa; Parkinson Disease; Pharmaceutical Preparations; cell penetrating peptide; chitosan nanoparticle; dopamine receptor stimulating agent; excipient; glial cell line derived neurotrophic factor; lipid nanoparticle; nanocarrier; neuropeptide; neurturin; polymer nanoparticle; drug; apoptosis; blood brain barrier; bl…		neurturin, 185830-44-8, 185857-51-6; Pharmaceutical Preparations,			Department of Pharmaceuticals; Ministry of Chemicals and Fertilizers	The authors would like to acknowledge the Department of Pharmaceuticals, Ministry of Chemicals and Fertilizers, Government of India for their financial support.	Simon D.K., Tanner C.M., Brundin P., Parkinson disease epide-miology, pathology, genetics, and pathophysiology, Clin. Geriatr. Med, 36, 1, pp. 1-12, (2020); Maiti P., Manna J., Dunbar G.L., Maiti P., Dunbar G.L., Current understanding of the molecular mechanisms in Parkinson’s disease: Targets for potential treatments, Transl. Neurodegener, 6, 1, (2017); Gabathuler R., Approaches to transport the…	D.K. Khatri; Department of Pharmacology and Toxicology, National Institute of Pharmaceutical Education and Research (NIPER)-Hyderabad, Hyderabad, Balanagar, TS, 500037, India; email: dkkhatri10@gmail.com; S.B. Singh; Department of Pharmacology and Toxicology, National Institute of Pharmaceutical Education and Research (NIPER)-Hyderabad, Hyderabad, Balanagar, TS, 500037, India; email: sbsingh.dipa…		Bentham Science Publishers						1570159X		CNUEA	35524671	English	Curr. Neuropharmacol.	Review	Final	All Open Access; Green Open Access	Scopus	2-s2.0-85150843588
Lombardo R.; Musumeci T.; Carbone C.; Pignatello R.	Lombardo, Rosamaria (57226194092); Musumeci, Teresa (23135190600); Carbone, Claudia (14027856900); Pignatello, Rosario (7004250361)	57226194092; 23135190600; 14027856900; 7004250361	Nanotechnologies for intranasal drug delivery: an update of literature	2021	Pharmaceutical Development and Technology	26	8		824	845	21	50	10.1080/10837450.2021.1950186	https://www.scopus.com/inward/record.uri?eid=2-s2.0-85110886858&doi=10.1080%2f10837450.2021.1950186&partnerID=40&md5=6e3373ec6c35694ec9b042ee68d67fb1	Department of Drug Sciences, University of Catania, Catania, Italy; Neurosciences, University of Catania, Catania, Italy; NANO-i - Research Center for Ocular Nanotechnology, University of Catania, Catania, Italy	Lombardo R., Department of Drug Sciences, University of Catania, Catania, Italy, Neurosciences, University of Catania, Catania, Italy; Musumeci T., Department of Drug Sciences, University of Catania, Catania, Italy, NANO-i - Research Center for Ocular Nanotechnology, University of Catania, Catania, Italy; Carbone C., Department of Drug Sciences, University of Catania, Catania, Italy, NANO-i - Res…	Scientific research has focused its attention on finding an alternative route to systemic oral and parenteral administration, to overcome their usual drawbacks, such as hepatic first-pass which decreases drug bioavailability after oral administration, off-target effects, low patient compliance and low speed of onset of the pharmacological action in first-aid cases. Innovative drug delivery system…	brain drug delivery; DDS; lipid nanocarriers; liposomes; microparticles; nanomedicine; nanoparticles	Administration, Intranasal; Drug Delivery Systems; Humans; Microspheres; Nanoparticle Drug Delivery System; Nanotechnology; chitosan; dendrimer; inorganic nanoparticle; lipid; liposome; microsphere; nanocarrier; nanogel; nanoparticle; nanostructured lipid carrier; polymer nanoparticle; quantum dot; self assembled protein nanoparticle; solid lipid nanoparticle; unclassified drug; virus like nanopa…		chitosan, 9012-76-4; lipid, 66455-18-3; Nanoparticle Drug Delivery System,					Abbas Z., Swamy N.G.N., Mucoadhesive microspheres as intranasal drug delivery systems: a review, Ind Drugs, 49, 1, pp. 5-23, (2012); Abdel Hady M., Sayed O.M., Akl M.A., Brain uptake and accumulation of new levofloxacin-doxycycline combination through the use of solid lipid nanoparticles: Formulation; Optimization and in-vivo evaluation, Colloids Surf B Biointerfaces, 193, (2020); Agrawal M., Sar…			Taylor and Francis Ltd.						10837450		PDTEF	34218736	English	Pharm. Dev. Technol.	Review	Final		Scopus	2-s2.0-85110886858
Lee D.; Minko T.	Lee, David (55698893100); Minko, Tamara (7003522566)	55698893100; 7003522566	Nanotherapeutics for nose-to-brain drug delivery: An approach to bypass the blood brain barrier	2021	Pharmaceutics	13	12	2049				131	10.3390/pharmaceutics13122049	https://www.scopus.com/inward/record.uri?eid=2-s2.0-85120816861&doi=10.3390%2fpharmaceutics13122049&partnerID=40&md5=ad9e30aa84d588aec1fe8b01de61608f	Department of Pharmaceutics, Ernest Mario School of Pharmacy, Rutgers, The State University of New Jersey, 160 Frelinghuysen Road, Piscataway, 08854, NJ, United States; Rutgers Cancer Institute of New Jersey, Rutgers, The State University of New Jersey, 195 Little Albany Street, New Brunswick, 08903, NJ, United States; Environmental and Occupational Health Science Institute, Rutgers, The State Un…	Lee D., Department of Pharmaceutics, Ernest Mario School of Pharmacy, Rutgers, The State University of New Jersey, 160 Frelinghuysen Road, Piscataway, 08854, NJ, United States; Minko T., Department of Pharmaceutics, Ernest Mario School of Pharmacy, Rutgers, The State University of New Jersey, 160 Frelinghuysen Road, Piscataway, 08854, NJ, United States, Rutgers Cancer Institute of New Jersey, Rut…	Treatment of neurodegenerative diseases or other central nervous system (CNS) disorders has always been a significant challenge. The nature of the blood-brain barrier (BBB) limits the penetration of therapeutic molecules to the brain after oral or parenteral administration, which, in combination with hepatic metabolism and drug elimination and inactivation during its journey in the systemic circu…	Brain-targeting; CNS disorders; Nanomedicine; Nanotechnology; Nasal delivery; Neurogenerative disorders	liposome; nanocarrier; nanoparticle; Alzheimer disease; blood brain barrier; brain pericyte; capillary basement membrane; cell permeabilization; central nervous system disease; cerebrovascular accident; degenerative disease; depression; drug absorption; drug delivery system; drug elimination; drug penetration; drug transport; endothelium cell; epilepsy; homeostasis and regulation; human; lamina p…			GLIADEL		National Institutes of Health, NIH, (R01 CA209818); National Institutes of Health, NIH; National Cancer Institute, NCI, (R01CA238871); National Cancer Institute, NCI	Funding: This research was supported in part by the National Institutes of Health (grant numbers: R01 CA238871 and R01 CA209818).	Alexander A., Agrawal M., Uddin A., Siddique S., Shehata A.M., Shaker M.A., Ata Ur Rahman S., Abdul M.I.M., Shaker M.A., Recent expansions of novel strategies towards the drug targeting into the brain, Int. J. Nanomed, 14, pp. 5895-5909, (2019); Engelhardt B., Sorokin L., The blood-brain and the blood-cerebrospinal fluid barriers: Function and dysfunction, Semin. Immunopathol, 31, pp. 497-511, (2…	T. Minko; Department of Pharmaceutics, Ernest Mario School of Pharmacy, Rutgers, The State University of New Jersey, Piscataway, 160 Frelinghuysen Road, 08854, United States; email: minko@pharmacy.rutgers.edu		MDPI						19994923				English	Pharmaceutics	Review	Final	All Open Access; Gold Open Access; Green Open Access	Scopus	2-s2.0-85120816861
Salave S.; Rana D.; Pardhe R.; Bule P.; Benival D.	Salave, Sagar (57561729100); Rana, Dhwani (57562115900); Pardhe, Rupali (57960387900); Bule, Prajakta (57961462100); Benival, Derajram (54681664900)	57561729100; 57562115900; 57960387900; 57961462100; 54681664900	Unravelling Micro and Nano Vesicular System in Intranasal Drug Delivery for Epilepsy	2022	Pharmaceutical Nanotechnology	10	3		182	193	11	19	10.2174/2211738510666220426115340	https://www.scopus.com/inward/record.uri?eid=2-s2.0-85132752735&doi=10.2174%2f2211738510666220426115340&partnerID=40&md5=995c456509c5901c669cd8cb2ce6ba2f	Department of Pharmaceutics, National Institute of Pharmaceutical Education and Research (NIPER), Ahmedabad, India	Salave S., Department of Pharmaceutics, National Institute of Pharmaceutical Education and Research (NIPER), Ahmedabad, India; Rana D., Department of Pharmaceutics, National Institute of Pharmaceutical Education and Research (NIPER), Ahmedabad, India; Pardhe R., Department of Pharmaceutics, National Institute of Pharmaceutical Education and Research (NIPER), Ahmedabad, India; Bule P., Department …	Background: Epilepsy is one of the major neurological disorders, affecting about 50 million people globally. Oral, intravenous and rectal delivery systems are available for the management of epileptic seizures. However, intranasal delivery serves as beneficial for delivering antiepileptic drugs owing to the advantages it offers. Objective: Various approaches have been developed over the years aim…	drug delivery; Epilepsy; intranasal; nanomedicines; nanoparticles; nasal route	carbamazepine; catechin; chitosan; clobazam; clonazepam; diazepam; gellan; iron oxide; lamotrigine; letrozole; microsphere; midazolam; occludin; octreotide; oxcarbazepine; phenobarbital; phenytoin; polymer; thyrotropin; topiramate; valproic acid; anxiety; attention; bioavailability; biocompatibility; blood brain barrier; crystallization; drug absorption; drug delivery system; drug solubility; emu…		carbamazepine, 298-46-4, 8047-84-5; catechin, 13392-26-2, 154-23-4; chitosan, 9012-76-4; clobazam, 22316-47-8; clonazepam, 1622-61-3; diazepam, 439-14-5; gellan, 71010-52-1; iron oxide, 1332-37-2; lamotrigine, 84057-84-1; letrozole, 112809-51-5; midazolam, 59467-70-8, 59467-96-8; occludin, 176304-61-3; octreotide, 83150-76-9, 1607842-55-6, 135467-16-2, 79517-01-4; oxcarbazepine, 28721-07-5; pheno…					Fisher RS, Cross JH, French JA, Et al., Operational classification of seizure types by the International League Against Epilepsy: Posi-tion Paper of the ILAE Commission for Classification and Termi-nology, Epilepsia, 58, 4, pp. 522-530, (2017); Dupuis N, Auvin S., Inflammation and epilepsy in the developing brain: Clinical and experimental evidence, CNS Neurosci Ther, 21, 2, pp. 141-151, (2015); …	D. Benival; Department of Pharmaceutics, National Institute of Pharmaceutical Education and Research (NIPER), Ahmedabad, India; email: derajram@niperahm.res.in		Bentham Science Publishers						22117385			35473543	English	Pharm. Nanotechnology	Review	Final		Scopus	2-s2.0-85132752735
He Y.-Q.; Zhou C.-C.; Jiang S.-G.; Lan W.-Q.; Zhang F.; Tao X.; Chen W.-S.	He, Yu-Qiong (57193131875); Zhou, Can-Can (57196374307); Jiang, Sheng-Gui (57578789100); Lan, Wen-Qian (58879855600); Zhang, Feng (56246625500); Tao, Xia (36343045500); Chen, Wan-Sheng (57206955441)	57193131875; 57196374307; 57578789100; 58879855600; 56246625500; 36343045500; 57206955441	Natural products for the treatment of chemotherapy-related cognitive impairment and prospects of nose-to-brain drug delivery	2024	Frontiers in Pharmacology	15		1292807				2	10.3389/fphar.2024.1292807	https://www.scopus.com/inward/record.uri?eid=2-s2.0-85184730052&doi=10.3389%2ffphar.2024.1292807&partnerID=40&md5=32502abcbb3c35a38efd632b040860c2	Institute of Chinese Materia Madica, Shanghai University of Traditional Chinese Medicine, Shanghai, China; Department of Pharmacy, Changzheng Hospital, Second Military Medical University, Shanghai, China; Department of Pharmacy, Shanghai Tenth People’s Hospital, Tongji University School of Medicine, Shanghai, China	He Y.-Q., Institute of Chinese Materia Madica, Shanghai University of Traditional Chinese Medicine, Shanghai, China, Department of Pharmacy, Changzheng Hospital, Second Military Medical University, Shanghai, China; Zhou C.-C., Department of Pharmacy, Shanghai Tenth People’s Hospital, Tongji University School of Medicine, Shanghai, China; Jiang S.-G., Department of Pharmacy, Changzheng Hospital, S…	Chemotherapy-related cognitive deficits (CRCI) as one of the common adverse drug reactions during chemotherapy that manifest as memory, attention, and executive function impairments. However, there are still no effective pharmacological therapies for the treatment of CRCI. Natural compounds have always inspired drug development and numerous natural products have shown potential therapeutic effect…	chemotherapy; cognitive deficits; mechanisms; natural products; nose-tobrain-drug-delivery	acetylcholinesterase; caffeic acid; carboplatin; carmustine; carotenoid; catalase; catechin; ceruloplasmin; chitosan; choline acetyltransferase; cisplatin; citrulline; corticosterone; curcumin; cyclophosphamide; digoxin; docetaxel; doxorubicin; epigallocatechin gallate; epinephrine; epirubicin; flavonoid; flavonol; glutathione; influenza vaccine; interleukin 10; interleukin 1beta; interleukin 4; …		acetylcholinesterase, 9000-81-1; caffeic acid, 27323-69-9, 331-39-5; carboplatin, 41575-94-4; carmustine, 154-93-8; catalase, 9001-05-2; catechin, 13392-26-2, 154-23-4; ceruloplasmin, 9031-37-2; chitosan, 9012-76-4; choline acetyltransferase, 9012-78-6; cisplatin, 15663-27-1, 26035-31-4, 96081-74-2; citrulline, 372-75-8; corticosterone, 50-22-6; curcumin, 458-37-7; cyclophosphamide, 50-18-0, 6055…			Changzheng Hospital; Shanghai Sailing Program, (23YF1458100); National Natural Science Foundation of China, NSFC, (81830109, 82204537, 82274173)	The author(s) declare financial support was received for the research, authorship, and/or publication of this article. This study was supported by the National Natural Science Foundation of China (81830109, 82274173, 82204537), Shanghai Sailing Program (23YF1458100), and Jin-Zi-Ta Talent projects of Changzheng Hospital, China (0806).	Abbas H., Sayed N.S.E., Youssef N., Mousa M.R., Fayez A.M., Elsheikh M.A., Et al., Novel luteolin-loaded chitosan decorated nanoparticles for brain-targeting delivery in a sporadic Alzheimer's disease mouse model: focus on antioxidant, anti-inflammatory, and amyloidogenic pathways, Pharmaceutics, 14, 5, (2022); Abd El-Aal S.A., AbdElrahman M., Reda A.M., Afify H., Ragab G.M., El-Gazar A.A., Et al…	W.-S. Chen; Institute of Chinese Materia Madica, Shanghai University of Traditional Chinese Medicine, Shanghai, China; email: chenwansheng@smmu.edu.cn; F. Zhang; Department of Pharmacy, Changzheng Hospital, Second Military Medical University, Shanghai, China; email: fengzhangky@aliyun.com; X. Tao; Department of Pharmacy, Changzheng Hospital, Second Military Medical University, Shanghai, China; em…		Frontiers Media SA						16639812				English	Front. Pharmacol.	Review	Final	All Open Access; Gold Open Access; Green Open Access	Scopus	2-s2.0-85184730052
Rawal S.U.; Patel B.M.; Patel M.M.	Rawal, Shruti U. (57201634528); Patel, Bhoomika M. (55273516700); Patel, Mayur M. (7403720873)	57201634528; 55273516700; 7403720873	New Drug Delivery Systems Developed for Brain Targeting	2022	Drugs	82	7		749	792	43	33	10.1007/s40265-022-01717-z	https://www.scopus.com/inward/record.uri?eid=2-s2.0-85130223634&doi=10.1007%2fs40265-022-01717-z&partnerID=40&md5=1d99a4e3ad2eb8c30ccbac79e9378a6c	Department of Pharmaceutics, Institute of Pharmacy, Nirma University, SG Highway, Chharodi, Gujarat, Ahmedabad, 382481, India; Department of Pharmacology, Institute of Pharmacy, Nirma University, SG Highway, Chharodi, Gujarat, Ahmedabad, 382481, India; Department of Pharmaceutical Technology, L.J. Institute of Pharmacy, L J University, Sarkhej-Sanand Circle Off. S.G. Road, Gujarat, Ahmedabad, 382…	Rawal S.U., Department of Pharmaceutics, Institute of Pharmacy, Nirma University, SG Highway, Chharodi, Gujarat, Ahmedabad, 382481, India, Department of Pharmaceutical Technology, L.J. Institute of Pharmacy, L J University, Sarkhej-Sanand Circle Off. S.G. Road, Gujarat, Ahmedabad, 382210, India; Patel B.M., Department of Pharmacology, Institute of Pharmacy, Nirma University, SG Highway, Chharodi,…	The blood-brain barrier (BBB) and the blood-cerebrospinal fluid barrier (BCSF) are two of the most complex and sophisticated concierges that defend the central nervous system (CNS) by numerous mechanisms. While they maintain the neuro-ecological homeostasis through the regulated entry of essential biomolecules, their conservative nature challenges the entry of most of the drugs intended for CNS d…		Blood-Brain Barrier; Brain; Central Nervous System; Drug Delivery Systems; Humans; Prodrugs; ABC transporter subfamily B; carbon nanotube; cubosome; dendrimer; drug carrier; hydrogel; inorganic compound; lipo polymeric nanohybrid; metal organic framework; molecular scaffold; nanocarrier; nanocrystal; nanofiber; nanomaterial; nanoparticle; new drug; niosome; polymer nanoparticle; polymerosome; pro…		ABC transporter subfamily B, 149200-37-3, 208997-77-7; Prodrugs,					Feigin V.L., Vos T., Nichols E., Et al., The global burden of neurological disorders: translating evidence into policy, Lancet Neurol, 19, pp. 255-265, (2020); Bhadada S., Bhatt J., Amin A., Development F., Getting into the Brain Approaches to Enhance Brain Drug Delivery, (2014); Gribkoff V.K., Kaczmarek L.K., Neuropharmacology The need for new approaches in CNS drug discovery: why drugs have fai…	M.M. Patel; Department of Pharmaceutics, Institute of Pharmacy, Nirma University, Ahmedabad, SG Highway, Chharodi, Gujarat, 382481, India; email: drmayurmpatel@gmail.com		Adis						00126667		DRUGA	35596879	English	Drugs	Review	Final		Scopus	2-s2.0-85130223634
Eqbal A.; Ansari V.A.; Hafeez A.; Ahsan F.; Imran M.; Tanweer S.	Eqbal, Asif (57226790245); Ansari, Vaseem Ahamad (55445308500); Hafeez, Abdul (57202956809); Ahsan, Farogh (55359737700); Imran, Mohd (57649976500); Tanweer, Saquib (57226790164)	57226790245; 55445308500; 57202956809; 55359737700; 57649976500; 57226790164	Recent applications of nanoemulsion based drug delivery system: A review	2021	Research Journal of Pharmacy and Technology	14	5		2852	2858	6	19	10.52711/0974-360X.2021.00502	https://www.scopus.com/inward/record.uri?eid=2-s2.0-85112735579&doi=10.52711%2f0974-360X.2021.00502&partnerID=40&md5=9b16ccc5aab9fb67207e2b4572b86b30	Faculty of Pharmacy, Integral University, Lucknow, Uttar Pradesh, 226026, India; Faculty of Pharmacy, Integral University (Pharmacy), Lucknow, Uttar Pradesh, India	Eqbal A., Faculty of Pharmacy, Integral University, Lucknow, Uttar Pradesh, 226026, India; Ansari V.A., Faculty of Pharmacy, Integral University (Pharmacy), Lucknow, Uttar Pradesh, India; Hafeez A., Faculty of Pharmacy, Integral University, Lucknow, Uttar Pradesh, 226026, India; Ahsan F., Faculty of Pharmacy, Integral University, Lucknow, Uttar Pradesh, 226026, India; Imran M., Faculty of Pharmac…	Nanoemulsions are drug transporters for the delivery of therapeutic agents. They possess the small droplet size having the range of 20×10-9-200×10-9m. The main purpose of using Nanoemulsion is to enhance the drug bio-availability of transdermal drug delivery system. With the help of phase diagram, we can select the components of nanoemulsion depending upon formulas ratio of oil phase, surfactant/…	Applications; Characterizations; Nano emulsion; Nanoemulsion; Poorly soluble drug	cosurfactant; dye; nanoshape; surfactant; water; water oil cream; controlled drug release; dispersity; drug administration route; drug analysis; drug bioavailability; drug delivery system; drug dose; drug efficacy; drug formulation; drug release; drug solubility; drug stability; drug uptake; drug use; emulsion; encapsulation; flocculation; flow kinetics; intranasal drug administration; intraocula…		water, 7732-18-5					Reza K.H., Nanoemulsion as a novel transdermal drug delivery system, International Journal of Pharmaceutical Sciences and Research, 2, 8, (2011); Thakur N., Garg G., Sharma P.K., Kumar N., Nanoemulsions: A review on various pharmaceutical application, Global Journal of Pharmacology, 6, 3, pp. 222-225, (2012); Savardekar P., Bajaj A., Nanoemulsions-a review, Inter J Res Pharm and Chem, 6, pp. 312-…	V.A. Ansari; Faculty of Pharmacy, Integral University (Pharmacy), Lucknow, Uttar Pradesh, India; email: vaseem@iul.ac.in		Research Journal of Pharmacy and Technology						09743618				English	Res. J. Pharm. Technol.	Review	Final		Scopus	2-s2.0-85112735579
Kumar N.; Khurana B.; Arora D.	Kumar, Nitish (57222165001); Khurana, Bharat (57197365559); Arora, Daisy (36338383700)	57222165001; 57197365559; 36338383700	Nose-to-brain drug delivery for the treatment of glioblastoma multiforme: nanotechnological interventions	2023	Pharmaceutical Development and Technology	28	10		1032	1047	15	4	10.1080/10837450.2023.2285506	https://www.scopus.com/inward/record.uri?eid=2-s2.0-85178055928&doi=10.1080%2f10837450.2023.2285506&partnerID=40&md5=1f092974855a3163b153ba3ae42a7b7e	Department of Pharmaceutics, ISF College of Pharmacy, Punjab, Moga, India; Department of Pharmaceutics, Adarsh Vijendra Institute of Pharmaceutical Sciences, Shobhit University, Uttar Pradesh, Gangoh, India; Department of Pharmacy, Panipat Institute of Engineering and Technology, Haryana, Panipat, India	Kumar N., Department of Pharmaceutics, ISF College of Pharmacy, Punjab, Moga, India; Khurana B., Department of Pharmaceutics, Adarsh Vijendra Institute of Pharmaceutical Sciences, Shobhit University, Uttar Pradesh, Gangoh, India; Arora D., Department of Pharmacy, Panipat Institute of Engineering and Technology, Haryana, Panipat, India	Glioblastoma multiforme (GBM) is the most aggressive malignant brain tumor with a short survival rate. Extensive research is underway for the last two decades to find an effective treatment for GBM but the tortuous pathophysiology, development of chemoresistance, and presence of BBB are the major challenges, prompting scientists to look for alternative targets and delivery strategies. Therefore, …	blood-brain barrier; Glioblastoma multiforme; lipidic nanoparticles; nanocarriers; nose to brain drug delivery; polymeric nanoparticles	Blood-Brain Barrier; Brain; Brain Neoplasms; Drug Delivery Systems; Glioblastoma; Humans; Nanoparticles; inorganic compound; nanocarrier; nanoparticle; polymer nanoparticle; salirasib; blood brain barrier; drug delivery system; glioblastoma; human; microemulsion; nanoemulsion; nanotechnology; nonhuman; patent; Review; toxicity testing; brain; brain tumor; drug delivery system; glioblastoma; metab…		salirasib, 162520-00-5					Abbott N.J., Friedman A., Overview and introduction: the blood-brain barrier in health and disease, Epilepsia, 53, 6, pp. 1-6, (2012); Abbruzzese C., Persico M., Matteoni S., Paggi M.G., Molecular biology in glioblastoma multiforme treatment, Cells, 11, 11, (2022); Adamson C., Kanu O.O., Mehta A.I., Di C., Lin N., Mattox A.K., Bigner D.D., Glioblastoma multiforme: a review of where we have been a…	D. Arora; Department of Pharmacy, Panipat Institute of Engineering and Technology, Panipat, Haryana, 132102, India; email: daisyarora86@gmail.com		Taylor and Francis Ltd.						10837450		PDTEF	37975846	English	Pharm. Dev. Technol.	Review	Final		Scopus	2-s2.0-85178055928
Kakad S.P.; Kshirsagar S.J.	Kakad, Smita P. (57221919956); Kshirsagar, Sanjay J. (35113362600)	57221919956; 35113362600	Neuro-AIDS: Current status and challenges to antiretroviral drug therapy (ART) for its treatment	2020	Current Drug Therapy	15	5		469	481	12	9	10.2174/1574885515666200604123046	https://www.scopus.com/inward/record.uri?eid=2-s2.0-85100520829&doi=10.2174%2f1574885515666200604123046&partnerID=40&md5=459a08c5e609c598fc9bb4ecee1db8f7	Department of Pharmaceutics, MET’s Institute of Pharmacy, Adgaon, Nashik, India; Savitribai Phule Pune University, Maharashtra, Pune, 422003, India	Kakad S.P., Department of Pharmaceutics, MET’s Institute of Pharmacy, Adgaon, Nashik, India, Savitribai Phule Pune University, Maharashtra, Pune, 422003, India; Kshirsagar S.J., Department of Pharmaceutics, MET’s Institute of Pharmacy, Adgaon, Nashik, India, Savitribai Phule Pune University, Maharashtra, Pune, 422003, India	Introduction: The infiltration of HIV into the brain alters the functions of the nervous system known as Neuro-AIDS. It leads to neuronal defects clinically manifested by motor and cog-nitive dysfunctions. Materials and Methods: Current antiretroviral therapy can prevent viral replication but cannot cure the disease completely. HAART-Highly active antiretroviral therapy is used for the treatment …	Brain; Current antiretroviral therapy; Dementia; HIV; Neuro-AIDS; Neuro-AIDS challenges	abacavir; delavirdine; dolutegravir; efavirenz; elvitegravir; enfuvirtide; fosamprenavir; indinavir; lamivudine; liposome; lopinavir; nevirapine; raltegravir; ritonavir; saquinavir; stavudine; tenofovir; vaccine; zidovudine; acquired immune deficiency syndrome; acute inflammatory demyelinating polyneuropathy; bacterial meningitis; blood brain barrier; central nervous system; cerebrovascular accid…		abacavir, 136470-78-5, 188062-50-2; delavirdine, 136817-59-9; dolutegravir, 1051375-16-6, 1051375-19-9, 1172581-47-3, 1229006-39-6; efavirenz, 154598-52-4; elvitegravir, 697761-98-1; enfuvirtide, 159519-65-0; fosamprenavir, 226700-79-4, 226700-80-7, 226700-81-8; indinavir, 150378-17-9, 157810-81-6, 180683-37-8; lamivudine, 134678-17-4, 134680-32-3; lopinavir, 192725-17-0; nevirapine, 129618-40-2;…					McArthur JC., HIV dementia: an evolving disease, J Neuroimmunol, 157, 1-2, pp. 3-10, (2004); Health Topic; McArthur JC, Brew BJ, Nath A., Neurological complications of HIV infection, Lancet Neurol, 4, 9, pp. 543-555, (2005); (2015); de Almeida SM, Letendre S, Ellis R., Human immunodeficiency virus and the central nervous system, Braz J Infect Dis, 10, 1, pp. 41-50, (2006); Kanmogne GD, Singh S, R…	S.P. Kakad; Department of Pharmaceutics, MET’s Institute of Pharmacy, Nashik, Adgaon, India; email: smitadarade87@gmail.com; S.P. Kakad; Savitribai Phule Pune University, Maharashtra, Pune, 422003, India; email: smitadarade87@gmail.com		Bentham Science Publishers						15748855				English	Curr. Crug Ther.	Review	Final		Scopus	2-s2.0-85100520829
Prajapati S.C.; Singh S.; Singh B.; Sengar M.; Mishra V.	Prajapati, Shiv C. (57216546780); Singh, Sunita (58597194400); Singh, Bhupendra (59099869200); Sengar, Mukul (58046450700); Mishra, Vinay (58825730200)	57216546780; 58597194400; 59099869200; 58046450700; 58825730200	Nanotechnology-based Intranasal Drug Delivery Systems: A Review	2024	International Journal of Drug Delivery Technology	14	1		472	480	8	4	10.25258/ijddt.14.1.66	https://www.scopus.com/inward/record.uri?eid=2-s2.0-85191809629&doi=10.25258%2fijddt.14.1.66&partnerID=40&md5=e1366f902b7ed6b02833fd8290ed3ab2	Department of Paint Technology, Government Polytechnic Bindki, Uttar Pradesh, Fatehpur, India; Department of Pharmacy, Ambekeshwar Institute of Pharmaceutical Sciences, Uttar Pradesh, Lucknow, India; Teerthanker Mahaveer University, Uttar Pradesh, Moradabad, India; Department of Chemical Engineering, Institute of Engineering and Technology, Uttar Pradesh, Lucknow, India	Prajapati S.C., Department of Paint Technology, Government Polytechnic Bindki, Uttar Pradesh, Fatehpur, India; Singh S., Department of Pharmacy, Ambekeshwar Institute of Pharmaceutical Sciences, Uttar Pradesh, Lucknow, India; Singh B., Teerthanker Mahaveer University, Uttar Pradesh, Moradabad, India; Sengar M., Department of Chemical Engineering, Institute of Engineering and Technology, Uttar Pra…	An experimental study has focused on developing a different approach to systemic oral along with parenteral administration in order to overcome their common drawbacks, including hepatic first-pass, which reduces drug bioavailability following oral administration, off-target effects, low patient compliance, along with a slow onset of pharmacological action through first-aid cases. Novel drug deliv…	Advantages; Intranasal; Nanotechnology and Methods; Novel drug delivery systems	acetylcholinesterase; amiloride; biomaterial; carbomer; carbon nanotube; cellulose; chitosan; deoxycholate sodium; didanosine; doxorubicin; Emulsomes; galantamine; hydrogel; letrozole; liposome; lorazepam; melatonin; methylprednisolone; microsphere; morphine; nanocarrier; nanogel; neurotoxin; olanzapine; phosphatidylcholine; polyacrylic acid; quantum dot; risperidone; rivastigmine; sertraline; so…		acetylcholinesterase, 9000-81-1; amiloride, 2016-88-8, 2609-46-3; carbomer, 9007-20-9, 9062-04-8; cellulose, 61991-22-8, 68073-05-2, 9004-34-6; chitosan, 9012-76-4; deoxycholate sodium, 302-95-4; didanosine, 69655-05-6; doxorubicin, 23214-92-8, 25316-40-9; galantamine, 1953-04-4, 357-70-0; letrozole, 112809-51-5; lorazepam, 846-49-1, 110032-65-0, 91402-80-1; melatonin, 73-31-4; methylprednisolone…					Rai G, Gauba P, Dang S., Recent advances in nanotechnology for Intra-nasal drug delivery and clinical applications, Journal of Drug Delivery Science and Technology, (2023); Vishwakarma R, Tare H, Jain SK., Design and Development of Insulin Loaded Microspheres for Oral Delivery, International Journal of Drug Delivery Technology, 13, 4, pp. 1497-1502, (2023); Kadiwala AI, Patel PH, Chakraborthy G.,…	S.C. Prajapati; Department of Paint Technology, Government Polytechnic Bindki, Fatehpur, Uttar Pradesh, India; email: scprajapati@yahoo.com		Dr. Yashwant Research Labs Pvt. Ltd.						09754415				English	Int. J. Drug Deliv. Technol.	Review	Final		Scopus	2-s2.0-85191809629
Patharapankal E.J.; Ajiboye A.L.; Mattern C.; Trivedi V.	Patharapankal, Elizabeth J. (58849128600); Ajiboye, Adejumoke Lara (57204552906); Mattern, Claudia (7006296048); Trivedi, Vivek (36638620700)	58849128600; 57204552906; 7006296048; 36638620700	Nose-to-Brain (N2B) Delivery: An Alternative Route for the Delivery of Biologics in the Management and Treatment of Central Nervous System Disorders	2024	Pharmaceutics	16	1	66				21	10.3390/pharmaceutics16010066	https://www.scopus.com/inward/record.uri?eid=2-s2.0-85183394856&doi=10.3390%2fpharmaceutics16010066&partnerID=40&md5=37694bed4d90987c0b3f878af87e6af1	Medway School of Pharmacy, University of Kent, Central Avenue, Chatham Maritime, Canterbury, ME4 4TB, United Kingdom; MetP Pharma AG, Schynweg 7, Emmetten, 6376, Switzerland	Patharapankal E.J., Medway School of Pharmacy, University of Kent, Central Avenue, Chatham Maritime, Canterbury, ME4 4TB, United Kingdom; Ajiboye A.L., Medway School of Pharmacy, University of Kent, Central Avenue, Chatham Maritime, Canterbury, ME4 4TB, United Kingdom; Mattern C., MetP Pharma AG, Schynweg 7, Emmetten, 6376, Switzerland; Trivedi V., Medway School of Pharmacy, University of Kent, C…	In recent years, there have been a growing number of small and large molecules that could be used to treat diseases of the central nervous system (CNS). Nose-to-brain delivery can be a potential option for the direct transport of molecules from the nasal cavity to different brain areas. This review aims to provide a compilation of current approaches regarding drug delivery to the CNS via the nose…	biologics; CNS disorders; nasal delivery; nose-to-brain	1,2 dioleoyl 3 trimethylammoniopropane; 2 hydroxypropyl beta cyclodextrin; activin A; agomelatine; alpha cyclodextrin; angiotensin II; antisense oligonucleotide; apomorphine; aptamer; argipressin; aripiprazole; asenapine; biological product; bovine serum albumin; brain derived neurotrophic factor; bromocriptine; buspirone; calcitonin gene related peptide; carbopol 974p; caspase inhibitor; castor …		1,2 dioleoyl 3 trimethylammoniopropane, 144189-73-1; 2 hydroxypropyl beta cyclodextrin, 94035-02-6, 128446-35-5; activin A, 104625-48-1; agomelatine, 138112-76-2; alpha cyclodextrin, 10016-20-3; angiotensin II, 11128-99-7, 68521-88-0; apomorphine, 314-19-2, 58-00-4, 41035-30-7, 41372-20-7; argipressin, 113-79-1; aripiprazole, 129722-12-9; asenapine, 65576-45-6, 85650-56-2; brain derived neurotrop…	DDAVP; baqsimi; humulin r; minirin; noctiva; octostim spray				Di Nunzio J.C., Williams R.O., CNS disorders—Current treatment options and the prospects for Advanced Therapies, Drug Dev. Ind. Pharm, 34, pp. 1141-1167, (2008); Kesselheim A.S., Hwang T.J., Franklin J.M., Two decades of new drug development for Central Nervous System Disorders, Nat. Rev. Drug Discov, 14, pp. 815-816, (2015); Crawford L., Rosch J., Putnam D., Concepts, technologies, and practices…	V. Trivedi; Medway School of Pharmacy, University of Kent, Canterbury, Central Avenue, Chatham Maritime, ME4 4TB, United Kingdom; email: v.trivedi@kent.ac.uk		Multidisciplinary Digital Publishing Institute (MDPI)						19994923				English	Pharmaceutics	Review	Final	All Open Access; Gold Open Access; Green Open Access	Scopus	2-s2.0-85183394856
Froelich A.; Osmałek T.; Jadach B.; Puri V.; Michniak-Kohn B.	Froelich, Anna (12766348700); Osmałek, Tomasz (25825361400); Jadach, Barbara (56872840800); Puri, Vinam (57215672497); Michniak-Kohn, Bozena (24401361300)	12766348700; 25825361400; 56872840800; 57215672497; 24401361300	Microemulsion-based media in nose-to-brain drug delivery	2021	Pharmaceutics	13	2	201	1	37	36	64	10.3390/pharmaceutics13020201	https://www.scopus.com/inward/record.uri?eid=2-s2.0-85100754446&doi=10.3390%2fpharmaceutics13020201&partnerID=40&md5=73e2b76a62e358b59fb02d9a914168df	Department of Pharmaceutical Technology, Poznan University of Medical Sciences, 6 Grunwaldzka Street, Poznań, 60-780, Poland; Center for Dermal Research and Ernest Mario School of Pharmacy, Rutgers, The State University of New Jersey, Piscataway, 08854, NJ, United States	Froelich A., Department of Pharmaceutical Technology, Poznan University of Medical Sciences, 6 Grunwaldzka Street, Poznań, 60-780, Poland; Osmałek T., Department of Pharmaceutical Technology, Poznan University of Medical Sciences, 6 Grunwaldzka Street, Poznań, 60-780, Poland; Jadach B., Department of Pharmaceutical Technology, Poznan University of Medical Sciences, 6 Grunwaldzka Street, Poznań, 6…	Nose-to-brain drug delivery has recently attracted enormous attention as an alternative to other delivery routes, including the most popular oral one. Due to the unique anatomical features of the nasal cavity, drugs administered intranasally can be delivered directly to the central nervous system. The most important advantage of this approach is the ability to avoid the blood–brain barrier surrou…	Blood–brain barrier; Drug delivery; Microemulsion; Nose to brain	asenapine; carbamazepine; carbopol 934; clobazam; diazepam; diethylene glycol monoethyl ether; donepezil; galantamine; huperzine A; ibuprofen; lorazepam; morin; octanoin; olanzapine; paliperidone; phenytoin; piracetam; quetiapine; risperidone; rivastigmine; sulpiride; tacrine; vinpocetine; Alzheimer disease; blood brain barrier; degenerative disease; drug delivery system; drug formulation; drug t…		asenapine, 65576-45-6, 85650-56-2; carbamazepine, 298-46-4, 8047-84-5; carbopol 934, 9007-16-3; clobazam, 22316-47-8; diazepam, 439-14-5; diethylene glycol monoethyl ether, 111-90-0; donepezil, 120011-70-3, 120014-06-4, 142057-77-0; galantamine, 1953-04-4, 357-70-0; huperzine A, 102518-79-6, 92138-20-0; ibuprofen, 15687-27-1, 79261-49-7, 31121-93-4, 527688-20-6; lorazepam, 846-49-1; morin, 480-16…			Department of Pharmaceutical Technology; Ministry of Science and Higher Education of Poland fund, (3899/H2020/2018/2); Horizon 2020 Framework Programme, H2020; H2020 Marie Skłodowska-Curie Actions, MSCA, (778051); Ministerstwo Edukacji i Nauki, MNiSW; Uniwersytet Medyczny im. Karola Marcinkowskiego w Poznaniu, UMP	The research was funded by the European Union’s Horizon 2020 research and innovation programme under the Marie Skłodowska-Curie grant agreement No 778051 and the Ministry of Science and Higher Education of Poland fund for supporting internationally co-financed projects in 2018–2022 (agreement No 3899/H2020/2018/2). This article reflects the authors’ views only. Neither the Research Executive Agen…	Alam M.I., Beg S., Samad A., Baboota S., Kohli K., Ali J., Ahuja A., Akbar M., Strategy for effective brain drug delivery, Eur. J. Pharm. Sci, 40, pp. 385-403, (2010); Ballabh P., Braun A., Nedergaard M., The blood-brain barrier: An overview: Structure, regulation, and clinical implications, Neurobiol. Dis, 16, pp. 1-13, (2004); Kabanov A.V., Batrakova E.V., Polymer nanomaterials for drug deliver…	A. Froelich; Department of Pharmaceutical Technology, Poznan University of Medical Sciences, Poznań, 6 Grunwaldzka Street, 60-780, Poland; email: froelich@ump.edu.pl		MDPI AG						19994923				English	Pharmaceutics	Review	Final	All Open Access; Gold Open Access; Green Open Access	Scopus	2-s2.0-85100754446
Javed S.; Mangla B.; Almoshari Y.; Sultan M.H.; Ahsan W.	Javed, Shamama (24921416100); Mangla, Bharti (57196042379); Almoshari, Yosif (57202775484); Sultan, Muhammad H. (57214385595); Ahsan, Waquar (24605168800)	24921416100; 57196042379; 57202775484; 57214385595; 24605168800	Nanostructured lipid carrier system: A compendium of their formulation development approaches, optimization strategies by quality by design, and recent applications in drug delivery	2022	Nanotechnology Reviews	11	1		1744	1777	33	45	10.1515/ntrev-2022-0109	https://www.scopus.com/inward/record.uri?eid=2-s2.0-85129192417&doi=10.1515%2fntrev-2022-0109&partnerID=40&md5=d804a40e3b89ac2a012525cb08aaa853	Department of Pharmaceutics, College of Pharmacy, Jazan University, P. Box No. 114, Jazan, Saudi Arabia; Department of Pharmaceutics, School of Pharmaceutical Sciences, Delhi Pharmaceutical Sciences and Research University (DPSRU), New Delhi, 110017, India; Department of Pharmaceutical Chemistry, College of Pharmacy, Jazan University, P. Box No. 114, Jazan, Saudi Arabia	Javed S., Department of Pharmaceutics, College of Pharmacy, Jazan University, P. Box No. 114, Jazan, Saudi Arabia; Mangla B., Department of Pharmaceutics, School of Pharmaceutical Sciences, Delhi Pharmaceutical Sciences and Research University (DPSRU), New Delhi, 110017, India; Almoshari Y., Department of Pharmaceutics, College of Pharmacy, Jazan University, P. Box No. 114, Jazan, Saudi Arabia; S…	The lipid-based colloidal carriers, such as nanostructured lipid carriers (NLCs), solid lipid nanoparticles (SLNs), nanocapsules, liposomes, and microemulsion, are the latest and significant entrants in the development of drug delivery systems owing to their myriad advantages. The NLCs are second-generation SLNs having unstructured matrix, have high drug loading, and provide long-term drug stabil…	lipid nanocarriers; nanostructured lipid carriers; novel drug delivery; optimization; quality by design; statistical designs	Controlled drug delivery; Liposomes; Planning; Sols; Targeted drug delivery; Formulation development; Lipid carriers; Lipid nanocarrier; Lipid nanoparticles; Nano-structured; Nanostructured lipid carrier; Novel drug delivery; Optimisations; Quality by designs; Statistical design; Microemulsions					Deputyship for Research & Innovation; Ministry of Education in Saudi Arabia; Ministry of Education, Saudi Arabia, (ISP20-15)	Funding text 1: The authors extend their appreciation to the Deputyship for Research & Innovation, Ministry of Education in Saudi Arabia, for funding this research work under the project number: ISP20-15. ; Funding text 2: Funding information: This work was funded by the Deputyship for Research & Innovation, Ministry of Education, Saudi Arabia (project no. ISP20-15).	Scioli Montoto S., Muraca G., Ruiz M.E., Solid lipid nanoparticles for drug delivery: Pharmacological and biopharmaceutical aspects, Front Mol Biosci, 7, (2020); Souto E.B., Wissing S.A., Barbosa C.M., Muller R.H., Development of a controlled release formulation based on SLN and NLC for topical clotrimazole delivery, Int J Pharm, 278, 1, pp. 71-77, (2004); Sakellari G.I., Zafeiri I., Batchelor H.…	S. Javed; Department of Pharmaceutics, College of Pharmacy, Jazan University, Jazan, P. Box No. 114, Saudi Arabia; email: sjahmad@jazanu.edu.sa		De Gruyter Open Ltd						21919089				English	Nanotechnol. Rev.	Review	Final	All Open Access; Gold Open Access	Scopus	2-s2.0-85129192417
Babu S.R.; Shekara H.H.; Sahoo A.K.; Harsha Vardhan P.V.; Thiruppathi N.; Venkatesh M.P.	Babu, Someshbabu Ramesh (58683866400); Shekara, Harshith Hosahalli (58683875600); Sahoo, Ashish Kumar (58260981100); Harsha Vardhan, Pyda Venkata (58278515300); Thiruppathi, Nitheesh (58683866500); Venkatesh, Madhugiri Prakash (37032225000)	58683866400; 58683875600; 58260981100; 58278515300; 58683866500; 37032225000	Intranasal nanoparticulate delivery systems for neurodegenerative disorders: a review	2023	Therapeutic Delivery	14	9		571	594	23	7	10.4155/tde-2023-0019	https://www.scopus.com/inward/record.uri?eid=2-s2.0-85175491119&doi=10.4155%2ftde-2023-0019&partnerID=40&md5=2732eac8b38845427f6ec88f0c1f3ebe	Department of Pharmaceutics, JSS College of Pharmacy, JSS Academy of Higher Education & Research, Mysuru, India; Faculty of Pharmaceutical Sciences, UCSI University, Kaula Lampur, Malaysia	Babu S.R., Department of Pharmaceutics, JSS College of Pharmacy, JSS Academy of Higher Education & Research, Mysuru, India; Shekara H.H., Department of Pharmaceutics, JSS College of Pharmacy, JSS Academy of Higher Education & Research, Mysuru, India; Sahoo A.K., Department of Pharmaceutics, JSS College of Pharmacy, JSS Academy of Higher Education & Research, Mysuru, India; Harsha Vardhan P.V., De…	Neurodegenerative diseases are a significant cause of mortality worldwide, and the blood-brain barrier (BBB) poses a significant challenge for drug delivery. An intranasal route is a prominent approach among the various methods to bypass the BBB. There are different pathways involved in intranasal drug delivery. The drawbacks of this method include mucociliary clearance, enzymatic degradation and…	blood-brain barrier; drug-delivery system; intranasal; nanoparticle; neurodegenerative	Administration, Intranasal; Blood-Brain Barrier; Brain; Drug Delivery Systems; Humans; Nanoparticles; Neurodegenerative Diseases; chitosan nanoparticle; liposome; microsphere; niosome; polymer lipid hybrid nanoparticle; polymer nanoparticle; ropinirole; unclassified drug; nanoparticle; Alzheimer disease; amyotrophic lateral sclerosis; blood brain barrier; cerebrospinal fluid; degenerative disease…		ropinirole, 91374-21-9, 91374-20-8					Khan A.R., Liu M., Khan M.W., Zhai G., Progress in brain targeting drug delivery system by nasal route, J. Control. Rel., 268, pp. 364-389, (2017); Pardridge W.M., The blood-brain barrier: Bottleneck in brain drug development, NeuroRX, 2, 1, pp. 3-14, (2005); Mistry A., Stolnik S., Illum L., Nanoparticles for direct nose-to-brain delivery of drugs, Int. J. Pharm., 379, 1, pp. 146-157, (2009); Rai…	M.P. Venkatesh; Department of Pharmaceutics, JSS College of Pharmacy, JSS Academy of Higher Education & Research, Mysuru, India; email: venkateshmpv@jssuni.edu.in		Newlands Press Ltd						20415990			37691577	English	Ther. Deliv.	Review	Final		Scopus	2-s2.0-85175491119
Meirinho S.; Rodrigues M.; Santos A.O.; Falcão A.; Alves G.	Meirinho, Sara (57202604032); Rodrigues, Márcio (55513387900); Santos, Adriana O. (14049212000); Falcão, Amílcar (25639474900); Alves, Gilberto (57192643826)	57202604032; 55513387900; 14049212000; 25639474900; 57192643826	Self-Emulsifying Drug Delivery Systems: An Alternative Approach to Improve Brain Bioavailability of Poorly Water-Soluble Drugs through Intranasal Administration	2022	Pharmaceutics	14	7	1487				21	10.3390/pharmaceutics14071487	https://www.scopus.com/inward/record.uri?eid=2-s2.0-85137288418&doi=10.3390%2fpharmaceutics14071487&partnerID=40&md5=77e567b6f8bd74edf24dc3318a22711a	CICS-UBI—Health Sciences Research Centre, University of Beira Interior, Av. Infante D. Henrique, Covilha, 6200-506, Portugal; Faculty of Health Sciences, University of Beira Interior, Av. Infante D. Henrique, Covilha, 6200-506, Portugal; CPIRN-UDI-IPG, Center for Potential and Innovation of Natural Resources, Research Unit for Inland Development, Polythecnic Institute of Guarda, Guarda, 6300-559,…	Meirinho S., CICS-UBI—Health Sciences Research Centre, University of Beira Interior, Av. Infante D. Henrique, Covilha, 6200-506, Portugal, Faculty of Health Sciences, University of Beira Interior, Av. Infante D. Henrique, Covilha, 6200-506, Portugal; Rodrigues M., CICS-UBI—Health Sciences Research Centre, University of Beira Interior, Av. Infante D. Henrique, Covilha, 6200-506, Portugal, Faculty …	Efforts in discovering new and effective neurotherapeutics are made daily, although most fail to reach clinical trials. The main reason is their poor bioavailability, related to poor aqueous solubility, limited permeability through biological membranes, and the hepatic first-pass metabolism. Nevertheless, crossing the blood–brain barrier is the major drawback associated with brain drug delivery. …	bioavailability; brain; intranasal; neurotherapeutics; self-emulsifying drug delivery systems						Portuguese Foundation for Science, (CENTRO-01-0145-FEDER-000013); Sistema de Apoio à Investigação Científica e Tecnológica; Fundação para a Ciência e a Tecnologia, FCT, (SFRH/BD/136028/2018, UIDB/00709/2020, UIDP/00709/2020); Fundação para a Ciência e a Tecnologia, FCT; European Regional Development Fund, ERDF	This work was gratefully supported by the Foundation for Science and Technology (FCT) for the PhD fellowship of Sara Meirinho (SFRH/BD/136028/2018). The authors also acknowledge the support provided within the scope of the CICS-UBI projects UIDB/00709/2020 and UIDP/00709/2020, financed by national funds through the Portuguese Foundation for Science and Technology/MCTES. The authors also would lik…	Pandey M., Jain N., Kanoujia J., Hussain Z., Gorain B., Advances and Challenges in Intranasal Delivery of Antipsychotic Agents Targeting the Central Nervous System, Front. Pharmacol, 13, (2022); Zhou X., Smith Q.R., Liu X., Brain penetrating peptides and peptide–drug conjugates to overcome the blood–brain barrier and target CNS diseases, Wiley Interdiscip. Rev. Nanomed. Nanobiotech, 13, (2021); C…	G. Alves; CICS-UBI—Health Sciences Research Centre, University of Beira Interior, Covilha, Av. Infante D. Henrique, 6200-506, Portugal; email: gilberto@fcsaude.ubi.pt		MDPI						19994923				English	Pharmaceutics	Review	Final	All Open Access; Gold Open Access; Green Open Access	Scopus	2-s2.0-85137288418
Misra S.K.; Pathak K.	Misra, Shashi Kiran (55445829700); Pathak, Kamla (14042531400)	55445829700; 14042531400	Nose-to-Brain Targeting via Nanoemulsion: Significance and Evidence	2023	Colloids and Interfaces	7	1	23				21	10.3390/colloids7010023	https://www.scopus.com/inward/record.uri?eid=2-s2.0-85150938025&doi=10.3390%2fcolloids7010023&partnerID=40&md5=9ca6c9959ef2f95519ccb95b649b43c4	School of Pharmaceutical Sciences, CSJM University, Uttar Pradesh, Kanpur, 208024, India; Faculty of Pharmacy, Uttar Pradesh University of Medical Sciences Saifai, Uttar Pradesh, Etawah, 206130, India	Misra S.K., School of Pharmaceutical Sciences, CSJM University, Uttar Pradesh, Kanpur, 208024, India; Pathak K., Faculty of Pharmacy, Uttar Pradesh University of Medical Sciences Saifai, Uttar Pradesh, Etawah, 206130, India	Background: Non-invasive and patient-friendly nose-to-brain pathway is the best-suited route for brain delivery of therapeutics as it bypasses the blood–brain barrier. The intranasal pathway (olfactory and trigeminal nerves) allows the entry of various bioactive agents, delivers a wide array of hydrophilic and hydrophobic drugs, and circumvents the hepatic first-pass effect, thus targeting neurol…	blood–brain barrier; intranasal; nanoemulsions; neurological disorders; non-invasive								Liu P., Jiang C., Brain-targeting drug delivery systems, Wiley Interdiscip. Rev. Nanomed. Nanobiotechnol, 14, (2022); Pajouhesh H., Lenz G.R., Medicinal chemical properties of successful central nervous system drugs, NeuroRx, 2, pp. 541-553, (2005); Daneman R., Prat A., The blood-brain barrier, Cold Spring Harb. Perspect. Biol, 7, (2015); Banks W.A., From blood-brain barrier to blood-brain interf…	K. Pathak; Faculty of Pharmacy, Uttar Pradesh University of Medical Sciences Saifai, Etawah, Uttar Pradesh, 206130, India; email: deanpharmacy2015@gmail.com		MDPI						25045377				English	Colloids Interfaces	Review	Final	All Open Access; Gold Open Access	Scopus	2-s2.0-85150938025
Botan M.V.G.; da Silva J.B.; Bruschi M.L.	Botan, Maria Vitoria Gouveia (58574709300); da Silva, Jéssica Bassi (57193346038); Bruschi, Marcos Luciano (7103120160)	58574709300; 57193346038; 7103120160	Technological Strategies Applied to Pharmaceutical Systems for Intranasal Administration of Drugs Intended for Neurological Treatments: A Review	2024	AAPS PharmSciTech	25	8	258				1	10.1208/s12249-024-02974-9	https://www.scopus.com/inward/record.uri?eid=2-s2.0-85208291948&doi=10.1208%2fs12249-024-02974-9&partnerID=40&md5=c7a031f57d34dc19f6852ec9371aa439	Postgraduate Program in Pharmaceutical Sciences, Laboratory of Research and Development of Drug Delivery Systems, Department of Pharmacy, State University of Maringa, PR, Maringa, Brazil	Botan M.V.G., Postgraduate Program in Pharmaceutical Sciences, Laboratory of Research and Development of Drug Delivery Systems, Department of Pharmacy, State University of Maringa, PR, Maringa, Brazil; da Silva J.B., Postgraduate Program in Pharmaceutical Sciences, Laboratory of Research and Development of Drug Delivery Systems, Department of Pharmacy, State University of Maringa, PR, Maringa, Br…	The complexity of treating neurological diseases has meant that new strategies have had to be developed to deliver drugs to the brain more efficiently and safely. Intranasal drug delivery is characterized by its ease of administration, safety, and rapid delivery directly from the nose to the brain. Several strategies have been developed to improve the delivery of drugs to the brain via nasal admi…	drug delivery; intranasal; nose-to-brain delivery; pharmaceutical systems; technological strategies	Administration, Intranasal; Animals; Biological Availability; Brain; Drug Delivery Systems; Humans; Liposomes; Nasal Mucosa; Nervous System Diseases; Polymers; Technology, Pharmaceutical; liposome; niosome; polymer; bioavailability; brain; drug delivery system; drug formulation; drug transport; human; intranasal drug administration; microemulsion; motor neuron disease; neurologic disease; nose; n…		Liposomes, ; Polymers,			Fundação Araucária; Conselho Nacional de Desenvolvimento Científico e Tecnológico, CNPq, (307695/2020-4, 131116/2021-5); Conselho Nacional de Desenvolvimento Científico e Tecnológico, CNPq; Fundação Araucária de Apoio ao Desenvolvimento Científico e Tecnológico do Estado do Paraná, (159/2022)	The authors are thankful to the Brazilian agencies CNPq (Conselho Nacional de Desenvolvimento Cient\u00EDfco e Tecnol\u00F3gico/National Council of Scientific and Technological Development; Process n\u00B0 307695/2020-4 and Process n\u00BA 131116/2021-5) and Araucaria Foundation (Funda\u00E7\u00E3o Arauc\u00E1ria de Apoio ao Desenvolvimento Cient\u00EDfico e Tecnol\u00F3gico do Estado do Paran\u0…	Yavarpour-Bali H., Pirzadeh M., Ghasemi-Kasman M., Curcumin-loaded nanoparticles: a novel therapeutic strategy in treatment of central nervous system disorders, Int J Nanomed, 14, pp. 4449-4460, (2019); Feigin V.L., Vos T., Nichols E., Owolabi M.O., Carroll W.M., Dichgans M., Et al., The global burden of neurological disorders: translating evidence into policy, Lancet Neurol, 19, pp. 255-265, (20…	M.L. Bruschi; Postgraduate Program in Pharmaceutical Sciences, Laboratory of Research and Development of Drug Delivery Systems, Department of Pharmacy, State University of Maringa, Maringa, PR, Brazil; email: mlbruschi@uem.br		Springer Science and Business Media Deutschland GmbH						15309932			39487374	English	AAPS PharmSciTech	Review	Final		Scopus	2-s2.0-85208291948
Xu J.; Tao J.; Wang J.	Xu, Jingying (57224144877); Tao, Jiangang (57224143431); Wang, Jidong (56609357100)	57224144877; 57224143431; 56609357100	Design and Application in Delivery System of Intranasal Antidepressants	2020	Frontiers in Bioengineering and Biotechnology	8		626882				83	10.3389/fbioe.2020.626882	https://www.scopus.com/inward/record.uri?eid=2-s2.0-85098768686&doi=10.3389%2ffbioe.2020.626882&partnerID=40&md5=d711d11c7f912fbbf0f97345091314fd	School of Marxism, Yanshan University, Qinhuangdao, China; Mental Health Service Center, Yanshan University, Qinhuangdao, China; Applied Chemistry Key Laboratory of Hebei Province, Hebei Key Laboratory of Heavy Metal Deep-Remediation in Water and Resource Reuse, Yanshan University, Qinhuangdao, China	Xu J., School of Marxism, Yanshan University, Qinhuangdao, China, Mental Health Service Center, Yanshan University, Qinhuangdao, China; Tao J., School of Marxism, Yanshan University, Qinhuangdao, China, Mental Health Service Center, Yanshan University, Qinhuangdao, China; Wang J., Applied Chemistry Key Laboratory of Hebei Province, Hebei Key Laboratory of Heavy Metal Deep-Remediation in Water and…	One of the major reasons why depressed patients fail their treatment course is the existence of the blood-brain barrier (BBB), which prevents drugs from being delivered to the central nervous system (CNS). In recent years, nasal drug delivery has achieved better systemic bioavailability and activity in low doses in antidepressant treatment. In this review, we focused on the latest strategies for …	antidepressants; challenges and future perspectives; delivery carrier; design and application; intranasal route	Biochemistry; Drug dosage; Liposomes; Targeted drug delivery; Absorption mechanisms; Blood-brain barrier; Central nervous systems; Delivery carriers; Delivery systems; Design and application; Future perspectives; Nasal drug delivery; Controlled drug delivery					Graduate Education and Teaching Reform Project of Yanshan University; Yanshan University, YSU; Hebei Natural Science Foundation, (F2020203056); Hebei education department key project, (ZD2020147); Hebei Social Science Foundation, (HB16SH050); National Natural Science Foundation of China, NSFC, (62071413)	This work was supported by the National Natural Science Foundation of China (No. 62071413), the Hebei Natural Science Foundation (No. F2020203056), Hebei Social Science Foundation (HB16SH050), Hebei education department key project (No. ZD2020147), and the Graduate Education and Teaching Reform Project of Yanshan University, Novel Coronavirus Pneumonia Research Project of Yanshan University (Cons…	Abbott N.J., Patabendige A., Dolman D.E.M., Yusof S.R., Begley D.J., Structure and function of the blood-brain barrier, Neurobiol. Dis, 37, pp. 13-25, (2010); Abouhussein D.M.N., Khattab A., Bayoumi N.A., Mahmoud A.F., Sakr T.M., Brain targeted rivastigmine mucoadhesive thermosensitive in situ gel: optimization, in vitro evaluation, radiolabeling, in vivo pharmacokinetics and biodistribution, J. …	J. Wang; Applied Chemistry Key Laboratory of Hebei Province, Hebei Key Laboratory of Heavy Metal Deep-Remediation in Water and Resource Reuse, Yanshan University, Qinhuangdao, China; email: wangjidong@ysu.edu.cn		Frontiers Media S.A.						22964185				English	Front. Bioeng. Biotechnol.	Review	Final	All Open Access; Gold Open Access; Green Open Access	Scopus	2-s2.0-85098768686
Furquan A.; Hafeez A.; Rahman M.A.	Furquan, Afiya (58689729600); Hafeez, Abdul (57202956809); Rahman, Md. Azizur (57207839798)	58689729600; 57202956809; 57207839798	Brain targeting of drugs via intranasal route in conjunction with nanoparticle-based systems: an updated review	2023	Journal of Nanoparticle Research	25	11	233				3	10.1007/s11051-023-05880-6	https://www.scopus.com/inward/record.uri?eid=2-s2.0-85176375868&doi=10.1007%2fs11051-023-05880-6&partnerID=40&md5=33ea5fc32e262c8e8fbfca9683d1a8ff	Faculty of Pharmacy, Integral University, 226026, Lucknow, India	Furquan A., Faculty of Pharmacy, Integral University, 226026, Lucknow, India; Hafeez A., Faculty of Pharmacy, Integral University, 226026, Lucknow, India; Rahman M.A., Faculty of Pharmacy, Integral University, 226026, Lucknow, India	The prevalence of neurological illnesses, such as epilepsy, Alzheimer’s disease, Parkinson’s disease, glioblastoma, and multiple sclerosis, is rising globally; there is still a shortage of effective drug delivery to central nervous system (CNS). The blood-brain barrier (BBB) is directly related to restricted drug entrance to the brain and prevents the major dose of potentially effective therapeut…	Brain targeting; Intranasal drug delivery; Liposomes; Nanocarrier; Nanostructured lipid carriers; Polymeric nanoparticles	Biochemistry; Blood; Controlled drug delivery; Drug dosage; Nanoparticles; Neurology; Targeted drug delivery; carbon nanotube; curcumin; liposome; metal nanoparticle; nanocarrier; nanoparticle; niosome; piribedil; polymer nanoparticle; solid lipid nanoparticle; Alzheimer; Blood-brain barrier; Brain targeting; Intranasal; Intranasal drug delivery; Lipid carriers; Nano-structured; Nanocarriers; Nan…		curcumin, 458-37-7; piribedil, 3605-01-4			UK Research and Innovation, UKRI, (103631)		Ai Y.W., Du Y., Chen L., Liu S.H., Liu Q.S., Cheng Y., Brain inflammatory marker abnormalities in major psychiatric diseases: a systematic review of postmortem brain studies, Mol Neurobiol, 60, pp. 2116-2134, (2023); Costa C.P., Barreiro S., Moreira J.N., Silva R., Almeida H., Sousa Lobo J.M., Silva A.C., In vitro studies on nasal formulations of nanostructured lipid carriers (NLC) and solid lipi…	A. Hafeez; Faculty of Pharmacy, Integral University, Lucknow, 226026, India; email: abdulhafeez@iul.ac.in		Springer Science and Business Media B.V.						13880764				English	J. Nanopart. Res.	Review	Final		Scopus	2-s2.0-85176375868
Jain D.; Rashid M.A.; Ahmad F.J.	Jain, Dhara (57548240800); Rashid, Md Abdur (57209172957); Ahmad, Farhan J. (8054830400)	57548240800; 57209172957; 8054830400	Recent advances in targeted drug delivery approaches using lipidic and polymeric nanocarriers for the management of alzheimer’s disease	2021	Current Pharmaceutical Design	27	43		4388	4403	15	2	10.2174/1381612827666210927163258	https://www.scopus.com/inward/record.uri?eid=2-s2.0-85119019736&doi=10.2174%2f1381612827666210927163258&partnerID=40&md5=52fca4643ea8434d039c005e844805c9	Department of Pharmaceutics, School of Pharmaceutical Education and Research, Jamia Hamdard, New Delhi, India; Department of Pharmaceutics, College of Pharmacy, King Khalid University, Abha, Aseer, Saudi Arabia	Jain D., Department of Pharmaceutics, School of Pharmaceutical Education and Research, Jamia Hamdard, New Delhi, India; Rashid M.A., Department of Pharmaceutics, College of Pharmacy, King Khalid University, Abha, Aseer, Saudi Arabia; Ahmad F.J., Department of Pharmaceutics, School of Pharmaceutical Education and Research, Jamia Hamdard, New Delhi, India	Drug delivery to the brain has been a significant challenge in treating neurodegenerative disorders such as Alzheimer's disease due to the presence of the blood-brain barrier, which primarily obstructs the access of drugs and biomolecules into the brain. Several methods to overcome the blood-brain barrier have been em-ployed, such as chemical disruption, surgical intervention, focused ultrasound,…	Alzheimer's disease; Blood-brain barrier; Brain targeted delivery; Liposomes; Nanostructured lipid carriers; Polymeric nanoparticles; Solid lipid nanoparticles	Alzheimer Disease; Blood-Brain Barrier; Brain; Drug Carriers; Drug Delivery Systems; Humans; Lipids; Nanoparticles; anthocyanin; cardiolipin; chitosan; chrysin; curcumin; dendrimer; donepezil; erythropoietin; flurbiprofen; galantamine; ginsenoside Rg 3; huperzine A; huperzine B; liposome; memantine; nanocarrier; nanogel; nicotinamide; phosphatidic acid; phytol; piperine; polyglactin; polymer; que…		chitosan, 9012-76-4; chrysin, 12624-02-1, 480-40-0; curcumin, 458-37-7; donepezil, 120011-70-3, 120014-06-4, 142057-77-0; erythropoietin, 11096-26-7; flurbiprofen, 5104-49-4; galantamine, 1953-04-4, 357-70-0; huperzine A, 102518-79-6, 92138-20-0; huperzine B, 103548-82-9; memantine, 19982-08-2, 41100-52-1, 51052-62-1; nicotinamide, 11032-50-1, 98-92-0; phytol, 150-86-7; piperine, 94-62-2; polygla…			Kiran Division, (SR/WOS-A/LS-473/2018); Department of Science and Technology, Ministry of Science and Technology, India, डीएसटी	Funding text 1: The study has been financially supported by Department of Science and Technology, Kiran Division under Women Scientist Scheme A (No. SR/WOS-A/LS-473/2018).; Funding text 2: The authors want to express their sincere gratitude to the Department of Science & Technology for providing research fellowship and financial support. We would like to acknowledge the School of Pharmaceutical E…	Hippius H, Neundorfer G., The discovery of Alzheimer’s disease, Dialogues Clin Neurosci, 5, 1, pp. 101-108, (2003); Serrano-Pozo A, Frosch MP, Masliah E, Hyman BT., Neuropatho-logical alterations in Alzheimer disease, Cold Spring Harb Per-spect Med, 1, 1, (2011); International D., World Alzheimer Report Attitudes to dementia 2019; Tajes M, Ramos-Fernandez E, Weng-Jiang X, Et al., The blood-brain …	F.J. Ahmad; Department of Pharmaceutics, School of Pharmaceutical Education and Research, New Delhi, Jamia Hamdard, Mehrauli-Badarpur Road, Hamdard Nagar, 110062, India; email: fjahmad@jamiahamdard.ac.in		Bentham Science Publishers						13816128		CPDEF	34579627	English	Curr. Pharm. Des.	Review	Final		Scopus	2-s2.0-85119019736
Mhaske A.; Shukla S.; Ahirwar K.; Singh K.K.; Shukla R.	Mhaske, Akshada (57859855100); Shukla, Shalini (58259884900); Ahirwar, Kailash (57190816883); Singh, Kamalinder K. (35477440200); Shukla, Rahul (55424144600)	57859855100; 58259884900; 57190816883; 35477440200; 55424144600	Receptor-Assisted Nanotherapeutics for Overcoming the Blood–Brain Barrier	2024	Molecular Neurobiology	61	11		8702	8738	36	5	10.1007/s12035-024-04015-9	https://www.scopus.com/inward/record.uri?eid=2-s2.0-85189141676&doi=10.1007%2fs12035-024-04015-9&partnerID=40&md5=eb5cdc9be24ca51ba5134aa5308f17b4	Department of Pharmaceutics, National Institute of Pharmaceutical Education and Research (NIPER)-Raebareli, Bijnor-Sisendi Road, Sarojini Nagar, Uttar Pradesh, Lucknow, 226002, India; School of Pharmacy and Biomedical Sciences, University of Central Lancashire, Preston, PR1 2HE, United Kingdom; Biomedical Evidence-based Transdisciplinary Health Research Institute, University of Central Lancashire…	Mhaske A., Department of Pharmaceutics, National Institute of Pharmaceutical Education and Research (NIPER)-Raebareli, Bijnor-Sisendi Road, Sarojini Nagar, Uttar Pradesh, Lucknow, 226002, India; Shukla S., Department of Pharmaceutics, National Institute of Pharmaceutical Education and Research (NIPER)-Raebareli, Bijnor-Sisendi Road, Sarojini Nagar, Uttar Pradesh, Lucknow, 226002, India; Ahirwar K…	Blood–brain barrier (BBB) is a distinguishing checkpoint that segregates peripheral organs from neural compartment. It protects the central nervous system from harmful ambush of antigens and pathogens. Owing to such explicit selectivity, the BBB hinders passage of various neuroprotective drug molecules that escalates into poor attainability of neuroprotective agents towards the brain. However, fe…	BBB disruption; Blood–brain barrier; Nanomedicine; Nanotechnology; Receptors; Transporters	Animals; Biological Transport; Blood-Brain Barrier; Drug Delivery Systems; Humans; Nanoparticles; Nanotechnology; Receptors, Cell Surface; ABC transporter; carmustine; cetuximab; cyclophosphamide; dendrimer; epidermal growth factor receptor 2; FcRn receptor; glucose transporter 1; glucose transporter 2; glucose transporter 3; glucose transporter 4; gold nanoparticle; growth factor; immunoglobulin…		carmustine, 154-93-8; cetuximab, 205923-56-4; cyclophosphamide, 50-18-0, 6055-19-2; epidermal growth factor receptor 2, 137632-09-8; glucose transporter 1, 172077-08-6; glucose transporter 2, 357693-20-0; glucose transporter 3, 174958-52-2; glucose transporter 4, 188071-24-1; immunoglobulin G, 97794-27-9, 308067-58-5; methotrexate, 15475-56-6, 59-05-2, 7413-34-5, 7532-09-4, 6745-93-3, 51865-79-3,…			Department of Pharmaceuticals; Department of Pharmaceuticals, Ministry of Chemicals and Fertilizers, India; Department of Science and Technology, Ministry of Science and Technology, India, DST, (SIR/2022/000678); Department of Science and Technology, Ministry of Science and Technology, India, DST	This review was financially supported by the Department of Pharmaceuticals under the Ministry of Chemicals and Fertilizers, Government of India and DST-SERB for providing SIRE fellowship to RS with Award No. SIR/2022/000678 hosted at the University of Central Lancashire, UK.	Reddy S., Tatiparti K., Sau S., Iyer A.K., Recent advances in nano delivery systems for blood-brain barrier (BBB) penetration and targeting of brain tumors, Drug Discov Today, 26, pp. 1944-1952, (2021); Moura R.P., Martins C., Pinto S., Sousa F., Sarmento B., Blood-brain barrier receptors and transporters: an insight on their function and how to exploit them through nanotechnology, Expert Opin Dr…	R. Shukla; Department of Pharmaceutics, National Institute of Pharmaceutical Education and Research (NIPER)-Raebareli, Lucknow, Bijnor-Sisendi Road, Sarojini Nagar, Uttar Pradesh, 226002, India; email: rahulshuklapharm@gmail.com; K.K. Singh; School of Pharmacy and Biomedical Sciences, University of Central Lancashire, Preston, PR1 2HE, United Kingdom; email: ksingh1@uclan.ac.uk		Springer						08937648		MONBE	38558360	English	Mol. Neurobiol.	Review	Final	All Open Access; Hybrid Gold Open Access	Scopus	2-s2.0-85189141676
Upadhyay R.; Ghosh P.; Desavathu M.	Upadhyay, Rajshekher (59416917000); Ghosh, Pappu (58963975200); Desavathu, Madhuri (57193029277)	59416917000; 58963975200; 57193029277	Advancement in the Nose-to-Brain Drug delivery of FDA-approved drugs for the better management of Depression and Psychiatric disorders	2024	International Journal of Pharmaceutics	667		124866				1	10.1016/j.ijpharm.2024.124866	https://www.scopus.com/inward/record.uri?eid=2-s2.0-85209650830&doi=10.1016%2fj.ijpharm.2024.124866&partnerID=40&md5=9586b7ae980ba316502edb1276add337	Department of Pharmacy, School of Chemical Sciences and Pharmacy, Central University of Rajasthan, Kishangarh, Rajasthan, Ajmer, 305817, India	Upadhyay R., Department of Pharmacy, School of Chemical Sciences and Pharmacy, Central University of Rajasthan, Kishangarh, Rajasthan, Ajmer, 305817, India; Ghosh P., Department of Pharmacy, School of Chemical Sciences and Pharmacy, Central University of Rajasthan, Kishangarh, Rajasthan, Ajmer, 305817, India; Desavathu M., Department of Pharmacy, School of Chemical Sciences and Pharmacy, Central …	The Prevalence of Depressive and Psychiatric disorders is increasing globally, and despite the availability of numerous FDA-approved drugs, treatment remains challenging. Many conventional antidepressants and antipsychotic formulations face issues such as low solubility, high first-pass metabolism, poor bioavailability, inadequate blood–brain barrier penetration, and systemic side effects. These …	Antidepressants; Antipsychotic drugs; Bioavailability; Intranasal; Nanoparticles; Nanotechnology; Nose-to-brain drug delivery	Administration, Intranasal; Animals; Antidepressive Agents; Antipsychotic Agents; Brain; Depression; Drug Approval; Drug Delivery Systems; Humans; Mental Disorders; Nanoparticles; Nasal Mucosa; United States; United States Food and Drug Administration; antidepressant agent; nanocapsule; nanoparticle; neuroleptic agent; niosome; polymer nanoparticle; antidepressant agent; nanoparticle; neuroleptic…		Antidepressive Agents, ; Antipsychotic Agents,					Abd-Elal R.M., Essawy A.M., Salem M.A., Elsayed M., Khalil M.G., Abdelhakeem E., Ali N.A., Tawfik M.A., Formulation, optimization, in-vivo biodistribution studies and histopathological safety assessment of duloxetine HCl-loaded ultra-elastic nanovesicles for antidepressant effect after intranasal and transdermal delivery, Int. J. Pharm.: X, 6, (2023); Abdelbary G.A., Tadros M.I., Brain targeting …	M. Desavathu; Department of Pharmacy, School of Chemical Sciences and Pharmacy, Central University of Rajasthan, Ajmer, Kishangarh, Rajasthan, 305817, India; email: madhuridesavathu@curaj.ac.in		Elsevier B.V.						03785173		IJPHD	39486490	English	Int. J. Pharm.	Review	Final		Scopus	2-s2.0-85209650830
Riccardi C.; Napolitano F.; Montesarchio D.; Sampaolo S.; Melone M.A.B.	Riccardi, Claudia (56878398700); Napolitano, Filomena (34868479300); Montesarchio, Daniela (7004511761); Sampaolo, Simone (6603923883); Melone, Mariarosa Anna Beatrice (7003296889)	56878398700; 34868479300; 7004511761; 6603923883; 7003296889	Nanoparticle-guided brain drug delivery: Expanding the therapeutic approach to neurodegenerative diseases	2021	Pharmaceutics	13	11	1897				35	10.3390/pharmaceutics13111897	https://www.scopus.com/inward/record.uri?eid=2-s2.0-85119591112&doi=10.3390%2fpharmaceutics13111897&partnerID=40&md5=1940b70faf7f62a618af848ff8cf7ad5	Department of Chemical Sciences, University of Naples Federico II, Via Cintia 21, Naples, I-80126, Italy; Department of Advanced Medical and Surgical Sciences, 2nd Division of Neurology, Center for Rare Diseases and InterUniversity Center for Research in Neurosciences, University of Campania Luigi Vanvitelli, Via Sergio Pansini, 5, Naples, I-80131, Italy; Sbarro Institute for Cancer Research and …	Riccardi C., Department of Chemical Sciences, University of Naples Federico II, Via Cintia 21, Naples, I-80126, Italy; Napolitano F., Department of Advanced Medical and Surgical Sciences, 2nd Division of Neurology, Center for Rare Diseases and InterUniversity Center for Research in Neurosciences, University of Campania Luigi Vanvitelli, Via Sergio Pansini, 5, Naples, I-80131, Italy; Montesarchio …	Neurodegenerative diseases (NDs) represent a heterogeneous group of aging-related disorders featured by progressive impairment of motor and/or cognitive functions, often accompanied by psychiatric disorders. NDs are denoted as ‘protein misfolding’ diseases or proteinopathies, and are classified according to their known genetic mechanisms and/or the main protein involved in disease onset and progr…	Blood–brain barrier; Brain targeting; Drug delivery systems; Nanoformulations; Neurodegenerative diseases; Nose-to-brain delivery; Targeted delivery	alpha mangostin; anthocyanin; antiparkinson agent; ascorbic acid; brain derived neurotrophic factor; bromocriptine; carbidopa; cell penetrating peptide; chitosan nanoparticle; cholesterol; curcumin; dendrimer; donepezil; dopamine; epigallocatechin gallate; ferulic acid; flurbiprofen; galantamine; glial cell line derived neurotrophic factor; hemin; histidyllysylglutaminylleucylprolylphenylalanylph…		ascorbic acid, 134-03-2, 15421-15-5, 50-81-7; brain derived neurotrophic factor, 218441-99-7; bromocriptine, 25614-03-3; carbidopa, 28860-95-9, 38821-49-7; cholesterol, 57-88-5; curcumin, 458-37-7; donepezil, 120011-70-3, 120014-06-4, 142057-77-0; dopamine, 51-61-6, 62-31-7; epigallocatechin gallate, 989-51-5; ferulic acid, 1135-24-6, 24276-84-4; flurbiprofen, 5104-49-4; galantamine, 1953-04-4, 3…			Inter-University Center for Research in Neurosciences; Italian Ministry of Economic Development; University of Campania; Regione Campania, (RIS 3—POR FESR 2007/2013); Fondazione Umberto Veronesi, (15/10/2015, 403); Associazione Italiana per la Ricerca sul Cancro, AIRC, (25046, IG2020); Ministero dello Sviluppo Economico, MiSE, (F/050347/01_03/X32)	Funding text 1: C.R. was supported by a fellowship from Fondazione Umberto Veronesi. M.A.B.M. and S.S. thank the Regione Campania (RIS 3—POR FESR 2007/2013—Obiettivo 2.1, DIP. 54-DG 91 n. 403, 15/10/2015), Inter-University Center for Research in Neurosciences and University of Campania “Luigi Vanvitelli,” (project V:ALERE 2019 Id343-TRANSITION “Nutri-epigenetics and physical activity: a natural h…	Dugger B.N., Dickson D.W., Pathology of neurodegenerative diseases, Cold Spring Harb. Perspect. Biol, 9, (2017); Kanwar J.R., Sriramoju B., Kanwar R.K., Neurological disorders and therapeutics targeted to surmount the blood-brain barrier, Int. J. Nanomed, 7, pp. 3259-3278, (2012); Poovaiah N., Davoudi Z., Peng H., Schlichtmann B., Mallapragada S., Narasimhan B., Wang Q., Treatment of neurodegener…	M.A.B. Melone; Department of Advanced Medical and Surgical Sciences, 2nd Division of Neurology, Center for Rare Diseases and InterUniversity Center for Research in Neurosciences, University of Campania Luigi Vanvitelli, Naples, Via Sergio Pansini, 5, I-80131, Italy; email: marina.melone@unicampania.it		MDPI						19994923				English	Pharmaceutics	Review	Final	All Open Access; Gold Open Access; Green Open Access	Scopus	2-s2.0-85119591112
Othman A.M.; Shehata E.M.; Elnaggar Y.S.	Othman, Abdelrahaman MM. (58717256700); Shehata, Eman MM. (57190491043); Elnaggar, Yosra SR. (30867539100)	58717256700; 57190491043; 30867539100	Multifaceted implementation of nanotechnology in ameliorating therapeutic efficacy of soy phytoestrogens: Comprehensive review on the state of art	2021	Journal of Drug Delivery Science and Technology	61		102269				6	10.1016/j.jddst.2020.102269	https://www.scopus.com/inward/record.uri?eid=2-s2.0-85097479901&doi=10.1016%2fj.jddst.2020.102269&partnerID=40&md5=41dca7adfcc7b8c7ac8f7a93b0f881a1	Faculty of Pharmacy and Drug Manufacturing, Pharos University in Alexandria, Egypt; Department of Pharmaceutics, Faculty of Pharmacy, Alexandria University, Alexandria, Egypt; Head of International Publication and Nanotechnology Consultation Center INCC, Faculty of Pharmacy, Pharos University in Alexandria, Egypt	Othman A.M., Faculty of Pharmacy and Drug Manufacturing, Pharos University in Alexandria, Egypt; Shehata E.M., Department of Pharmaceutics, Faculty of Pharmacy, Alexandria University, Alexandria, Egypt; Elnaggar Y.S., Department of Pharmaceutics, Faculty of Pharmacy, Alexandria University, Alexandria, Egypt, Head of International Publication and Nanotechnology Consultation Center INCC, Faculty of…	Phytoestrogens (PEs) are phytocompounds whose structures are similar to estradiol. The most studied PEs are soy isoflavones; genistein, daidzein, biochanin A, and formononetin, which are associated with many therapeutic benefits; alleviation of menopausal symptoms, prevention of cardiovascular and neurodegenerative diseases and high anticancer activity against various cancer types. However, many …	Anticancer activity; Nanosystems; Oral bioavailability; Soy phytoestrogens	carbon nanotube; chitosan; core shell nanoparticle; cyclodextrin; dextro alpha tocopheryl polyethylene glycol 1000 succinate; eudragit; gold nanoparticle; hyaluronic acid; hydrogel; hydroxypropylmethylcellulose acetate succinate; inorganic compound; laurocapram; lipid; liposome; nanocarrier; nanomaterial; nanoparticle; nanotube; nonionic surfactant; phospholipid; phytoestrogen; polycaprolactone; …		chitosan, 9012-76-4; cyclodextrin, 12619-70-4; eudragit, 24938-16-7, 51822-44-7, 9065-11-6, 9010-88-2; hyaluronic acid, 31799-91-4, 9004-61-9, 9067-32-7; hydroxypropylmethylcellulose acetate succinate, 71138-97-1; laurocapram, 59227-89-3; lipid, 66455-18-3; polycaprolactone, 24980-41-4, 25248-42-4; polyglactin, 26780-50-7, 34346-01-5; polylactide, 26680-10-4; succinic acid, 110-15-6; zein, 66772-…					Cederroth C.R., Nef S., Soy, phytoestrogens and metabolism : a review, Mol. Cell. Endocrinol., 304, pp. 30-42, (2009); Sirotkin A.V., Halim A., Phytoestrogens and their effects, Eur. J. Pharmacol., 741, pp. 230-236, (2014); Basu P., Maier C., Phytoestrogens and breast cancer : in vitro anticancer activities of isoflavones, lignans, coumestans, stilbenes and their analogs and derivatives, Biomed. …	Y.S. Elnaggar; Department of Pharmaceutics, Faculty of Pharmacy, Alexandria University, Alexandria, 1 Khartoum Square, Azarita, Messalla Post Office, P.O.Box 21521, Egypt; email: yosra.s.enaggar@gmail.com		Editions de Sante						17732247		JDDSA		English	J. Drug Deliv. Sci. Technol.	Review	Final		Scopus	2-s2.0-85097479901
Pandey M.; Jain N.; Kanoujia J.; Hussain Z.; Gorain B.	Pandey, Manisha (36114663600); Jain, Neha (57575902300); Kanoujia, Jovita (56278236800); Hussain, Zahid (57210946065); Gorain, Bapi (55697999900)	36114663600; 57575902300; 56278236800; 57210946065; 55697999900	Advances and Challenges in Intranasal Delivery of Antipsychotic Agents Targeting the Central Nervous System	2022	Frontiers in Pharmacology	13		865590				15	10.3389/fphar.2022.865590	https://www.scopus.com/inward/record.uri?eid=2-s2.0-85128169701&doi=10.3389%2ffphar.2022.865590&partnerID=40&md5=acfba14137316f872683a6012e59e41b	Department of Pharmaceutical Technology, School of Pharmacy, International Medical University, Kuala Lumpur, Malaysia; Department of Pharmaceutics, Amity Institute of Pharmacy, Amity University, Noida, India; Amity Institute of Pharmacy, Amity University, Gwalior, India; Department of Pharmaceutics and Pharmaceutical Technology, College of Pharmacy, University of Sharjah, Sharjah, United Arab Emi…	Pandey M., Department of Pharmaceutical Technology, School of Pharmacy, International Medical University, Kuala Lumpur, Malaysia; Jain N., Department of Pharmaceutics, Amity Institute of Pharmacy, Amity University, Noida, India; Kanoujia J., Amity Institute of Pharmacy, Amity University, Gwalior, India; Hussain Z., Department of Pharmaceutics and Pharmaceutical Technology, College of Pharmacy, Un…	Treatment of central nervous system (CNS) disorders is challenging using conventional delivery strategies and routes of administration because of the presence of the blood–brain barrier (BBB). This BBB restricts the permeation of most of the therapeutics targeting the brain because of its impervious characteristics. Thus, the challenges of delivering the therapeutic agents across the BBB to the b…	antipsychotic agents; blood–brain barrier; brain transport; improved efficacy; intranasal administration; nanocarriers	dendrimer; nanoparticle; neuroleptic agent; blood brain barrier; blood cerebrospinal barrier; central nervous system; clinical study; drug delivery system; drug efficacy; drug formulation; drug targeting; drug transport; gelling based delivery system; human; membrane transport; nanoemulsion; nose epithelium; olfactory system; outcome assessment; permeability barrier; psychosis; Review; suspension…							Abbott N.J., Patabendige A.A., Dolman D.E., Yusof S.R., Begley D.J., Structure and Function of the Blood-Brain Barrier, Neurobiol. Dis, 37, pp. 13-25, (2010); Abbott N.J., Ronnback L., Hansson E., Astrocyte-endothelial Interactions at the Blood-Brain Barrier, Nat. Rev. Neurosci, 7, pp. 41-53, (2006); Abdulla N.A., Balata G.F., El-ghamry H.A., Gomaa E., Intranasal Delivery of Clozapine Using Nanoe…	M. Pandey; Department of Pharmaceutical Technology, School of Pharmacy, International Medical University, Kuala Lumpur, Malaysia; email: manisha.ukm@gmail.com; B. Gorain; Department of Pharmaceutical Sciences and Technology, Birla Institute of Technology, Ranchi, India; email: bapi.gn@gmail.com		Frontiers Media S.A.						16639812				English	Front. Pharmacol.	Review	Final	All Open Access; Gold Open Access; Green Open Access	Scopus	2-s2.0-85128169701
Hou H.; Li Y.; Xu Z.; Yu Z.; Peng B.; Wang C.; Liu W.; Li W.; Ye Z.; Zhang G.	Hou, Hongping (55776181000); Li, Yujie (55885638700); Xu, Ziying (57437568500); Yu, Zihui (57931310800); Peng, Bo (57203793871); Wang, Caixia (55026158100); Liu, Wei (57211538146); Li, Wei (56896637100); Ye, Zuguang (7401956977); Zhang, Guangping (58974516600)	55776181000; 55885638700; 57437568500; 57931310800; 57203793871; 55026158100; 57211538146; 56896637100; 7401956977; 58974516600	Applications and research progress of Traditional Chinese medicine delivered via nasal administration	2023	Biomedicine and Pharmacotherapy	157		113933				14	10.1016/j.biopha.2022.113933	https://www.scopus.com/inward/record.uri?eid=2-s2.0-85141974442&doi=10.1016%2fj.biopha.2022.113933&partnerID=40&md5=3ac82b4753219e11d7494ea27369de20	Institute of Chinese Materia Medica, China Academy of Chinese Medical Sciences, Beijing, 100700, China; Capital Institute of Pediatrics, Beijing, 100020, China; State Key Laboratory of Respiratory Disease, National Clinical Research Center for Respiratory Disease, Guangzhou Institute of Respiratory Health, The First Affiliated Hospital of Guangzhou Medical University, Guangzhou Medical University…	Hou H., Institute of Chinese Materia Medica, China Academy of Chinese Medical Sciences, Beijing, 100700, China; Li Y., Institute of Chinese Materia Medica, China Academy of Chinese Medical Sciences, Beijing, 100700, China; Xu Z., Capital Institute of Pediatrics, Beijing, 100020, China; Yu Z., Capital Institute of Pediatrics, Beijing, 100020, China; Peng B., Institute of Chinese Materia Medica, Ch…	Nasal administration of Traditional Chinese medicine (TCM) has a long history of applications. With the gradual maturing of technology and pharmacological advances, nasal preparations of TCM have undergone significant changes. Nasal TCM formulations are used not only for treatment of pneumonia, asthma, sinusitis and allergic rhinitis but also Alzheimer's disease and Parkinson's disease, as antide…	Nasal administration; Pharmacodynamics; Pharmacokinetics; Safety; Traditional Chinese Medicine	Administration, Intranasal; Drugs, Chinese Herbal; East Asian People; Humans; Medicine, Chinese Traditional; Rhinitis, Allergic; Chinese drug; gel; liposome; microsphere; nanoparticle; nose drops; herbaceous agent; aerosol; allergic rhinitis; Alzheimer disease; brain infarction; central nervous system disease; cerebral ischemia reperfusion injury; Chinese medicine; depression; drug absorption; dr…		Drugs, Chinese Herbal,			Fundamental Research Funds for the Central Public Welfare Research Institutes, (ZXKT21020, ZZ13-YQ-060); Scientific and technological innovation project of China Academy of Chinese Medical Sciences, (CI2021A04615); National Natural Science Foundation of China, NSFC, (82104502); National Natural Science Foundation of China, NSFC	This research was supported by National Natural Science Foundation of China (No. 82104502 ), Scientific and technological innovation project of China Academy of Chinese Medical Sciences (No. CI2021A04615 ) and the Fundamental Research Funds for the Central Public Welfare Research Institutes (No. ZZ13-YQ-060 ; ZXKT21020 ).	Pires A., Fortuna A., Alves G., Et al., Intranasal drug delivery: how, why and what for?, J. Pharm. Pharm. Sci., 12, 3, pp. 288-311, (2009); Lieberman P., Intranasal antihistamines for allergic rhinitis: mechanism of action., Allergy Asthma Proc., 30, 4, pp. 345-348, (2009); Comfort C., Garrastazu G., Pozzoli M., Et al., Opportunities and challenges for the nasal administration of nanoemulsions.,…	Z. Ye; Institute of Chinese Materia Medica, China Academy of Chinese Medical Sciences, Beijing, 100700, China; email: zgye@icmm.ac.cn		Elsevier Masson s.r.l.						07533322		BIPHE	36399826	English	Biomed. Pharmacother.	Review	Final	All Open Access; Gold Open Access	Scopus	2-s2.0-85141974442
Affrald R.J.; Narayan S.	Affrald, R. Jino (57941474700); Narayan, Shoba (10142117400)	57941474700; 10142117400	Intranasal Drug Delivery of Antiviral Agents - A Revisit and Way Forward	2024	Current Drug Therapy	19	2		130	150	20	4	10.2174/1574885518666230727100812	https://www.scopus.com/inward/record.uri?eid=2-s2.0-85183855426&doi=10.2174%2f1574885518666230727100812&partnerID=40&md5=e65d1a8b8fa82c0b5cec7a99d45d4d09	Faculty of Allied Health Sciences, Chettinad Hospital and Research Institute, Chettinad Academy of Research and Education, Tamilnadu, Kelambakkam, 603103, India	Affrald R.J., Faculty of Allied Health Sciences, Chettinad Hospital and Research Institute, Chettinad Academy of Research and Education, Tamilnadu, Kelambakkam, 603103, India; Narayan S., Faculty of Allied Health Sciences, Chettinad Hospital and Research Institute, Chettinad Academy of Research and Education, Tamilnadu, Kelambakkam, 603103, India	Even to this date, oral drug delivery in the form of tablets, capsules, and syrups is considered as the most accepted one. However, oral delivery as a methodology requires that the active molecules and their formulations are water-soluble. Nasal drug delivery is characterized by ease of permeability through the epithelial mucosa, low enzyme activity, and a wide range of immunocompetent cells. For…	carrier system; Infections; nanoparticles; nanotechnology; nasal delivery; route of administration	adjuvant; agents affecting metabolism; alginic acid; anthrax vaccine; antivirus agent; benzalkonium chloride; chitosan; clonidine; corticosteroid; enzyme inhibitor; estradiol; fentanyl; fentanyl citrate; gel; gelling agent; glucagon; hydrogel; immunomodulating agent; liposome; metal nanoparticle; metal oxide nanoparticle; microsphere; nanocarrier; nanogel; nanoparticle; nicotine gum; nose drops; …		alginic acid, 28961-37-7, 29894-36-8, 9005-32-7, 9005-38-3; benzalkonium chloride, 66331-30-4, 78244-97-0, 81181-32-0; chitosan, 9012-76-4; clonidine, 4205-90-7, 4205-91-8, 57066-25-8; estradiol, 50-28-2; fentanyl, 437-38-7, 1443-54-5; fentanyl citrate, 990-73-8; glucagon, 11140-85-5, 62340-29-8, 9007-92-5, 16941-32-5, 19179-82-9, 28270-04-4; nicotine gum, 96055-45-7; pectin, 9000-69-5; poloxamer…			Chettinad Academy of Research and Education, CARE	The authors thank the Chettinad Academy of Research and Education for infrastructural support. JA thanks the Chettinad Academy of Research and Education for JRF.	Brodniewicz T, Grynkiewicz G., Preclinical drug development, Acta Pol Pharm, 67, 6, pp. 578-585, (2010); Marwah H, Garg T, Goyal AK, Rath G., Permeation enhancer strategies in transdermal drug delivery, Drug Deliv, 23, 2, pp. 564-578, (2016); Kawish M, Elhissi A, Jabri T, Muhammad Iqbal K, Zahid H, Shah MR., Enhancement in oral absorption of ceftriaxone by highly functionalized magnetic iron oxid…	S. Narayan; Faculty of Allied Health Sciences, Chettinad Academy of Research and Education, Kelambakkam, Tamilnadu, 603103, India; email: shobanarayan@care.edu.in		Bentham Science Publishers						15748855				English	Curr. Crug Ther.	Review	Final		Scopus	2-s2.0-85183855426
Safarov R.; Fedotova O.; Uvarova A.; Gordienko M.; Menshutina N.	Safarov, Ruslan (57200196505); Fedotova, Olga (58046934800); Uvarova, Anastasia (57860723600); Gordienko, Mariia (8845573700); Menshutina, Natalia (6602274789)	57200196505; 58046934800; 57860723600; 8845573700; 6602274789	Review of Intranasal Active Pharmaceutical Ingredient Delivery Systems	2024	Pharmaceuticals	17	9	1180				1	10.3390/ph17091180	https://www.scopus.com/inward/record.uri?eid=2-s2.0-85205054314&doi=10.3390%2fph17091180&partnerID=40&md5=422842e42c0d215384a45f8e2a8cf62e	Department of Chemical and Pharmaceutical Engineering, Mendeleev University of Chemical Technology of Russia, Miusskaya pl. 9, Moscow, 125047, Russian Federation	Safarov R., Department of Chemical and Pharmaceutical Engineering, Mendeleev University of Chemical Technology of Russia, Miusskaya pl. 9, Moscow, 125047, Russian Federation; Fedotova O., Department of Chemical and Pharmaceutical Engineering, Mendeleev University of Chemical Technology of Russia, Miusskaya pl. 9, Moscow, 125047, Russian Federation; Uvarova A., Department of Chemical and Pharmaceu…	In recent decades, there has been an increased interest in the development of intranasal delivery systems for active pharmaceutical ingredients (APIs) not only for treating local nasal diseases but also for treating systemic diseases, central nervous system (CNS) disorders, and vaccine delivery. The nasal cavity possesses a unique set of anatomical characteristics for delivering active pharmaceut…	intranasal drug delivery systems; methods to improve API delivery; nasal medications	analgesic agent; antibiotic agent; antiemetic agent; antivirus agent; lipid; polymer; vaccine; Alzheimer disease; antiviral activity; cardiovascular disease; central nervous system; central nervous system disease; depression; drug administration; drug delivery device; drug delivery system; drug therapy; epilepsy; human; intranasal drug administration; liposome; microemulsion; nose cavity; nose di…		lipid, 66455-18-3					William H.F., Neurologic Agents for Nasal Administration to the Brain, WO Patent, (1991); Keller L.-A., Merkel O., Popp A., Intranasal Drug Delivery: Opportunities and Toxicologic Challenges during Drug Development, Drug Deliv. Transl. Res, 12, pp. 735-757, (2022); Crowe T.P., Hsu W.H., Evaluation of Recent Intranasal Drug Delivery Systems to the Central Nervous System, Pharmaceutics, 14, (2022);…	O. Fedotova; Department of Chemical and Pharmaceutical Engineering, Mendeleev University of Chemical Technology of Russia, Moscow, Miusskaya pl. 9, 125047, Russian Federation; email: fedotova.o.v@muctr.ru		Multidisciplinary Digital Publishing Institute (MDPI)						14248247				English	Pharmaceuticals	Review	Final	All Open Access; Gold Open Access	Scopus	2-s2.0-85205054314
Crowe T.P.; Hsu W.H.	Crowe, Tyler P. (57200566243); Hsu, Walter H. (7402002883)	57200566243; 7402002883	Evaluation of Recent Intranasal Drug Delivery Systems to the Central Nervous System	2022	Pharmaceutics	14	3	629				101	10.3390/pharmaceutics14030629	https://www.scopus.com/inward/record.uri?eid=2-s2.0-85126922565&doi=10.3390%2fpharmaceutics14030629&partnerID=40&md5=13d77ae02501b8ccfe80cddbb7264a5c	Carver College of Medicine, University of Iowa, Iowa City, 52242, IA, United States; Department of Biomedical Sciences, Iowa State University, Ames, 50011, IA, United States	Crowe T.P., Carver College of Medicine, University of Iowa, Iowa City, 52242, IA, United States; Hsu W.H., Department of Biomedical Sciences, Iowa State University, Ames, 50011, IA, United States	Neurological diseases continue to increase in prevalence worldwide. Combined with the lack of modifiable risk factors or strongly efficacious therapies, these disorders pose a significant and growing burden on healthcare systems and societies. The development of neuroprotective or curative therapies is limited by a variety of factors, but none more than the highly selective blood-brain barrier. I…	CNS; drug delivery; intranasal; nanocarriers; nose-to-brain	2 dipropylamino 5 fluoro 8 hydroxytetralin; 6 n cyclopentyladenosine; ABC transporter subfamily B; acetazolamide; anticonvulsive agent; buspirone; carbomer; cellulose; chitosan; chloramphenicol acetyltransferase; cyclosporine; dopamine; drug additive; fluorouracil; galectin 1; glial cell line derived neurotrophic factor; insulin; leucine enkephalin; lipid nanoparticle; mannitol; morphine; mucin; …		2 dipropylamino 5 fluoro 8 hydroxytetralin, 127126-21-0; 6 n cyclopentyladenosine, 41552-82-3; ABC transporter subfamily B, 149200-37-3, 208997-77-7; acetazolamide, 1424-27-7, 59-66-5; buspirone, 33386-08-2, 36505-84-7; carbomer, 9007-20-9, 9062-04-8; cellulose, 61991-22-8, 68073-05-2, 9004-34-6; chitosan, 9012-76-4; chloramphenicol acetyltransferase, 9040-07-7; cyclosporine, 59865-13-3, 63798-73…	Opt-Powder; Precision Olfactory Device; ViaNase; syntocinon; uh 301				Hebert L.E., Weuve J., Scherr P.A., Evans D.A., Alzheimer disease in the United States (2010–2050) estimated using the 2010 census, Neurology, 80, pp. 1778-1783, (2013); Meek P.D., McKeithan K., Schumock G.T., Economic considerations in Alzheimer’s disease, Pharmacotherapy, 18, pp. 68-73, (1998); Ronaldson P.T., Davis T.P., Targeting blood–brain barrier changes during inflammatory pain: an opport…	W.H. Hsu; Department of Biomedical Sciences, Iowa State University, Ames, 50011, United States; email: whsu@iastate.edu		MDPI						19994923				English	Pharmaceutics	Review	Final	All Open Access; Gold Open Access; Green Open Access	Scopus	2-s2.0-85126922565
Jain H.; Prabhakar B.; Shende P.	Jain, Harshvardhan (57261985000); Prabhakar, Bala (35321202600); Shende, Pravin (26647038100)	57261985000; 35321202600; 26647038100	Modulation of olfactory area for effective transportation of actives in CNS disorders	2022	Journal of Drug Delivery Science and Technology	68		103091				10	10.1016/j.jddst.2021.103091	https://www.scopus.com/inward/record.uri?eid=2-s2.0-85122818502&doi=10.1016%2fj.jddst.2021.103091&partnerID=40&md5=c6075ab93fa3f40b75f36300831a6ba3	Shobhaben Pratapbhai Patel School of Pharmacy and Technology Management, SVKM'S NMIMS, V. L. Mehta Road, Vile Parle (W), Mumbai, India	Jain H., Shobhaben Pratapbhai Patel School of Pharmacy and Technology Management, SVKM'S NMIMS, V. L. Mehta Road, Vile Parle (W), Mumbai, India; Prabhakar B., Shobhaben Pratapbhai Patel School of Pharmacy and Technology Management, SVKM'S NMIMS, V. L. Mehta Road, Vile Parle (W), Mumbai, India; Shende P., Shobhaben Pratapbhai Patel School of Pharmacy and Technology Management, SVKM'S NMIMS, V. L. …	The nasal route of drug administration is utilized for therapeutic applications for decades due to the facile nasal pathway, non-invasive nature, neuronal connection between brain and nose, in addition, it bypasses blood-brain-barrier (BBB) and hepatic metabolism. Therefore, nasal route is preferred over intravenous and other invasive approaches like intracerebral and transcranial to treat centra…	Blood-brain-barrier; CNS; Devices; Drug delivery: intranasal; Olfactory route	adhesive agent; dendrimer; enzyme inhibitor; lipid nanoparticle; liposome; metal nanoparticle; nanoparticle; niosome; penetration enhancing agent; prodrug; surfactant; blood brain barrier; brain; central nervous system disease; drug formulation; drug transport; human; intranasal drug administration; liposomal delivery; mucoadhesion; nanoemulsion; nonhuman; nose; olfactory cortex; Review							Teleanu D.M., Chircov C., Grumezescu A.M., Volceanov A., Teleanu R.I., Blood-brain delivery methods using nanotechnology, Pharmaceutics, 10, pp. 1-16, (2018); Neurological Disorders Public Health Challenges, (2006); Desai D., Prabhakar B., Shende P., Chapter 4 - Nanomedicines for CNS Therapy: Fundamental Aspects, pp. 57-71, (2021); Dong X., Current strategies for brain drug delivery, Theranostics…	P. Shende; Shobhaben Pratapbhai Patel School of Pharmacy and Technology Management, SVKM'S NMIMS, Mumbai, V. L. Mehta Road, Vile Parle (W), India; email: shendepravin94@gmail.com		Editions de Sante						17732247		JDDSA		English	J. Drug Deliv. Sci. Technol.	Review	Final		Scopus	2-s2.0-85122818502
Bahadur S.; Prakash A.	Bahadur, Shiv (56108002700); Prakash, Anubhav (58097008000)	56108002700; 58097008000	A Comprehensive Review on Nanomedicine: Promising Approach for Treatment of Brain Tumor through Intranasal Administration	2023	Current Drug Targets	24	1		71	88	17	4	10.2174/1389450124666221019141044	https://www.scopus.com/inward/record.uri?eid=2-s2.0-85147749242&doi=10.2174%2f1389450124666221019141044&partnerID=40&md5=9970d46694f4e3ec9eab08696c34e930	Institute of Pharmaceutical Research, GLA University, Mathura, 281406, India	Bahadur S., Institute of Pharmaceutical Research, GLA University, Mathura, 281406, India; Prakash A., Institute of Pharmaceutical Research, GLA University, Mathura, 281406, India	Brain tumors have become one of the deadliest cancers; however, their treatment is still limited by conventional approaches. Brain tumors, among other CNS diseases, are the most lethal form of cancer due to ineffective diagnosis and profiling. The major limiting factor in treating brain tumors is the blood-brain barrier (BBB), and the required therapeutic concentration is not achieved. Hence, mos…	blood-brain barrier; brain tumor; CNS diseases; intranasal delivery; Nanomedicine; nanotechnology	Administration, Intranasal; Blood-Brain Barrier; Brain; Brain Neoplasms; Central Nervous System Diseases; Drug Delivery Systems; Humans; Nanomedicine; Pharmaceutical Preparations; aciclovir; antineoplastic agent; bevacizumab; bozepinib; camptothecin; carboplatin; carmustine; chitosan; cisplatin; clonazepam; cystamine; dacarbazine; dendrimer; disulfiram; doxorubicin; drug derivative; farnesyl thio…		aciclovir, 59277-89-3, 69657-51-8; bevacizumab, 216974-75-3, 1438851-35-4; camptothecin, 7689-03-4; carboplatin, 41575-94-4; carmustine, 154-93-8; chitosan, 9012-76-4; cisplatin, 15663-27-1, 26035-31-4, 96081-74-2; clonazepam, 1622-61-3; cystamine, 51-85-4, 56-17-7; dacarbazine, 4342-03-4; disulfiram, 97-77-8; doxorubicin, 23214-92-8, 25316-40-9; fluorouracil, 51-21-8; folic acid, 59-30-3, 6484-8…					Bruinsmann FA, Richter VG, de Cristo SAA, Et al., Nasal drug delivery of anticancer drugs for the treatment of glioblastoma: Pre-clinical and clinical trials, Molecules, 24, 23, (2019); Zhang X, Wu J, Lin D., Construction of intelligent nano-drug delivery system for targeting extranodal nasal natural killer/thymus dependent lymphocyte, J Biomed Nanotechnol, 17, 3, pp. 487-500, (2021); Tagde P, Na…	S. Bahadur; Institute of Pharmaceutical Research, GLA University, Mathura, 281406, India; email: shiv.pharma17@gmail.com		Bentham Science Publishers						13894501		CDTUA	36278468	English	Curr. Drug Targets	Review	Final		Scopus	2-s2.0-85147749242
Giannouli E.; Markou A.; Paparrigopoulos T.; Petropoulos N.	Giannouli, Elena (57454209500); Markou, Athanasia (57453920900); Paparrigopoulos, Thomas (55920259700); Petropoulos, Nektarios (57454280500)	57454209500; 57453920900; 55920259700; 57454280500	Recent advances in the application of Nanomedicine for the diagnosis and treatment of Alzheimer’s and Parkinson’s disease	2021	Pharmakeftiki	33	3		200	209	9	1		https://www.scopus.com/inward/record.uri?eid=2-s2.0-85124659185&partnerID=40&md5=3686924dfc1aa10a2f00c89bdb95e284	Faculty of Biology, Medical School, Department of Pharmacy, National and Kapodistrian University of Athens, Greece; Department of Chemical Engineering, National Technical University of Athens, Medical School, Department of Pharmacy, National and Kapodistrian University of Athens, VIANEX S.A. Plant B’, Greece; 1st Department of Psychiatry, Medical School, Department of Pharmacy, National and Kapod…	Giannouli E., Faculty of Biology, Medical School, Department of Pharmacy, National and Kapodistrian University of Athens, Greece; Markou A., Department of Chemical Engineering, National Technical University of Athens, Medical School, Department of Pharmacy, National and Kapodistrian University of Athens, VIANEX S.A. Plant B’, Greece; Paparrigopoulos T., 1st Department of Psychiatry, Medical Schoo…	Alzheimer’s disease (AD) and Parkinson’s disease (PD) are chronic neurodegenerative disorders that eventually lead to neuronal death and severe impairment. Nanomedicine research aspires to provide a novel and promising approach aiming to overcome the limitations of existing diagnostic and treatment drawbacks, such as those related to the limited penetration of blood-brain barrier (BBB) by therape…	Alzheimer’s disease; CNS barriers; Nanomedicine; Neurodegenerative disease; Parkinson’s disease	alginic acid; alpha synuclein; amyloid beta protein; anthocyanin; carbon nanotube; chitosan; curcumin; dendrimer; gold nanoparticle; hydrogel; iron oxide; nanocomposite; nanomaterial; phenothiazine; polymer nanoparticle; reactive oxygen metabolite; silver nanoparticle; solid lipid nanoparticle; tau protein; urocortin I; Alzheimer disease; apomorphine test; astrocyte; biocompatibility; biodegradat…		alginic acid, 28961-37-7, 29894-36-8, 9005-32-7, 9005-38-3; alpha synuclein, 154040-18-3; amyloid beta protein, 109770-29-8; chitosan, 9012-76-4; curcumin, 458-37-7; iron oxide, 1332-37-2; phenothiazine, 92-84-2					Fleming R., Zeisel J., Bennett K., World Alzheimer Report 2020: Design Dignity Dementia: dementia-related design and the built environment, 1, (2020); Bhatia K, Cordivari C., Mark Edwardset M., Movement Disorders, Neurology: a Queen Square textbook, pp. 187-220, (2016); Diagnostic and Statistical Manual of Mental Disorders, Fifth Edition. Major and mild neurocognitive disorders, pp. 602-605, (201…	E. Giannouli; Faculty of Biology, Medical School, Department of Pharmacy, National and Kapodistrian University of Athens, Greece; email: elena1odette@gmail.com		ZITA Medical Management						11054999				English	Pharmakeftiki	Review	Final		Scopus	2-s2.0-85124659185
Almahmoud A.; Parekh H.S.; Paterson B.M.; Tupally K.R.; Vegh V.	Almahmoud, Abdallah (58919485400); Parekh, Harendra S. (22954382300); Paterson, Brett M. (15757915200); Tupally, Karnaker Reddy (55224014800); Vegh, Viktor (11439590200)	58919485400; 22954382300; 15757915200; 55224014800; 11439590200	Intranasal delivery of imaging agents to the brain	2024	Theranostics	14	13		5022	5101	79	2	10.7150/thno.98473	https://www.scopus.com/inward/record.uri?eid=2-s2.0-85203391109&doi=10.7150%2fthno.98473&partnerID=40&md5=ae7885e243eaeb1dfcf63855ae6ab9b0	Centre for Advanced Imaging, Australian Institute for Bioengineering and Nanotechnology, The University of Queensland, Brisbane, QLD, Australia; School of Pharmacy, The University of Queensland, Brisbane, QLD, Australia; Department of Allied Medical Sciences, Faculty of Applied Medical Sciences, Jordan University of Science and Technology, Irbid, Jordan; ARC Training Centre for Innovation in Biom…	Almahmoud A., Centre for Advanced Imaging, Australian Institute for Bioengineering and Nanotechnology, The University of Queensland, Brisbane, QLD, Australia, Department of Allied Medical Sciences, Faculty of Applied Medical Sciences, Jordan University of Science and Technology, Irbid, Jordan; Parekh H.S., School of Pharmacy, The University of Queensland, Brisbane, QLD, Australia; Paterson B.M., …	The potential of intranasal administered imaging agents to altogether bypass the blood-brain barrier offers a promising non-invasive approach for delivery directly to the brain. This review provides a comprehensive analysis of the advancements and challenges of delivering neuroimaging agents to the brain by way of the intranasal route, focusing on the various imaging modalities and their applicat…	brain imaging; imaging modalities; intranasal administration; neuroimaging agents; nose-to-brain	Administration, Intranasal; Animals; Blood-Brain Barrier; Brain; Contrast Media; Drug Delivery Systems; Humans; Magnetic Resonance Imaging; Nanoparticles; Neuroimaging; Tissue Distribution; contrast medium; diazepam; gold nanoparticle; manganese 54; ovalbumin; propylene glycol; radioactive iodine; rubidium 86; technetium 99m; tetanus toxoid; thallium chloride tl 201; zolmitriptan; contrast medium…		diazepam, 439-14-5, 11100-37-1, 53320-84-6; manganese 54, 13966-31-9; ovalbumin, 77466-29-6; propylene glycol, 57-55-6; rubidium 86, 14932-53-7; technetium 99m, 14133-76-7; tetanus toxoid, 57425-69-1, 93384-51-1; thallium chloride tl 201, 55172-29-7; zolmitriptan, 139264-17-8; Contrast Media,					Lochhead JJ, Thorne RG., Intranasal delivery of biologics to the central nervous system, Adv Drug Deliv Rev, 64, pp. 614-628, (2012); Hanson LR, Frey WH, Intranasal delivery bypasses the blood-brain barrier to target therapeutic agents to the central nervous system and treat neurodegenerative disease, BMC Neurosci, 9, (2008); Kumar H, Mishra G, Sharma AK, Gothwal A, Kesharwani P, Gupta U., Intran…	V. Vegh; Centre for Advanced Imaging, Australian Institute for Bioengineering and Nanotechnology, The University of Queensland, Brisbane, Australia; email: v.vegh@uq.edu.au		Ivyspring International Publisher						18387640			39267777	English	Theranostics	Review	Final	All Open Access; Gold Open Access	Scopus	2-s2.0-85203391109
Esim O.; Savaser A.; Karadurmus L.; Bakirhan N.K.; Ozkan S.A.; Ozkan Y.	Esim, Ozgur (57190166599); Savaser, Ayhan (6701378249); Karadurmus, Leyla (57193084188); Bakirhan, Nurgul K. (57191873845); Ozkan, Sibel A. (7102661492); Ozkan, Yalcin (36340828100)	57190166599; 6701378249; 57193084188; 57191873845; 7102661492; 36340828100	Current status of drug delivery approaches and assay of anti-migraine drugs	2021	Current Drug Delivery	18	2		121	146	25	3	10.2174/1567201817666200508094204	https://www.scopus.com/inward/record.uri?eid=2-s2.0-85101280737&doi=10.2174%2f1567201817666200508094204&partnerID=40&md5=17674d3c799dcc477f0718fc4d061cf2	Department of Pharmaceutical Technology, Gulhane Faculty of Pharmacy, University of Health Sciences, Ankara, Turkey; Department of Analytical Chemistry, Faculty of Pharmacy, Adıyaman University, Adıyaman, Turkey; Department of Analytical Chemistry, Faculty of Pharmacy, University of Ankara, Ankara, 06100, Turkey; Department of Analytical Chemistry, Gulhane Faculty of Pharmacy, University of Healt…	Esim O., Department of Pharmaceutical Technology, Gulhane Faculty of Pharmacy, University of Health Sciences, Ankara, Turkey; Savaser A., Department of Pharmaceutical Technology, Gulhane Faculty of Pharmacy, University of Health Sciences, Ankara, Turkey; Karadurmus L., Department of Analytical Chemistry, Faculty of Pharmacy, Adıyaman University, Adıyaman, Turkey, Department of Analytical Chemistr…	Migraine is a chronic, painful, neurological disorder that affects approximately 15% of the population worldwide. It is a form of neurovascular headache: a disorder in which neural events result in the dilation of blood vessels that, in turn, results in pain and further nerve activation. The patho-genesis of migraine is not completely understood, but it is thought that both central and peripheral…	Antimigraine drugs; CNS drug delivery; Drug delivery system; Electrochemical analysis; HPLC; UV spectrophotometry	Administration, Intranasal; Drug Delivery Systems; Humans; Migraine Disorders; Pharmaceutical Preparations; acetaminophen caffeine; acetaminophen glutathione; acetylsalicylic acid; almotriptan; amitriptyline; antimigraine agent; atenolol; caffeine; cyproheptadine; diclofenac; dihydroergotamine; dihydroergotamine mesilate; diltiazem; dipyrone; eletriptan; frovatriptan; ibuprofen; ketorolac trometa…		acetylsalicylic acid, 493-53-8, 50-78-2, 53663-74-4, 53664-49-6, 63781-77-1; almotriptan, 154323-57-6; amitriptyline, 50-48-6, 549-18-8; atenolol, 29122-68-7, 93379-54-5; caffeine, 58-08-2; cyproheptadine, 129-03-3, 969-33-5; diclofenac, 15307-79-6, 15307-86-5; dihydroergotamine, 511-12-6; dihydroergotamine mesilate, 6190-39-2; diltiazem, 33286-22-5, 42399-41-7; dipyrone, 50567-35-6, 5907-38-0, 6…					Silberstein S, Goadsby P.J.C., Migraine: preventive treatment, Cephalalgia, 22, pp. 491-512, (2002); Goadsby P.J., Lipton R.B., Ferrari M.D., Migraine—current understanding and treatment, N. Engl. J. Med, 346, pp. 257-270, (2002); Marcus SV., Phase 1 of integrated EMDR: an abortive treatment for migraine headache, J. EMDR Pract. Res, 2, (2008); Becker W.J., Acute migraine treatment in adults, Hea…	Y. Ozkan; Department of Pharmaceutical Technology, Gulhane Faculty of Pharmacy, University of Health Sciences, Ankara, Turkey; email: yalcin.ozkan@sbu.edu.tr		Bentham Science Publishers						15672018			32384032	English	Curr. Drug Deliv.	Review	Final		Scopus	2-s2.0-85101280737
Kendre P.N.; Kayande D.R.; Jain S.P.; Malge T.G.; Zadpe N.N.; Prajapati B.G.	Kendre, Prakash N. (36113993700); Kayande, Dhiraj R. (58244405000); Jain, Shirish P. (55461292200); Malge, Tejaswini G. (58244405100); Zadpe, Namrata N. (58243761800); Prajapati, Bhupendra G. (58633632000)	36113993700; 58244405000; 55461292200; 58244405100; 58243761800; 58633632000	Polymeric Nanoparticles: Prospective on the Synthesis, Characterization and Applications in Nose-to-Brain Drug Delivery	2023	Current Nanoscience	19	5		663	676	13	2	10.2174/1573413718666220929102013	https://www.scopus.com/inward/record.uri?eid=2-s2.0-85158965739&doi=10.2174%2f1573413718666220929102013&partnerID=40&md5=dddcb90cf478aab335823b401b572540	Rajarshi Shahu College of Pharmacy, Maharashtra, Buldana, 443001, India; S. K. Patel College of Pharmaceutical Education and Research Ganpat University, Ganpat Vidya Nagar, Gujrat, Mehsana, 384012, India	Kendre P.N., Rajarshi Shahu College of Pharmacy, Maharashtra, Buldana, 443001, India; Kayande D.R., Rajarshi Shahu College of Pharmacy, Maharashtra, Buldana, 443001, India; Jain S.P., Rajarshi Shahu College of Pharmacy, Maharashtra, Buldana, 443001, India; Malge T.G., Rajarshi Shahu College of Pharmacy, Maharashtra, Buldana, 443001, India; Zadpe N.N., Rajarshi Shahu College of Pharmacy, Maharasht…	For the treatment of brain illnesses, there is growing interest in nose-to-brain drug ad-ministration. Other, more traditional methods of crossing the blood–brain barrier (BBB) are ineffec-tive. As a result, the therapeutic concentration in the brain cannot be achieved, and the reaction is inadequate. Intranasal medication delivery is one intriguing technique for avoiding first-pass me-tabolism a…	blood-brain-barrier; brain diseases; drug delivery; Polymeric nanoparticles; synthesis; techniques	Blood; Controlled drug delivery; Diseases; Nanoparticles; Targeted drug delivery; carboplatin; dendrimer; dopamine; eugenol; huperzine A; kaempferol; lamotrigine; liposome; mesoporous silica nanoparticle; pioglitazone; polymer; polymer nanoparticle; pramipexole; rasagiline; selegiline; solid lipid nanoparticle; tarenflurbil; teriflunomide; venlafaxine; Blood-brain barrier; Brain disease; Brain dr…		carboplatin, 41575-94-4; dopamine, 51-61-6, 62-31-7; eugenol, 97-53-0; huperzine A, 102518-79-6, 92138-20-0; kaempferol, 520-18-3; lamotrigine, 84057-84-1; pioglitazone, 105355-27-9, 111025-46-8, 1266523-09-4, 105390-47-4, 112529-15-4; pramipexole, 104632-26-0, 104632-25-9, 191217-81-9; rasagiline, 136236-51-6, 161735-79-1, 1875-50-9, 136236-52-7; selegiline, 14611-51-9, 14611-52-0, 2079-54-1, 23…					Wang Z., Xiong G., Tsang W.C., Schatzlein A.G., Uchegbu I.F., Nose-to-brain delivery, J. Pharmacol. Exp. Ther, 370, 3, pp. 593-601, (2019); Pardridge W.M., Drug transport across the blood-brain barrier, J. Cereb. Blood Flow Metab, 32, 11, pp. 1959-1972, (2012); Battaglia L., Panciani P.P., Muntoni E., Capucchio M.T., Bi-asibetti E., De Bonis P., Mioletti S., Fontanella M., Swamina-than S., Lipid …	P.N. Kendre; Rajarshi Shahu College of Pharmacy, Buldana, Maharashtra, 443001, India; email: prakashkendre@gmail.com		Bentham Science Publishers						15734137				English	Curr. Nanosci.	Review	Final		Scopus	2-s2.0-85158965739
Tekade A.R.; Mittha P.S.; Pisal C.S.	Tekade, Avinash Ramrao (21834750200); Mittha, Pradeep Sadanand (57935390500); Pisal, Charushila Sopan (57935318900)	21834750200; 57935390500; 57935318900	Nanostructured Lipid Carriers for Nose to Brain Delivery Targeting CNS: Diversified Role of Liquid Lipids for Synergistic Action	2022	Advanced Pharmaceutical Bulletin	12	4		763	771	8	16	10.34172/apb.2022.078	https://www.scopus.com/inward/record.uri?eid=2-s2.0-85140273140&doi=10.34172%2fapb.2022.078&partnerID=40&md5=5ae4e7cf6fe25d42c58e374ce716c57e	Department of Pharmaceutics, Marathwada Mitra Mandal's College of Pharmacy, Thergaon, Pune, 411033, India	Tekade A.R., Department of Pharmaceutics, Marathwada Mitra Mandal's College of Pharmacy, Thergaon, Pune, 411033, India; Mittha P.S., Department of Pharmaceutics, Marathwada Mitra Mandal's College of Pharmacy, Thergaon, Pune, 411033, India; Pisal C.S., Department of Pharmaceutics, Marathwada Mitra Mandal's College of Pharmacy, Thergaon, Pune, 411033, India	Neurological disorders such as Alzheimer's disease, Parkinson's disease, dementia, epilepsy, depression, migraine etc. are affecting more and more elderly people's day by day. Conventional route of administration to treat these diseases has to face a major hindrance that is blood brain and blood-cerebrospinal fluid (CSF) barrier to achieve desired concentration of drug at the site of action for t…	Blood brain barrier; CNS targeting; Intranasal route; Liquid lipid; NLC; Synergistic action	castor oil; hydrocarbon; lavender oil; liposome; nanocarrier; nanomaterial; olive oil; rapeseed oil; solid lipid nanoparticle; surfactant; brain tissue; central nervous system; drug delivery system; drug transport; human; nanoemulsion; nasal tissue; olfactory epithelium; respiratory epithelium; Review; synergistic effect		castor oil, 8001-79-4; lavender oil, 8000-28-0, 8022-15-9; olive oil, 8001-25-0; rapeseed oil, 8002-13-9					Agrahari V, Burnouf PA, Burnouf T, Agrahari V., Nanoformulation properties, characterization, and behavior in complex biological matrices: challenges and opportunities for brain-targeted drug delivery applications and enhanced translational potential, Adv Drug Deliv Rev, 148, pp. 146-180, (2019); Savale S, Mahajan H., Nose to brain: a versatile mode of drug delivery system, Asian J Biomater Res, …	A.R. Tekade; Department of Pharmaceutics, Marathwada Mitra Mandal's College of Pharmacy, Pune, Thergaon, 411033, India; email: avitekade@gmail.com		Tabriz University of Medical Sciences						22285881				English	Adv. Pharm. Bull.	Review	Final	All Open Access; Gold Open Access; Green Open Access	Scopus	2-s2.0-85140273140
Chaurasiya C.; Gupta J.; Kumar S.	Chaurasiya, Chanchal (57391887800); Gupta, Jitendra (57966702900); Kumar, Sachin (57226008921)	57391887800; 57966702900; 57226008921	Herbal nanoemulsion in topical drug delivery and skin disorders: Green approach	2021	Journal of Reports in Pharmaceutical Sciences	10	2		171	181	10	4	10.4103/jrptps.JRPTPS_64_20	https://www.scopus.com/inward/record.uri?eid=2-s2.0-85122035966&doi=10.4103%2fjrptps.JRPTPS_64_20&partnerID=40&md5=78461d1ef82a8dd34be8c270ccae0c7d	Department of Pharmaceutics, Nkbr College of Pharmacy and Research Centre, Meerut, India; Department of Pharmaceutics, Gla University, Uttar Pradesh, Mathura, India	Chaurasiya C., Department of Pharmaceutics, Nkbr College of Pharmacy and Research Centre, Meerut, India; Gupta J., Department of Pharmaceutics, Gla University, Uttar Pradesh, Mathura, India; Kumar S., Department of Pharmaceutics, Nkbr College of Pharmacy and Research Centre, Meerut, India	A topical drug delivery system can be a future trend for drug delivery because of the availability of the largest surface area of skin than any other organ. Although the skin has some advantages such as ease of application, patient compliance, and safety, it has many disadvantages such as permeability and bioavailability via first-pass metabolism and others. Nanoemulsion can be a future trend for…	Co-surfactant; Greens; Nanoemulsion; Surfactant; Topical delivery	aldehyde; cosurfactant; glycoside; herbaceous agent; lipid; oil; stabilizing agent; tannin; water; amenorrhea; anemia; bioavailability; black cumin; chemical analysis; cholera; continuous phase inversion; coughing; drug delivery system; drug penetration; drug solubility; drug toxicity; egg yolk; emulsion inversion point; epilepsy; fibroma; first pass effect; flocculation; hydrophilicity; leukorrh…		lipid, 66455-18-3; tannin, 1401-55-4; water, 7732-18-5					Nakagawa H., Dermatological disorders, Symphonia Medica Nursing, 19, pp. 3-17, (2001); Ng KW, Lau WM., Skin deep: The basics of human skin structure and drug penetration, Percutaneous Penetration Enhancers Chemical Methods in Penetration Enhancement: Drug Manipulation Strategies and Vehicle Effects, pp. 3-11, (2015); Neupane R, Boddu SHS, Renukuntla J, Babu RJ, Tiwari AK., Alternatives to biologi…	C. Chaurasiya; Department of Pharmaceutics, Nkbr College of Pharmacy and Research Centre, Meerut, L-342, Shastri Nagar, Uttar Pradesh, India; email: chourasiachanchal1992@gmail.com		Wolters Kluwer Medknow Publications						23221232				English	J. Rep. Pharm. Sci.	Review	Final		Scopus	2-s2.0-85122035966
Shirsath K.; Agrawal Y.O.	Shirsath, Krushna (58547394200); Agrawal, Yogeeta O. (55293794700)	58547394200; 55293794700	A Potential Strategy for Treating Parkinson's Disease Through Intranasal Nanoemulsions	2023	CNS and Neurological Disorders - Drug Targets	22	8		1137	1145	8	1	10.2174/1871527321666220622163403	https://www.scopus.com/inward/record.uri?eid=2-s2.0-85168653707&doi=10.2174%2f1871527321666220622163403&partnerID=40&md5=b92557b8f007ea1aa81a16950e2c38e0	Department of Pharmaceutics, R.C. Patel Institute of Pharmaceutical Education and Research, Shirpur, India	Shirsath K., Department of Pharmaceutics, R.C. Patel Institute of Pharmaceutical Education and Research, Shirpur, India; Agrawal Y.O., Department of Pharmaceutics, R.C. Patel Institute of Pharmaceutical Education and Research, Shirpur, India	Intranasal delivery has great potential to cross the blood-brain barrier and deliver the drug molecule into the central nervous system faster than the traditional methods. The olfactory neuronal and trigeminal pathways both are involved in intranasal delivery. The nano-technology is an innovative strategy for the nose to brain delivery. The mucoadhesive nanoemulsion formulation is a modified tech…	central nervous system; Intranasal delivery; nanoemulsion; nanogel; neurodegenerative disorder; Parkinson's	apomorphine; bromocriptine; carbidopa; cosurfactant; cremophor; curcumin; dopamine; entacapone; hydroxypropylmethylcellulose; ibuprofen; lipid; Nanoemulgel; nanogel; naringenin; neurotoxin; oil; palm oil; polymer; polyphenol; resveratrol; ropinirole; rotigotine; surfactant; unclassified drug; drug delivery system; drug formulation; gene mutation; intranasal drug administration; nanoemulsion; naso…		apomorphine, 314-19-2, 58-00-4, 41035-30-7, 41372-20-7; bromocriptine, 25614-03-3; carbidopa, 28860-95-9, 38821-49-7; cremophor, 39279-69-1, 51142-51-9; curcumin, 458-37-7; dopamine, 51-61-6, 62-31-7; entacapone, 116314-67-1, 130929-57-6; hydroxypropylmethylcellulose, 9004-65-3; ibuprofen, 15687-27-1, 79261-49-7, 31121-93-4, 527688-20-6; lipid, 66455-18-3; naringenin, 480-41-1, 67604-48-2; neurot…					Feany MB, Dickson DW., Neurodegenerative disorders with extensive tau pathology: A comparative study and review, Ann Neurol, 40, 2, pp. 139-148, (1996); Poewe W, Seppi K, Tanner CM, Et al., Parkinson's disease, Nat Rev Dis Primers, 3, 1, (2017); Patel V, Chisholm D, Parikh R, Et al., Addressing the burden of mental, neurological, and substance use disorders: Key messages from disease control prio…	Y.O. Agrawal; Department of Pharmaceutics, R.C. Patel Institute of Pharmaceutical Education and Research, Shirpur, India; email: goyalyogita@rediffmail.com		Bentham Science Publishers						18715273			35733314	English	CNS Neurol. Disord. Drug Targets	Review	Final		Scopus	2-s2.0-85168653707
Sahu P.; Das D.; Mishra V.K.; Kashaw V.; Kashaw S.K.	Sahu, Prashant (57193089159); Das, Debashree (57212306221); Mishra, Vikash K. (56902254500); Kashaw, Varsha (24478710600); Kashaw, Sushil Kumar (26643280200)	57193089159; 57212306221; 56902254500; 24478710600; 26643280200	Nanoemulsion: A novel eon in cancer chemotherapy	2016	Mini-Reviews in Medicinal Chemistry	16						43	10.2174/1389557516666160219122755	https://www.scopus.com/inward/record.uri?eid=2-s2.0-84994227892&doi=10.2174%2f1389557516666160219122755&partnerID=40&md5=62e663eef2568d056cd3e8cc9662ab90	Department of Pharmaceutical Sciences, Dr. H.S Gaur Central University, Sagar, MP, India; Sagar Institute of Pharmaceutical Sciences, Sagar, MP, India	Sahu P., Department of Pharmaceutical Sciences, Dr. H.S Gaur Central University, Sagar, MP, India; Das D., Department of Pharmaceutical Sciences, Dr. H.S Gaur Central University, Sagar, MP, India; Mishra V.K., Department of Pharmaceutical Sciences, Dr. H.S Gaur Central University, Sagar, MP, India; Kashaw V., Sagar Institute of Pharmaceutical Sciences, Sagar, MP, India; Kashaw S.K., Department of…	Cancer refers to an assemblage of lethal diseases characterized by abnormal growth of cells. The most celebrated adverse effects accredited to the cytotoxic class of anticancer agents are constructed owing to their inability to differentiate between the abnormally multiplying cancerous cell mass and the rapidly dividing healthy cells of the human body. Consequently, unknown targets chemotherapy f…	Characterization; Commercial brands cancer chemotherapy; Drug delivery; Nanoemulsion; Patents; Preparation	Antineoplastic Agents; Drug Carriers; Drug Delivery Systems; Emulsions; Humans; Nanoparticles; Neoplasms; alcohol; camptothecin; pilocarpine; polyol; risperidone; surfactant; triacylglycerol; antineoplastic agent; drug carrier; nanoparticle; cancer chemotherapy; chemical structure; drug absorption; drug bioavailability; drug delivery system; drug elimination; drug formulation; drug penetration; d…		alcohol, 64-17-5; camptothecin, 7689-03-4; pilocarpine, 148-72-1, 54-71-7, 92-13-7; risperidone, 106266-06-2; Antineoplastic Agents, ; Drug Carriers, ; Emulsions,			Indian Council of Medical Research, ICMR	PS wishes to thanks Indian Council of Medical Research, New Delhi for the award of Senior Research Fellowship. SKK acknowledges the University Grants Commission, New Delhi for the award of Raman Postdoctoral Fellowship.	Ali I., Wani W.A., Saleem K., Cancer Scenario in India with Future Perspectives, Can. Ther, 8, 1, pp. 56-70, (2011); Aubrun O., Simonnet J.T., Alloret F.L., Nanoemulsions: A New Vehicle for Skincare Products, Adv. Coll. Interface Sci, 108, pp. 145-149, (2004); Alvarez-Figueroa M.J., Blanco-Mendez J., Trans- dermal Delivery of Methotrexate: Iontophoretic Delivery from Hydrogels and Passive Deliver…	S.K. Kashaw; Department of Pharmaceutical Sciences, Dr. H.S Gaur Central University, Sagar, India; email: sushilkashaw@gmail.com		Bentham Science Publishers B.V.						13895575		MMCIA	26891931	English	Mini-Rev. Med. Chem.	Review	Final		Scopus	2-s2.0-84994227892
Badhan R.K.S.; Kaur M.; Lungare S.; Obuobi S.	Badhan, R.K.S. (13006601600); Kaur, M. (57209860896); Lungare, S. (56290288900); Obuobi, S. (57191914805)	13006601600; 57209860896; 56290288900; 57191914805	Improving brain drug targeting through exploitation of the nose-to-brain route: A physiological and pharmacokinetic perspective	2014	Current Drug Delivery	11	4		458	471	13	28	10.2174/1567201811666140321113555	https://www.scopus.com/inward/record.uri?eid=2-s2.0-84904759834&doi=10.2174%2f1567201811666140321113555&partnerID=40&md5=fabed52cd447397140386fbc9a2a7d21	Aston University, Medicines Research Unit, Life and Health Sciences, Birmingham, B4 7ET, United Kingdom; Aston University, Aston Research Centre for Healthy Ageing, Life and Health Sciences, Birmingham, B4 7ET, United Kingdom	Badhan R.K.S., Aston University, Medicines Research Unit, Life and Health Sciences, Birmingham, B4 7ET, United Kingdom; Kaur M., Aston University, Aston Research Centre for Healthy Ageing, Life and Health Sciences, Birmingham, B4 7ET, United Kingdom; Lungare S., Aston University, Aston Research Centre for Healthy Ageing, Life and Health Sciences, Birmingham, B4 7ET, United Kingdom; Obuobi S., Ast…	With an ageing population and increasing prevalence of central-nervous system (CNS) disorders new approaches are required to sustain the development and successful delivery of therapeutics into the brain and CNS. CNS drug delivery is challenging due to the impermeable nature of the brain microvascular endothelial cells that form the blood-brain barrier (BBB) and which prevent the entry of a wide …	Blood-brain barrier; Brain; Central nervous system; Nasal; Neuron; Olfactory; Pharmacokinetics; Trigeminal	Administration, Intranasal; Animals; Blood-Brain Barrier; Brain; Brain Diseases; Central Nervous System Agents; Drug Delivery Systems; Humans; Molecular Weight; Nasal Mucosa; Neurons; Olfactory Nerve; Trigeminal Nerve; argipressin; beta interferon; carbamazepine; carbomer; hydroxypropylmethylcellulose; metoclopramide; orexin A; risperidone; somatomedin; transforming growth factor; vasculotropin; …		argipressin, 113-79-1; carbamazepine, 298-46-4, 8047-84-5; carbomer, 9007-20-9, 9062-04-8; hydroxypropylmethylcellulose, 9004-65-3; metoclopramide, 12707-59-4, 2576-84-3, 364-62-5, 7232-21-5; orexin A, 205599-75-3; risperidone, 106266-06-2; transforming growth factor, 76057-06-2; vasculotropin, 127464-60-2; Central Nervous System Agents,					Neurological disorders: Public health challenges, (2006); Kessler R.C., Aguilar-Gaxiola S., Alonso J., Chatterji S., Lee S., Ustun T.B., The WHO World Mental Health (WMH) Surveys, Psychiatrie (Stuttg), 1, pp. 5-9, (2009); Olesen J., Gustavsson A., Svensson M., Wittchen H.U., Jonsson B., The economic cost of brain disorders in Europe, Eur. J. Neurol, 1, pp. 155-162, (2012); Menken M., Munsat T.L.,…	R. K. S. Badhan; Aston University, Medicines Research Unit, Life and Health Sciences, Birmingham, B4 7ET, United Kingdom; email: r.k.s.badhan@aston.ac.uk		Bentham Science Publishers B.V.						15672018			24655046	English	Curr. Drug Deliv.	Review	Final		Scopus	2-s2.0-84904759834
Vyas T.K.; Babbar A.K.; Sharma R.K.; Singh S.; Misra A.	Vyas, Tushar K. (14527774600); Babbar, A.K. (6602223554); Sharma, R.K. (57213175886); Singh, Shashi (55606086200); Misra, Ambikanandan (57205367693)	14527774600; 6602223554; 57213175886; 55606086200; 57205367693	Intranasal mucoadhesive microemulsions of clonazepam: Preliminary studies on brain targeting	2006	Journal of Pharmaceutical Sciences	95	3		570	580	10	176	10.1002/jps.20480	https://www.scopus.com/inward/record.uri?eid=2-s2.0-33645345962&doi=10.1002%2fjps.20480&partnerID=40&md5=a9f74f10d891fe3fde7f73f76bbc3661	Pharmacy Department, Faculty of Technology and Engineering, Maharaja Sayajirao University of Baroda, Vadodara 390 001, Gujarat, Kalabhavan, P.O. 51, India; Government of India, Ministry of Defence, Institute of Nuclear Medicine and Allied Sciences, Delhi, 110054, Brig. S.K.Mazumdar Marg, India; Center for Cellular and Molecular Biology (CCMB), Hyderabad 500 007, Andhra Pradesh, Uppal Road, India	Vyas T.K., Pharmacy Department, Faculty of Technology and Engineering, Maharaja Sayajirao University of Baroda, Vadodara 390 001, Gujarat, Kalabhavan, P.O. 51, India; Babbar A.K., Government of India, Ministry of Defence, Institute of Nuclear Medicine and Allied Sciences, Delhi, 110054, Brig. S.K.Mazumdar Marg, India; Sharma R.K., Government of India, Ministry of Defence, Institute of Nuclear Med…	The aim of this investigation was to prepare clonazepam microemulsions (CME) for rapid drug delivery to the brain to treat acute status epileptic patients and to characterize and evaluate the performance of CME in vitro and in vivo in rats. The CME were prepared by the titration method and were characterized for globule size and size distribution, zeta potential, and drug content. CME was radiola…	Biodistribution; Brain targeting; Clonazepam; Intranasal; Microemulsion; Mucoadhesion; Radiolabel; TEM	clonazepam; technetium 99m; animal experiment; animal tissue; article; brain scintiscanning; controlled study; drug delivery system; drug distribution; drug uptake; electron microscopy; epileptic state; in vitro study; in vivo study; isotope labeling; microemulsion; nonhuman; nose mucosa; rabbit; rat; titrimetry		clonazepam, 1622-61-3; technetium 99m, 14133-76-7					Rey E., Treluer J.M., Pons G., Pharmacokinetic optimization of benzodiazepine therapy for acute seizures. Focus on delivery routes, Clin Pharmacokinet, 36, pp. 409-424, (1999); New Drug Approvals; Misra A.N., Ganesh S., Shahiwala A., Shah S., Drug delivery to central nervous system: A review, J Pharm Pharmaceut Sci, 6, pp. 252-273, (2003); Li L., Nandi I., Kim K.H., Development of an ethyl laurat…	A. Misra; Pharmacy Department, Faculty of Technology and Engineering, Maharaja Sayajirao University of Baroda, Vadodara 390 001, Gujarat, Kalabhavan, P.O. 51, India; email: misraan@hotmail.com		John Wiley and Sons Inc.						00223549		JPMSA	16419051	English	J. Pharm. Sci.	Review	Final		Scopus	2-s2.0-33645345962
Choudhury H.; Gorain B.; Chatterjee B.; Mandal U.K.; Sengupta P.; Tekade R.K.	Choudhury, Hira (23567794600); Gorain, Bapi (55697999900); Chatterjee, Bappaditya (55106864100); Mandal, Uttam K. (8947253500); Sengupta, Pinaki (35447635900); Tekade, Rakesh K. (57204717123)	23567794600; 55697999900; 55106864100; 8947253500; 35447635900; 57204717123	Pharmacokinetic and pharmacodynamic features of nanoemulsion following oral, intravenous, topical and nasal route	2017	Current Pharmaceutical Design	23	17		2504	2531	27	125	10.2174/1381612822666161201143600	https://www.scopus.com/inward/record.uri?eid=2-s2.0-84994899023&doi=10.2174%2f1381612822666161201143600&partnerID=40&md5=040c29860908d1fa653e4933414028a0	The International Medical University, School of Pharmacy, Department of Pharmaceutical Technology, Jalan Jalil Perkasa 19, Kuala Lumpur, 57000, Malaysia; Faculty of Pharmacy, Lincoln University College, Kuala Lumpur, Malaysia; Kulliyyah of Pharmacy, International Islamic University Malaysia, Pahang, Malaysia; National Institute of Pharmaceutical Education and Research (NIPER)-Ahmedabad, Departmen…	Choudhury H., The International Medical University, School of Pharmacy, Department of Pharmaceutical Technology, Jalan Jalil Perkasa 19, Kuala Lumpur, 57000, Malaysia; Gorain B., Faculty of Pharmacy, Lincoln University College, Kuala Lumpur, Malaysia; Chatterjee B., Kulliyyah of Pharmacy, International Islamic University Malaysia, Pahang, Malaysia; Mandal U.K., Kulliyyah of Pharmacy, Internationa…	Background: Most of the active pharmaceutical ingredients discovered recently in pharmaceutical field exhibits poor aqueous solubility that pose major problem in their oral administration. The oral administration of these drugs gets further complicated due to their short bioavailability, inconsistent absorption and inter/intra subject variability. Methods: Pharmaceutical emulsion holds a signific…	Carbon nanotubes; Hydrophobicity; Oral delivery; Pharmacodynamics; Pharmacokinetics; Routes of administration	Drug Administration Routes; Drug Delivery Systems; Emulsions; Humans; Nanostructures; Pharmaceutical Preparations; alpha tocopherol; arteether; candesartan; celecoxib; chlorambucil; cosurfactant; dapsone; docetaxel; domperidone; efavirenz; evodiamine; fisetin; granisetron; heptadecanoic acid; imipramine; melphalan; nitrendipine; oil; olanzapine; olmesartan; paclitaxel; Panax notoginseng extract; …		alpha tocopherol, 1406-18-4, 1406-70-8, 52225-20-4, 58-95-7, 59-02-9; arteether, 75887-54-6; candesartan, 139481-59-7; celecoxib, 169590-42-5; chlorambucil, 305-03-3; dapsone, 80-08-0; docetaxel, 114977-28-5; domperidone, 57808-66-9; efavirenz, 154598-52-4; evodiamine, 518-17-2; fisetin, 528-48-3; granisetron, 107007-99-8, 109889-09-0; heptadecanoic acid, 506-12-7; imipramine, 113-52-0, 50-49-7; …			NIPER; Department of Science and Technology, Ministry of Science and Technology, India, डीएसटी; Science and Engineering Research Board, SERB; Ministry of Higher Education, Malaysia, MOHE	The authors would like to acknowledge Science and Engineering Research Board, Department of Science and Technology, Government of India for grant allocated to Dr Tekade for research work on gene delivery. RT would also like to thank NIPER- Ahmedabad for providing research support for research on cancer and arthritis. The authors acknowledge the support by Fundamental Research Grant (FRGS) scheme …	Kawabata Y., Wada K., Nakatani M., Yamada S., Onoue S., Formulation design for poorly water-soluble drugs based on biopharmaceutics classification system: Basic approaches and practical applications, Int J Pharm, 420, pp. 1-10, (2011); Benet L.Z., The role of BCS (Biopharmaceutics classification system) and BDDCS (biopharmaceutics drug disposition classification system) in drug development, J Pha…	R.K. Tekade; International Medical University, Department of Pharmaceutical Technology, Kuala Lumpur, 57000, Malaysia; email: rakeshtekade@gmail.com		Bentham Science Publishers B.V.						13816128		CPDEF	27908273	English	Curr. Pharm. Des.	Review	Final	All Open Access; Green Open Access	Scopus	2-s2.0-84994899023
Kashyap K.; Shukla R.	Kashyap, Kanchan (57212802939); Shukla, Rahul (55424144600)	57212802939; 55424144600	Drug delivery and targeting to the brain through nasal route: Mechanisms, applications and challenges	2019	Current Drug Delivery	16	10		887	901	14	93	10.2174/1567201816666191029122740	https://www.scopus.com/inward/record.uri?eid=2-s2.0-85077403716&doi=10.2174%2f1567201816666191029122740&partnerID=40&md5=cf4711d0f265a22b090f2eb8e40156cf	Department of Pharmaceutics, National Institute of Pharmaceutical Education and Research, Raebareli, India	Kashyap K., Department of Pharmaceutics, National Institute of Pharmaceutical Education and Research, Raebareli, India; Shukla R., Department of Pharmaceutics, National Institute of Pharmaceutical Education and Research, Raebareli, India	Blood-brain barrier (BBB) provides restrictions for the transportation of various therapeutic agents to the brain. Efforts to directly target the brain by olfactory as well as trigeminal nerve pathway, bypassing BBB, have grown significantly in recent times. The intranasal route of transportation of the drug encompasses ability for the delivery of drug directly to the brain, improves site-specifi…	Blood-brain barrier; Brain targeting; Intranasal delivery; Intranasal delivery devices; Nanoparticles; Nasal route	Administration, Intranasal; Animals; Blood-Brain Barrier; Brain; Drug Delivery Systems; Humans; Nasal Mucosa; carbomer; chitosan; clonidine; ephedrine; fentanyl; fexofenadine; ghrelin; haloperidol; hyaluronic acid; hydralazine; insulin; leptin; liposome; metoclopramide; midazolam; naloxone; orexin A; oxymetazoline; oxytocin; pectin; phenylephrine; polyacrylic acid; polymer; polymethacrylic acid; …		carbomer, 9007-20-9, 9062-04-8; chitosan, 9012-76-4; clonidine, 4205-90-7, 4205-91-8, 57066-25-8; ephedrine, 299-42-3, 50-98-6; fentanyl, 437-38-7; fexofenadine, 138452-21-8; ghrelin, 304853-26-7; haloperidol, 52-86-8, 1511-16-6; hyaluronic acid, 31799-91-4, 9004-61-9, 9067-32-7; hydralazine, 304-20-1, 86-54-4; insulin, 9004-10-8; metoclopramide, 12707-59-4, 2576-84-3, 364-62-5, 7232-21-5; midazo…			Department of Pharmaceuticals	We are thankful to the Department of Pharmaceuticals (DoP), Government of India, for supporting us. NIPER-R communication number for this chapter is NIPER-R/Communication/067.	Kaushik A., Jayant R.D., Bhardwaj V., Nair M., Personalized nanomedicine for CNS diseases, Drug Discov. Today, 23, 5, pp. 1007-1015, (2018); Agrawal M., Saraf S., Saraf S., Antimisiaris S.G., Chougule M.B., Shoyele S.A., Alexander A., Nose-to-brain drug delivery: An update on clinical challenges and progress towards approval of anti-Alzheimer drugs, J. Control. Release, 281, pp. 139-177, (2018); …	R. Shukla; Department of Pharmaceutics, National Institute of Pharmaceutical Education and Research, Lucknow, Raebareli, P.O. Box: 226002, India; email: rahulshuklapharm@gmail.com		Bentham Science Publishers						15672018			31660815	English	Curr. Drug Deliv.	Review	Final		Scopus	2-s2.0-85077403716
Qian S.; Wang Q.; Zuo Z.	Qian, Shuai (16833925300); Wang, Qianwen (56420862200); Zuo, Zhong (57226087868)	16833925300; 56420862200; 57226087868	Improved brain uptake of peptide-based CNS drugs via alternative routes of administrations of its nanocarrier delivery systems: A promising strategy for CNS targeting delivery of peptides	2014	Expert Opinion on Drug Metabolism and Toxicology	10	11		1491	1508	17	14	10.1517/17425255.2014.956080	https://www.scopus.com/inward/record.uri?eid=2-s2.0-84911412450&doi=10.1517%2f17425255.2014.956080&partnerID=40&md5=95c9923d380b270b53679077e83b103a	Chinese University of Hong Kong, School of Pharmacy, Faculty of Medicine, Room 801C, Building, Area 39, Shatin, N.T, SAR, Hong Kong; Sun Yat-sen University, School of Pharmaceutical Sciences, Guangzhou, 510006, China	Qian S., Chinese University of Hong Kong, School of Pharmacy, Faculty of Medicine, Room 801C, Building, Area 39, Shatin, N.T, SAR, Hong Kong; Wang Q., Chinese University of Hong Kong, School of Pharmacy, Faculty of Medicine, Room 801C, Building, Area 39, Shatin, N.T, SAR, Hong Kong, Sun Yat-sen University, School of Pharmaceutical Sciences, Guangzhou, 510006, China; Zuo Z., Chinese University of …	Introduction: Recently, developing peptide-based drugs to treat CNS diseases has gained increasing attention in both academics and pharmaceutical industry. However, targeting delivery of peptides to brain is one of the most challenging problems faced in the treatment of CNS diseases. Areas covered: After explaining the brain barriers limiting the delivery of peptides, the current review focuses o…	Alternative route of administrations; Intranasal administration; Nanocarriers; Peptide-based CNS drugs	Administration, Intranasal; Animals; Brain; Central Nervous System Agents; Central Nervous System Diseases; Drug Carriers; Drug Delivery Systems; Humans; Nanoparticles; Peptides; Tissue Distribution; central nervous system agents; enreptin; fibroblast growth factor; human growth hormone; insulin; leucine enkephalin; leuprorelin; liatermin; liposome; metkephamid; nanocarrier; nanoparticle; nerve g…		fibroblast growth factor, 62031-54-3; human growth hormone, 12629-01-5; insulin, 9004-10-8; leucine enkephalin, 58822-25-6; leuprorelin, 53714-56-0, 74381-53-6, 944347-41-5; liatermin, 188630-14-0; metkephamid, 66960-34-7; nerve growth factor, 9061-61-4; neurotoxin, 39386-17-9; ovalbumin, 77466-29-6; protamine, 11061-43-1, 9007-31-2, 9012-00-4; protirelin, 24305-27-9; vasoactive intestinal polype…			CUHK1/CRF/13G from Research Grants Council	This work is supported by CUHK1/CRF/13G from Research Grants Council of the Hong Kong Special Administrative Region, China. The authors have no other relevant affiliations or financial involvement with any organization or entity with a financial interest in or financial conflict with the subject matter or materials discussed in the manuscript apart from those disclosed.	Pardridge W.M., Drug targeting to the brain, Pharm Res, 24, pp. 1733-1744, (2007); Sipos E., Kurunczi A., Feher A., Et al., Intranasal delivery of human beta-amyloid peptide in rats: Effective brain targeting, Cell Mol Neurobiol, 30, pp. 405-413, (2010); Pardridge W.M., Brain Drug Targeting: The Future of Brain Drug Development, (2001); Malavolta L., Cabral F.R., Peptides: Important tools for the…			Informa Healthcare						17425255			25196358	English	Expert Opin. Drug Metab. Toxicol.	Review	Final		Scopus	2-s2.0-84911412450
Li X.; Tsibouklis J.; Weng T.; Zhang B.; Yin G.; Feng G.; Cui Y.; Savina I.N.; Mikhalovska L.I.; Sandeman S.R.; Howel C.A.; Mikhalovsky S.V.	Li, Xinming (55744700100); Tsibouklis, John (7003574082); Weng, Tingting (55869610500); Zhang, Buning (36616767900); Yin, Guoqiang (15761380100); Feng, Guangzhu (7401641880); Cui, Yingde (7402595491); Savina, Irina N. (7004262079); Mikhalovska, Lyuba I. (6507100255); Sandeman, Susan R. (6603014589); Howel, Carol A. (8541013100); Mikhalovsky, Sergey V. (6603803025)	55744700100; 7003574082; 55869610500; 36616767900; 15761380100; 7401641880; 7402595491; 7004262079; 6507100255; 6603014589; 8541013100; 6603803025	Nano carriers for drug transport across the blood–brain barrier	2017	Journal of Drug Targeting	25	1		17	28	11	224	10.1080/1061186X.2016.1184272	https://www.scopus.com/inward/record.uri?eid=2-s2.0-85011983749&doi=10.1080%2f1061186X.2016.1184272&partnerID=40&md5=918020e888869146141de080c8bfe7ab	School of Chemistry and Chemical Engineering, Zhongkai University of Agriculture and Engineering, Guangzhou, China; School of Pharmacy and Biomedical Sciences, University of Portsmouth, Portsmouth, United Kingdom; Department of Chemical Engineering, Guangdong Petroleum and Chemical Technology Institute, Foshan, China; School of Pharmacy and Biomolecular Science, University of Brighton, Brighton, …	Li X., School of Chemistry and Chemical Engineering, Zhongkai University of Agriculture and Engineering, Guangzhou, China, School of Pharmacy and Biomedical Sciences, University of Portsmouth, Portsmouth, United Kingdom; Tsibouklis J., School of Pharmacy and Biomedical Sciences, University of Portsmouth, Portsmouth, United Kingdom; Weng T., Department of Chemical Engineering, Guangdong Petroleum …	Effective therapy lies in achieving a therapeutic amount of drug to the proper site in the body and then maintaining the desired drug concentration for a sufficient time interval to be clinically effective for treatment. The blood–brain barrier (BBB) hinders most drugs from entering the central nervous system (CNS) from the blood stream, leading to the difficulty of delivering drugs to the brain …	Blood–brain barrier; drug delivery; nanomaterials	Animals; Biological Transport; Blood-Brain Barrier; Dendrimers; Drug Carriers; Emulsions; Gels; Humans; Liposomes; Micelles; Nanoparticles; Permeability; Pharmaceutical Preparations; dendrimer; liposome; mannitol; nanocarrier; polymer; quantum dot; solid lipid nanoparticle; dendrimer; drug; drug carrier; nanoparticle; blood brain barrier; brain capillary endothelial cell; brain disease; controlle…		mannitol, 69-65-8, 87-78-5; Dendrimers, ; Drug Carriers, ; Emulsions, ; Gels, ; Liposomes, ; Micelles, ; Pharmaceutical Preparations,					Tosi G., Costantino L., Ruozi B., Et al., Polymeric nanoparticles for the drug delivery to the central nervous system, Expert Opin Drug Deliv, 5, pp. 155-174, (2008); Shah L., Yadav S., Amiji M., Nanotechnology for CNS delivery of bio-therapeutic agents, Drug Deliv Transl Res, 3, pp. 336-351, (2013); Re F., Gregori M., Masserini M., Nanotechnology for neurodegenerative disorders, Nanomed Nanotech…	X. Li; School of Chemistry and Chemical Engineering, Zhongkai University of Agriculture and Engineering, Haizhu District, Guangzhou, No.24 Dongsha Street, 510225, China; email: lixinming@sina.com		Taylor and Francis Ltd						1061186X		JDTAE	27126681	English	J. Drug Targeting	Review	Final	All Open Access; Green Open Access	Scopus	2-s2.0-85011983749
Helson L.	Helson, Lawrence (7006801063)	7006801063	Curcumin (diferuloylmethane) delivery methods: A review	2013	BioFactors	39	1		21	26	5	38	10.1002/biof.1080	https://www.scopus.com/inward/record.uri?eid=2-s2.0-84874105550&doi=10.1002%2fbiof.1080&partnerID=40&md5=06ec9f103935adb2117df67723ea0aec	SignPath Pharma, Quakertown, PA, 1375 California Rd, United States	Helson L., SignPath Pharma, Quakertown, PA, 1375 California Rd, United States	Curcumin interacts with a large number of extra- and intracellular targets in a biphasic dose-dependent manner. It controls inflammation, oxidative stress, cell survival, cell secretion, homeostasis, and proliferation. Its mechanisms of action are generally directed toward cells that exhibit disordered physiology or blatant mutation-based abnormal states. Optimizing preventative or therapeutic ap…	Curcumin; Delivery; Diferuloylmethane; Preventative; Systemic; Therapeutic; Topical	Administration, Intranasal; Administration, Oral; Administration, Topical; Animals; Anti-Inflammatory Agents, Non-Steroidal; Biological Availability; Curcumin; Delayed-Action Preparations; Humans; Injections; Suppositories; Tissue Distribution; curcumin; piperine; antiarrhythmic activity; antioxidant activity; apoptosis; blood brain barrier; cell proliferation; cell survival; cellular secretion; …		curcumin, 458-37-7; piperine, 94-62-2; Anti-Inflammatory Agents, Non-Steroidal, ; Curcumin, 458-37-7; Delayed-Action Preparations, ; Suppositories,	nanocurc				Parveen S., Sahoo S.K., Polymeric nanoparticles for cancer therapy, J. Drug Target, 16, pp. 108-123, (2008); Helson L., Bolger G., Majeed M., Pucaj K., Matabudul D., Et al., Infusion pharmacokinetics of lipocure TM and its metabolite tetrahydrocurcumin in Beagle Dogs, J. Anticancer Res., 32, pp. 4365-4370, (2012); Hassaninasab A., Hashimoto Y., Tomita-Yokotani, Kobayashi M., Discovery of the curc…	L. Helson; SignPath Pharma, Quakertown, PA, 1375 California Rd, United States; email: lhelson@comcast.net								18728081		BIFAE	23315886	English	BioFactors	Review	Final		Scopus	2-s2.0-84874105550
Karami Z.; Saghatchi Zanjani M.R.; Hamidi M.	Karami, Zahra (57205609539); Saghatchi Zanjani, Mohammad Reza (57205669135); Hamidi, Mehrdad (12793079400)	57205609539; 57205669135; 12793079400	Nanoemulsions in CNS drug delivery: recent developments, impacts and challenges	2019	Drug Discovery Today	24	5		1104	1115	11	85	10.1016/j.drudis.2019.03.021	https://www.scopus.com/inward/record.uri?eid=2-s2.0-85063675377&doi=10.1016%2fj.drudis.2019.03.021&partnerID=40&md5=5514e906bdf4741514a7e12bec03ffae	Zanjan Pharmaceutical Nanotechnology Research Center (ZPNRC), Department of Pharmaceutical Nanotechnology, School of Pharmacy, Zanjan University of Medical Sciences, Zanjan, Iran; Trita Research Center, Zanjan, Iran	Karami Z., Zanjan Pharmaceutical Nanotechnology Research Center (ZPNRC), Department of Pharmaceutical Nanotechnology, School of Pharmacy, Zanjan University of Medical Sciences, Zanjan, Iran; Saghatchi Zanjani M.R., Zanjan Pharmaceutical Nanotechnology Research Center (ZPNRC), Department of Pharmaceutical Nanotechnology, School of Pharmacy, Zanjan University of Medical Sciences, Zanjan, Iran; Hami…	Despite enormous efforts, treatment of CNS diseases remains challenging. One of the main issues causing this situation is limited CNS access for the majority of drugs used as part of the therapeutic regimens against life-threatening CNS diseases. Regarding the inarguable position of the nanocarrier systems in neuropharmacokinetic enhancement of the CNS drugs, this review discusses the latest find…		Animals; Blood-Brain Barrier; Central Nervous System Diseases; Drug Delivery Systems; Emulsions; Humans; Nanoparticles; ABC transporter; nanocarrier; nanoparticle; blood brain barrier; blood cerebrospinal fluid barrier; brain ischemia; brain tumor; central nervous system disease; chemical composition; chemical interaction; degenerative disease; drug delivery system; drug solubility; drug targetin…		Emulsions,					Krol S., Challenges in drug delivery to the brain: nature is against us, J. Control. Release, 164, pp. 145-155, (2012); Engelhardt B., Sorokin L., The blood–brain and the blood–cerebrospinal fluid barriers: function and dysfunction, Semin. Immunopathol., 31, pp. 497-511, (2009); Song H., Et al., Enhanced permeability of blood–brain barrier and targeting function of brain via borneol-modified chem…	M. Hamidi; Zanjan Pharmaceutical Nanotechnology Research Center (ZPNRC), Department of Pharmaceutical Nanotechnology, School of Pharmacy, Zanjan University of Medical Sciences, Zanjan, Iran; email: hamidim@zums.ac.ir		Elsevier Ltd						13596446		DDTOF	30914298	English	Drug Discov. Today	Review	Final		Scopus	2-s2.0-85063675377
Elzoghby A.O.; Abd-Elwakil M.M.; Abd-Elsalam K.; Elsayed M.T.; Hashem Y.; Mohamed O.	Elzoghby, Ahmed O. (35221395700); Abd-Elwakil, Mahmoud M. (57189887335); Abd-Elsalam, Kholod (57189894535); Elsayed, Mustafa T. (57200983649); Hashem, Yosra (57189893856); Mohamed, Ola (57189891401)	35221395700; 57189887335; 57189894535; 57200983649; 57189893856; 57189891401	Natural polymeric nanoparticles for brain-targeting: Implications on drug and gene delivery	2016	Current Pharmaceutical Design	22	22		3305	3323	18	101	10.2174/1381612822666160204120829	https://www.scopus.com/inward/record.uri?eid=2-s2.0-84975678645&doi=10.2174%2f1381612822666160204120829&partnerID=40&md5=86a5fcae35e5b335bcc82ecaff65bdf8	Cancer Nanotechnology Research Laboratory (CNRL), Faculty of Pharmacy, Alexandria University, Alexandria, Egypt; Department of Industrial Pharmacy, Faculty of Pharmacy, Alexandria University, Alexandria, Egypt; Department of Pharmaceutical Chemistry, Faculty of Pharmacy, Alexandria University, Alexandria, Egypt	Elzoghby A.O., Cancer Nanotechnology Research Laboratory (CNRL), Faculty of Pharmacy, Alexandria University, Alexandria, Egypt, Department of Industrial Pharmacy, Faculty of Pharmacy, Alexandria University, Alexandria, Egypt; Abd-Elwakil M.M., Cancer Nanotechnology Research Laboratory (CNRL), Faculty of Pharmacy, Alexandria University, Alexandria, Egypt, Department of Industrial Pharmacy, Faculty…	There is a broad range of biological, chemical and physical hurdles for drugs to reach the brain. Nanoparticulate drug delivery systems hold tremendous potential for diagnosis and treatment of brain disorders, including the capacity of crossing the blood–brain barrier and accessing to the brain after systemic administration. Thus, nanoparticles enable the delivery of a great variety of drugs incl…	Brain targeting; Drug delivery; Gene delivery; Glioma; Natural polymers; Polysaccharide nanoparticles; Protein nanoparticles	Analgesics; Antineoplastic Agents; Biological Products; Brain; Drug Carriers; Drug Delivery Systems; Nanoparticles; Neuroprotective Agents; Polymers; Protease Inhibitors; albumin; alginic acid; apolipoprotein; bovine serum albumin; cationic bovine serum albumin; chitosan; cisplatin; curcumin; cytochrome P450; dendrimer; gelatin; glycol chitosan dextran sulfate; hyaluronic acid; iron oxide; lactof…		alginic acid, 28961-37-7, 29894-36-8, 9005-32-7, 9005-38-3; chitosan, 9012-76-4; cisplatin, 15663-27-1, 26035-31-4, 96081-74-2; curcumin, 458-37-7; cytochrome P450, 9035-51-2; gelatin, 9000-70-8; hyaluronic acid, 31799-91-4, 9004-61-9, 9067-32-7; iron oxide, 1332-37-2; lactoferrin, 55599-62-7; paclitaxel, 33069-62-4; polysorbate 80, 8050-83-7, 9005-65-6; protein, 67254-75-5; transferrin, 82030-93…					Pardridge W.M., Blood-brain barrier biology and methodology, J Neurovirol, 5, pp. 556-569, (1999); Abbott N.J., Ronnback L., Hansson E., Astrocyte-endothelial interactions at the blood-brain barrier, Nat Rev Neurosci, 7, pp. 41-53, (2006); Pardridge W.M., The blood-brain barrier: Bottleneck in brain drug development, Neurorx, 2, pp. 3-14, (2005); Levin V.A., Relationship of octanol/water partitio…	A.O. Elzoghby; Cancer Nanotechnology Research Laboratory (CNRL), Faculty of Pharmacy, Alexandria University, Alexandria, Egypt; email: dr_ahmedelzoghby@yahoo.com		Bentham Science Publishers						13816128		CPDEF	26845323	English	Curr. Pharm. Des.	Review	Final		Scopus	2-s2.0-84975678645
Alshweiat A.; Ambrus R.; Csóka I.	Alshweiat, Areen (57192930628); Ambrus, Rita (6503866811); Csóka, Iidikó (6701800403)	57192930628; 6503866811; 6701800403	Intranasal nanoparticulate systems as alternative route of drug delivery	2019	Current Medicinal Chemistry	26	35		6459	6492	33	69	10.2174/0929867326666190827151741	https://www.scopus.com/inward/record.uri?eid=2-s2.0-85076876751&doi=10.2174%2f0929867326666190827151741&partnerID=40&md5=079f0edb76d6cc9f52b5ca2822b68923	Faculty of Pharmacy, Institute of Pharmaceutical Technology and Regulatory Affairs, University of Szeged, Szeged, Hungary; Faculty of Pharmaceutical Science, The Hashemite University, Zarqa, Jordan	Alshweiat A., Faculty of Pharmacy, Institute of Pharmaceutical Technology and Regulatory Affairs, University of Szeged, Szeged, Hungary, Faculty of Pharmaceutical Science, The Hashemite University, Zarqa, Jordan; Ambrus R., Faculty of Pharmacy, Institute of Pharmaceutical Technology and Regulatory Affairs, University of Szeged, Szeged, Hungary; Csóka I., Faculty of Pharmacy, Institute of Pharmace…	There is always a need for alternative and efficient methods of drug delivery. The nasal cavity can be considered as a non-invasive and efficient route of administration. It has been used for local, systemic, brain targeting, and vaccination delivery. Although many intranasal products are currently available on the market, the majority is used for local delivery with fewer products available for …	Drug delivery; Intranasal; Nanoparticulate system; Patients’ expectations; Quality by design; Regulatory	Administration, Intranasal; Animals; Drug Carriers; Humans; Liposomes; Nanoparticles; Nanotechnology; Nasal Cavity; Vaccination; Vaccines; dendrimer; liposome; nanocapsule; nanocarrier; nanocrystal; nanoparticle; niosome; solid lipid nanoparticle; surfactant; drug carrier; liposome; nanoparticle; vaccine; drug delivery system; human; intranasal drug administration; nanoemulsion; nanotechnology; n…		Drug Carriers, ; Liposomes, ; Vaccines,			GINOP, (2.3.2_15_ 2016_00060)	This project was supported by GINOP 2.3.2_15_ 2016_00060 project.	Kipp J.E., The role of solid nanoparticle technology in the parenteral delivery of poorly water-soluble drugs, Int. J. Pharm., 284, 1-2, pp. 109-122, (2004); Merisko-Liversidge E.M., Liversidge G.G., Drug nanoparticles: Formulating poorly water-soluble compounds, Toxicol. Pathol., 36, 1, pp. 43-48, (2008); Prabhakar U., Maeda H., Jain R.K., Sevick-Muraca E.M., Zamboni W., Farokhzad O.C., Barry S.…	A. Alshweiat; Faculty of Pharmacy, Institute of Pharmaceutical Technology and Regulatory Affairs, University of Szeged, Szeged, Eötvös u. 6., H-6720, Hungary; email: areen.alshweiat@hu.edu.jo		Bentham Science Publishers						09298673		CMCHE	31453778	English	Curr. Med. Chem.	Review	Final	All Open Access; Green Open Access	Scopus	2-s2.0-85076876751
Sapra B.; Thatai P.; Bhandari S.; Sood J.; Jindal M.; Tiwary A.K.	Sapra, Bharti (22635673500); Thatai, Purva (55965295400); Bhandari, Sameer (55965778400); Sood, Jatin (55965419600); Jindal, Manish (57225432922); Tiwary, Ashok K (7004094730)	22635673500; 55965295400; 55965778400; 55965419600; 57225432922; 7004094730	A critical appraisal of microemulsions for drug delivery: Part II	2014	Therapeutic Delivery	5	1		83	94	11	17	10.4155/tde.13.125	https://www.scopus.com/inward/record.uri?eid=2-s2.0-84890946747&doi=10.4155%2ftde.13.125&partnerID=40&md5=93f7314a6e327dc570781602781539a1	Pharmaceutics Division, Department of Pharmaceutical Sciences and Drug Research, Punjabi University, Patiala 147 002, India	Sapra B., Pharmaceutics Division, Department of Pharmaceutical Sciences and Drug Research, Punjabi University, Patiala 147 002, India; Thatai P., Pharmaceutics Division, Department of Pharmaceutical Sciences and Drug Research, Punjabi University, Patiala 147 002, India; Bhandari S., Pharmaceutics Division, Department of Pharmaceutical Sciences and Drug Research, Punjabi University, Patiala 147 00…	Microemulsions are thermodynamically stable, optically transparent isotropic solutions of oil and water successfully formulated by using a combination of suitable surfactant and cosurfactant. The solubilization power of microemulsions for lipophilic, hydrophilic and amphiphilic solutes form a viable approach for enhancing the bioavailability of hydrophobic drugs and percutaneous permeation of poo…		alcohol; antiperspirant agent; benzyl alcohol; butanol; carbonic acid; cosmetic; cosurfactant; cremophor; diethylene glycol monoethyl ether; glycerol oleate; labrasol; macrogol 400; medium chain triacylglycerol; miglyol; myristic acid isopropyl ester; octanoin; oil; oleic acid; oleic acid ethyl ester; palmitic acid isopropyl ester; phosphatidylcholine; phospholipid; polysorbate 80; propylene; pro…		alcohol, 64-17-5; benzyl alcohol, 100-51-6; butanol, 35296-72-1, 71-36-3; carbonic acid, 3812-32-6, 463-79-6; cremophor, 39279-69-1, 51142-51-9; diethylene glycol monoethyl ether, 111-90-0; glycerol oleate, 111-03-5, 11121-34-9, 25496-72-4, 3443-84-3, 37220-82-9; labrasol, 57307-99-0; miglyol, 37332-31-3, 77466-09-2, 77944-80-0, 97708-73-1; myristic acid isopropyl ester, 110-27-0; octanoin, 26402…					Kreilgaard M., Influence of microemulsions on cutaneous drug delivery, Adv. Drug Deliv. Rev., 54, 1, (2002); Talegaonkar S., Azeem A., Ahmad F.J., Khar R.K., Pathan S.A., Khan Z.I., Microemulsions: A novel approach to enhanced drug delivery, Recent Pat. Drug Deliv. Formul., 2, pp. 238-257, (2008); Kreilgaard M., Pedersen E.J., Jaroszewski J.W., NMR characterisation and transdermal drug delivery p…	A.K. Tiwary; Pharmaceutics Division, Department of Pharmaceutical Sciences and Drug Research, Punjabi University, Patiala 147 002, India; email: aktiwary2@rediffmail.com		Newlands Press Ltd						20415990			24341819	English	Ther. Deliv.	Review	Final		Scopus	2-s2.0-84890946747
Costa C.; Moreira J.N.; Amaral M.H.; Sousa Lobo J.M.; Silva A.C.	Costa, C. (57649660200); Moreira, J.N. (55934291300); Amaral, M.H. (7006683770); Sousa Lobo, J.M. (6603063145); Silva, A.C. (57028697500)	57649660200; 55934291300; 7006683770; 6603063145; 57028697500	Nose-to-brain delivery of lipid-based nanosystems for epileptic seizures and anxiety crisis	2019	Journal of Controlled Release	295			187	200	13	151	10.1016/j.jconrel.2018.12.049	https://www.scopus.com/inward/record.uri?eid=2-s2.0-85059587652&doi=10.1016%2fj.jconrel.2018.12.049&partnerID=40&md5=68eefdcbe670cc3003f6688c90e2eaba	UCIBIO, REQUINTE, Laboratory of Pharmaceutical Technology, Centre of Research in Pharmaceutical Sciences, Faculty of Pharmacy, University of Porto, Porto, Portugal; CNC - Center for Neuroscience and Cell Biology, Faculty of Medicine (Pólo I), University of Coimbra, Coimbra, Portugal; FFUC - Faculty of Pharmacy, Pólo das Ciências da Saúde, University of Coimbra, Coimbra, Portugal; FP-ENAS (UFP Ene…	Costa C., UCIBIO, REQUINTE, Laboratory of Pharmaceutical Technology, Centre of Research in Pharmaceutical Sciences, Faculty of Pharmacy, University of Porto, Porto, Portugal; Moreira J.N., CNC - Center for Neuroscience and Cell Biology, Faculty of Medicine (Pólo I), University of Coimbra, Coimbra, Portugal, FFUC - Faculty of Pharmacy, Pólo das Ciências da Saúde, University of Coimbra, Coimbra, Po…	Epileptic seizures and anxiety crisis are severe conditions that require fast and effective treatment, targeting the brain. Current emergency antiepiletics and anxiolytics have limited brain bioavailability, following oral, intravenous or rectal administration. This relates with the limited extent at which these drugs bypass the blood brain barrier (BBB). Thereby, the development of strategies th…	Antiepileptics; Anxiety; Anxiolytics; Epilepsy; Lipid-based nanosystems; Nasal/intranasal route	Administration, Intranasal; Animals; Anti-Anxiety Agents; Anticonvulsants; Anxiety; Brain; Drug Delivery Systems; Emulsions; Humans; Lipid Metabolism; Lipids; Liposomes; Nanoparticles; Seizures; Biochemistry; Liposomes; Microemulsions; Neurophysiology; Targeted drug delivery; benzodiazepine derivative; lipid; liposome; nanocarrier; solid lipid nanoparticle; anticonvulsive agent; anxiolytic agent;…		lipid, 66455-18-3; Anti-Anxiety Agents, ; Anticonvulsants, ; Emulsions, ; Lipids, ; Liposomes,			Fundação para a Ciência e a Tecnologia, FCT, (UID/Multi/04546/2013); Fundação para a Ciência e a Tecnologia, FCT	Article funded by National Funds through the FCT – Fundação para a Ciência e a Tecnologia – in the scope of the project UID/Multi/04546/2013 .	Ahmad E., Feng Y., Qi J., Fan W., Ma Y., He H., Xia F., Dong X., Zhao W., Lu Y., Wu W., Evidence of nose-to-brain delivery of nanoemulsions: cargoes but not vehicles, Nanoscale, 9, pp. 1174-1183, (2017); Kapoor M., Cloyd J.C., Siegel R.A., A review of intranasal formulations for the treatment of seizure emergencies, J. Control. Release, 237, pp. 147-159, (2016); Cunha S., Almeida H., Amaral M.H.,…	A.C. Silva; UCIBIO, REQUINTE, Laboratory of Pharmaceutical Technology, Centre of Research in Pharmaceutical Sciences, Faculty of Pharmacy, University of Porto, Porto, Portugal; email: ana.silva@ff.up.pt		Elsevier B.V.						01683659		JCREE	30610952	English	J. Control. Release	Review	Final		Scopus	2-s2.0-85059587652
Kumar R.; Gulati M.; Singh S.K.; Sharma D.; Porwal O.	Kumar, Rajesh (57197302130); Gulati, Monica (7006677671); Singh, Sachin Kumar (57206711834); Sharma, Deepika (57211624520); Porwal, Omji (24315275800)	57197302130; 7006677671; 57206711834; 57211624520; 24315275800	Road from nose to brain for treatment of alzheimer: The bumps and humps	2020	CNS and Neurological Disorders - Drug Targets	19	9		663	675	12	8	10.2174/1871527319666200708124726	https://www.scopus.com/inward/record.uri?eid=2-s2.0-85096302292&doi=10.2174%2f1871527319666200708124726&partnerID=40&md5=bdfef43c9f5b59c9669c692d2b4c5c6f	School of Pharmaceutical Sciences, Lovely Professional University, Phagwara, 144411, Punjab, India; Faculty of Pharmacy, Ishik University, Erbil, Iraq	Kumar R., School of Pharmaceutical Sciences, Lovely Professional University, Phagwara, 144411, Punjab, India; Gulati M., School of Pharmaceutical Sciences, Lovely Professional University, Phagwara, 144411, Punjab, India; Singh S.K., School of Pharmaceutical Sciences, Lovely Professional University, Phagwara, 144411, Punjab, India; Sharma D., School of Pharmaceutical Sciences, Lovely Professional …	Vulnerability of the brain milieu to even the subtle changes in its normal physiology is guarded by a highly efficient blood brain barrier. A number of factors i.e. molecular weight of the drug, its route of administration, lipophilic character, etc. play a significant role in its sojourn through the Blood Brain Barrier (BBB) and limit the movement of drug into brain tissue through BBB. To overco…	Alzheimer; BBB; Brain targeting; Intranasal; Nasal delivery; Olfactory	Administration, Intranasal; Alzheimer Disease; Animals; Blood-Brain Barrier; Drug Delivery Systems; Humans; Nanoparticles; Nose; amyloid beta protein; brain derived neurotrophic factor; cell penetrating peptide; curcumin; deferoxamine; donepezil; hyaluronic acid; hydrogel; liposome; macrogol; melatonin; nanoparticle; piperine; polyphenol; quercetin; risperidone; rivastigmine; tissue plasminogen a…		amyloid beta protein, 109770-29-8; brain derived neurotrophic factor, 218441-99-7; curcumin, 458-37-7; deferoxamine, 70-51-9; donepezil, 120011-70-3, 120014-06-4, 142057-77-0; hyaluronic acid, 31799-91-4, 9004-61-9, 9067-32-7; macrogol, 25322-68-3; melatonin, 73-31-4; piperine, 94-62-2; polyphenol, 37331-26-3; quercetin, 117-39-5; risperidone, 106266-06-2; rivastigmine, 129101-54-8, 123441-03-2; …					Wen MM, El-Salamouni NS, El-Refaie WM, Et al., Nanotechnolo-gy-based drug delivery systems for Alzheimer’s disease manage-ment: technical industrial and clinical challenges, J Control Release, 245, pp. 95-107, (2017); Lista S, Dubois B, Hampel H., Paths to Alzheimer’s disease preven-tion: from modifiable risk factors to biomarker enrichment strate-gies, J Nutr Health Aging, 19, 2, pp. 154-163, (2…	; O. Porwal; Faculty of Pharmacy, Ishik University, Erbil, Iraq; email: omji.porwal@ishik.edu.iq		Bentham Science Publishers						18715273			32640969	English	CNS Neurol. Disord. Drug Targets	Review	Final		Scopus	2-s2.0-85096302292
Phukan K.; Nandy M.; Sharma R.B.; Sharma H.K.	Phukan, Kunjan (57190184699); Nandy, Marika (57190187236); Sharma, Rupanjali B. (36618176600); Sharma, Hemanta K. (15740204600)	57190184699; 57190187236; 36618176600; 15740204600	Nanosized drug delivery systems for direct nose to brain targeting: A review	2016	Recent Patents on Drug Delivery and Formulation	10	2		156	164	8	28	10.2174/1872211310666160321123936	https://www.scopus.com/inward/record.uri?eid=2-s2.0-84978191785&doi=10.2174%2f1872211310666160321123936&partnerID=40&md5=33f61e79079a8c46ed74285a1fc9fd59	Department of Pharmaceutical Sciences, Dibrugarh University, Dibrugarh, Assam, India	Phukan K., Department of Pharmaceutical Sciences, Dibrugarh University, Dibrugarh, Assam, India; Nandy M., Department of Pharmaceutical Sciences, Dibrugarh University, Dibrugarh, Assam, India; Sharma R.B., Department of Pharmaceutical Sciences, Dibrugarh University, Dibrugarh, Assam, India; Sharma H.K., Department of Pharmaceutical Sciences, Dibrugarh University, Dibrugarh, Assam, India	Background: Drug targeting to brain has always been problematic due to Blood-Brain Barrier (BBB), which, does not allow most of the drugs to pass through it as they are hydrophilic and macromolecular drugs. So, in order to bypass the BBB, alternative modes of administration were searched and nasal to brain delivery route was tried by many workers. Such studies yielded patented nano-formulations w…	Brain; Chitosan; Lectin; Nanoemulsion; Nanomicelles; Nanoparticles; Nasal	Administration, Intranasal; Animals; Blood-Brain Barrier; Drug Carriers; Drug Compounding; Drug Delivery Systems; Humans; Nanomedicine; Nanoparticles; Nasal Absorption; Nasal Mucosa; Permeability; Pharmaceutical Preparations; Polymers; Technology, Pharmaceutical; agglutinin; alginic acid; bromocriptine; chitosan nanoparticle; gelatin; haloperidol; levodopa; liposome; macrogol; nanocrystal; nanopa…		alginic acid, 28961-37-7, 29894-36-8, 9005-32-7, 9005-38-3; bromocriptine, 25614-03-3; gelatin, 9000-70-8; haloperidol, 52-86-8, 1511-16-6; levodopa, 59-92-7; macrogol, 25322-68-3; olanzapine, 132539-06-1; ondansetron, 103639-04-9, 116002-70-1, 99614-01-4; poloxamer, 9003-11-6; polycaprolactone, 24980-41-4, 25248-42-4; polyglactin, 26780-50-7, 34346-01-5; protamine, 11061-43-1, 9007-31-2, 9012-00…					Pardridge W.M., Non-invasive drug delivery to the human brain using endogenous blood-brain barrier transport systems, Pharm Sci Technolo Today, 2, 2, pp. 49-59, (1999); Illum L., Transport of drugs from the nasal cavity to the central nervous system, Eur J Pharm Sci, 11, 1, pp. 1-18, (2000); Illum L., Is nose-to-brain transport of drugs in man a reality?, J Pharm Pharmacol, 56, 1, pp. 3-17, (2004…	H.K. Sharma; Department of Pharmaceutical Sciences, Dibrugarh University, Dibrugarh, India; email: hemantasharma123@yahoo.co.in		Bentham Science Publishers B.V.						18722113			26996366	English	Recent Pat. Drug Deliv. Formulation	Review	Final		Scopus	2-s2.0-84978191785
Li J.; Zhao J.; Tan T.; Liu M.; Zeng Z.; Zeng Y.; Zhang L.; Fu C.; Chen D.; Xie T.	Li, Jie (57211877713); Zhao, Jiaqian (57216586130); Tan, Tiantian (57216583608); Liu, Mengmeng (58842260900); Zeng, Zhaowu (36456522700); Zeng, Yiying (57204322190); Zhang, Lele (57034642000); Fu, Chaomei (12244793000); Chen, Dajing (55494023000); Xie, Tian (35235678800)	57211877713; 57216586130; 57216583608; 58842260900; 36456522700; 57204322190; 57034642000; 12244793000; 55494023000; 35235678800	Nanoparticle drug delivery system for glioma and its efficacy improvement strategies: A comprehensive review	2020	International Journal of Nanomedicine	15			2563	2582	19	146	10.2147/IJN.S243223	https://www.scopus.com/inward/record.uri?eid=2-s2.0-85083980399&doi=10.2147%2fIJN.S243223&partnerID=40&md5=4cad2b60f6372d4b32d19edd1440829e	College of Pharmacy, Chengdu University of Traditional Chinese Medicine, Chengdu, Sichuan, China; Holistic Integrative Pharmacy Institutes, Hangzhou Normal University, Hangzhou, Zhejiang, China; Key Laboratory of Elemene Class Anti-Cancer Chinese Medicine of Zhejiang Province, Hangzhou, Zhejiang, China; Engineering Laboratory of Development and Application of Traditional Chinese Medicine from Zhe…	Li J., College of Pharmacy, Chengdu University of Traditional Chinese Medicine, Chengdu, Sichuan, China, Holistic Integrative Pharmacy Institutes, Hangzhou Normal University, Hangzhou, Zhejiang, China, Key Laboratory of Elemene Class Anti-Cancer Chinese Medicine of Zhejiang Province, Hangzhou, Zhejiang, China, Engineering Laboratory of Development and Application of Traditional Chinese Medicine f…	Gliomas are the most common tumor of the central nervous system. However, the presence of the brain barrier blocks the effective delivery of drugs and leads to the treatment failure of various drugs. The development of a nanoparticle drug delivery system (NDDS) can solve this problem. In this review, we summarized the brain barrier (including blood-brain barrier (BBB), blood-brain tumor barriers …	Brain barrier; Deficiencies of NDDs; Efficacy improvement strategies; Glioma; Nanoparticle drug delivery system	Animals; Blood-Brain Barrier; Brain Neoplasms; Drug Administration Routes; Drug Delivery Systems; Glioma; Humans; Nanoparticles; alpha asarone; antineoplastic agent; aptamer; beta asarone; beta elemene; borneol; carboplatin; chitosan; curcumin; doxorubicin; ferritin; flurbiprofen; hyaluronic acid; liposome; macrogol; microsphere; nanoparticle; nimodipine; niosome; paclitaxel; polyglactin; polylac…		alpha asarone, 2883-98-9; beta asarone, 5273-86-9; beta elemene, 13833-25-5, 33880-83-0, 515-13-9; borneol, 10385-78-1, 507-70-0; carboplatin, 41575-94-4; chitosan, 9012-76-4; curcumin, 458-37-7; doxorubicin, 23214-92-8, 25316-40-9; ferritin, 9007-73-2; flurbiprofen, 5104-49-4; hyaluronic acid, 31799-91-4, 9004-61-9, 9067-32-7; macrogol, 25322-68-3; nimodipine, 66085-59-4; paclitaxel, 33069-62-4;…			Key Project of Hangzhou Ministry of Science and Technology, (20162013A07); Key Project of Zhejiang Project Ministry of Science and Technology, (2015C03055); Zhejiang Provincial Natural Science Foundation of China; National Natural Science Foundation of China, NSFC, (61801160, 81730108); National Natural Science Foundation of China, NSFC; Natural Science Foundation of Zhejiang Province, ZJNSF, (No…	Funding text 1: This work was supported by Zhejiang Provincial Natural Science Foundation of China (Grant No.LY18H180009), National Natural Science Foundation of China (Grant No. 61801160, 81730108), Key Project of Zhejiang Project Ministry of Science and Technology (2015C03055), and Key Project of Hangzhou Ministry of Science and Technology (20162013A07). We thank LetPub (www.letpub.; Funding te…	Ferlay J., Soerjomataram I., Dikshit R., Et al., Cancer incidence and mortality worldwide: Sources, methods and major patterns in GLOBOCAN 2012, Int J Cancer, 136, 5, pp. E359-E386, (2015); Patel A.P., Fisher J.L., Nichols E., Et al., Global, regional, and national burden of brain and other CNScancer, 1990-2016: A systematic analysis for the Global Burden of Disease Study 2016, Lancet Neurol, 18,…	T. Xie; Holistic Integrative Pharmacy Institutes, Hangzhou Normal University, Hangzhou, 1378 Wenyixi Road, 311121, China; email: xbs@dljg.sina.net		Dove Medical Press Ltd.						11769114			32368041	English	Int. J. Nanomed.	Review	Final	All Open Access; Gold Open Access; Green Open Access	Scopus	2-s2.0-85083980399
Bodratti A.M.; Alexandridis P.	Bodratti, Andrew M. (55605508900); Alexandridis, Paschalis (35591849800)	55605508900; 35591849800	Amphiphilic block copolymers in drug delivery: advances in formulation structure and performance	2018	Expert Opinion on Drug Delivery	15	11		1085	1104	19	138	10.1080/17425247.2018.1529756	https://www.scopus.com/inward/record.uri?eid=2-s2.0-85055436720&doi=10.1080%2f17425247.2018.1529756&partnerID=40&md5=15435a0c50557173cd41e9e400e6c06f	Department of Chemical and Biological Engineering, University at Buffalo, The State University of New York (SUNY), Buffalo, NY, United States	Bodratti A.M., Department of Chemical and Biological Engineering, University at Buffalo, The State University of New York (SUNY), Buffalo, NY, United States; Alexandridis P., Department of Chemical and Biological Engineering, University at Buffalo, The State University of New York (SUNY), Buffalo, NY, United States	Introduction: Nanostructured delivery vehicles can address key challenges facing drug delivery, including the lipophilic nature of therapeutic compounds and their effective transport through the body. Amphiphilic block copolymers that self-assemble offer advantages compared with homopolymer-, lipid-, and protein-based delivery vehicles. Poly(ethylene oxide)-poly(propylene oxide) amphiphilic block…	controlled release; excipient; hydrogel; micelle; Nanomedicine; nanoparticle; PEO; Pluronic; poly(ethylene glycol); solubilization	Animals; Drug Delivery Systems; Humans; Hydrogels; Micelles; Poloxamer; Polymers; Temperature; amphophile; copolymer; drug carrier; nanomaterial; poloxamer; polymer; body temperature; cell adhesion; cell structure; chemical structure; drug administration route; drug delivery system; drug formulation; heat sensitivity; human; hydrogel; intranasal drug administration; intraocular drug administratio…		poloxamer, 9003-11-6; Hydrogels, ; Micelles, ; Poloxamer, ; Polymers,					Torrice M., Does nanomedicine have a delivery problem?, ACS Cent Sci, 2, 7, pp. 434-437, (2016); Deshmukh A.S., Chauhan P.N., Noolvi M.N., Et al., Polymeric micelles: basic research to clinical practice, Int J Pharm, 532, 1, pp. 249-268, (2017); Yi Y., Lin G., Chen S., Et al., Polyester micelles for drug delivery and cancer theranostics: current achievements, progresses and future perspectives, M…	P. Alexandridis; Department of Chemical and Biological Engineering, University at Buffalo, The State University of New York (SUNY), Buffalo, United States; email: palexand@buffalo.edu		Taylor and Francis Ltd						17425247			30259762	English	Expert Opin. Drug Deliv.	Review	Final		Scopus	2-s2.0-85055436720
Agrawal M.; Saraf S.; Saraf S.; Antimisiaris S.G.; Chougule M.B.; Shoyele S.A.; Alexander A.	Agrawal, Mukta (57205887378); Saraf, Swarnlata (14027160400); Saraf, Shailendra (44862087200); Antimisiaris, Sophia G. (6604012432); Chougule, Mahavir Bhupal (15020332200); Shoyele, Sunday A. (14030287400); Alexander, Amit (56794914100)	57205887378; 14027160400; 44862087200; 6604012432; 15020332200; 14030287400; 56794914100	Nose-to-brain drug delivery: An update on clinical challenges and progress towards approval of anti-Alzheimer drugs	2018	Journal of Controlled Release	281			139	177	38	484	10.1016/j.jconrel.2018.05.011	https://www.scopus.com/inward/record.uri?eid=2-s2.0-85047386286&doi=10.1016%2fj.jconrel.2018.05.011&partnerID=40&md5=9b52e9831acb8635a441dffccbe482ee	Rungta College of Pharmaceutical Sciences and Research, Kohka-Kurud Road, Bhilai, 490024, Chhattisgarh, India; University Institute of Pharmacy, Pt. Ravishankar Shukla University, Raipur, 492010, Chhattisgarh, India; Durg University, Govt. Vasudev Vaman Patankar Girls’ P.G. College Campus, Naka, Durg, Raipur, 491 001, Chhattisgarh, India; Laboratory of Pharmaceutical Technology, Department of Pha…	Agrawal M., Rungta College of Pharmaceutical Sciences and Research, Kohka-Kurud Road, Bhilai, 490024, Chhattisgarh, India; Saraf S., University Institute of Pharmacy, Pt. Ravishankar Shukla University, Raipur, 492010, Chhattisgarh, India; Saraf S., University Institute of Pharmacy, Pt. Ravishankar Shukla University, Raipur, 492010, Chhattisgarh, India, Durg University, Govt. Vasudev Vaman Patanka…	According to the Alzheimer Association Report (2017), Alzheimer's disease (AD) is the 6th primary cause of death in the USA, which affects nearly 5.5 million people. In the year 2017 itself, the cost of AD treatment in the USA has been reported to rise to $259 billion. This statistic shows the severity of the disease in the USA which is very much similar across the globe. On the other hand, the t…	Alzheimer; Deferoxamine; Donepezil; Galantamine; Intranasal; Risperidone	Administration, Intranasal; Alzheimer Disease; Animals; Biological Availability; Blood-Brain Barrier; Brain; Deferoxamine; Donepezil; Drug Carriers; Drug Liberation; Galantamine; Humans; Mucociliary Clearance; Nanoparticles; Nasal Mucosa; Nose; Olfactory Bulb; Risperidone; Tissue Distribution; Aluminum compounds; Amines; Biochemistry; Clinical research; Commerce; Drug products; Neurodegenerative …		curcumin, 458-37-7; deferoxamine, 70-51-9; donepezil, 120011-70-3, 120014-06-4, 142057-77-0; erythropoietin, 11096-26-7; galantamine, 1953-04-4, 357-70-0; huperzine A, 102518-79-6, 92138-20-0; hyaluronic acid, 31799-91-4, 9004-61-9, 9067-32-7; insulin, 9004-10-8; nerve growth factor, 9061-61-4; polyglactin, 26780-50-7, 34346-01-5; risperidone, 106266-06-2; rivastigmine, 129101-54-8, 123441-03-2; …	s 14g hn		National Institutes of Health, NIH, (SC3GM109873); National Institutes of Health, NIH; National Institute of General Medical Sciences, NIGMS; University of Mississippi, UM; All India Council for Technical Education, अभातशिप, (8-126/RIFD/Policy-3/2013-14); All India Council for Technical Education, अभातशिप; University Grants Commission, UGC, (MRP-MAJOR-PHAR-2013-31484); University Grants Commissio…	Funding text 1: The author wants to acknowledge Rungta College of Pharmaceutical Sciences and Research, Bhilai, Chhattisgarh, for all the essential facilities to complete this work. We are also grateful to the e-library of Pt. Ravishankar Shukla University, Raipur, Chhattisgarh, India, 490001 for offering the UGC-INFLIBNET facility. The author also wants to acknowledge the Durg University, Durg, …	Wen M.M., El-Salamouni N.S., El-Refaie W.M., Hazzah H.A., Ali M.M., Tosi G., Farid R.M., Blanco-Prieto M.J., Billa N., Hanafy A.S., Nanotechnology-based drug delivery systems for Alzheimer's disease management: technical, industrial, and clinical challenges, J. Control. Release, 245, pp. 95-107, (2017); Lista S., Dubois B., Hampel H., Paths to Alzheimer's disease prevention: from modifiable risk …	A. Alexander; Rungta College of Pharmaceutical Sciences and Research, Bhilai, Kohka, Kurud Road, 490024, India; email: itsmeamitalex@gmail.com		Elsevier B.V.						01683659		JCREE	29772289	English	J. Control. Release	Review	Final		Scopus	2-s2.0-85047386286
Alexander A.; Agrawal M.; Uddin A.; Siddique S.; Shehata A.M.; Shaker M.A.; Rahman S.A.U.; Abdul M.I.M.; Shaker M.A.	Alexander, Amit (56794914100); Agrawal, Mukta (57205887378); Uddin, Ajaz (24400556600); Siddique, Sabahuddin (15754478200); Shehata, Ahmed M. (57190215536); Shaker, Mahmoud A. (57210289431); Rahman, Syed Ata Ur (57196416723); Abdul, Mohi Iqbal M. (57203832869); Shaker, Mohamed A. (56769232800)	56794914100; 57205887378; 24400556600; 15754478200; 57190215536; 57210289431; 57196416723; 57203832869; 56769232800	Recent expansions of novel strategies towards the drug targeting into the brain	2019	International Journal of Nanomedicine	14			5895	5909	14	134	10.2147/IJN.S210876	https://www.scopus.com/inward/record.uri?eid=2-s2.0-85070240499&doi=10.2147%2fIJN.S210876&partnerID=40&md5=a3e083e235b01f9ba33d52d19c793526	Department of Pharmaceutics, Rungta College of Pharmaceutical Sciences and Research, Bhilai, Chhattisgarh, India; Patel College of Pharmacy, Madhyanchal Professional University, Bhopal, Madhya Pradesh, India; Department of Pharmacology and Toxicology, College of Pharmacy, Taibah University, Al-Madinah Al-Munawarah, Saudi Arabia; Department of Pharmacology and Toxicology, Faculty of Pharmacy, Beni…	Alexander A., Department of Pharmaceutics, Rungta College of Pharmaceutical Sciences and Research, Bhilai, Chhattisgarh, India; Agrawal M., Department of Pharmaceutics, Rungta College of Pharmaceutical Sciences and Research, Bhilai, Chhattisgarh, India; Uddin A., Department of Pharmaceutics, Rungta College of Pharmaceutical Sciences and Research, Bhilai, Chhattisgarh, India; Siddique S., Patel Co…	The treatment of central nervous system (CNS) disorders always remains a challenge for the researchers. The presence of various physiological barriers, primarily the blood–brain barrier (BBB) limits the accessibility of the brain and hinders the efficacy of various drug therapies. Hence, drug targeting to the brain, particularly to the diseased cells by circumventing the physiological barriers is…	BBB; Brain; Drug targeting; Intranasal drug delivery; Liposome; Nanocarrier	Animals; Biological Transport; Blood-Brain Barrier; Brain; Drug Delivery Systems; Drug Liberation; Humans; Nanoparticles; dendrimer; drug; inorganic compound; lipid; liposome; nanocarrier; nanoparticle; polymer; quantum dot; blood brain barrier; blood cerebrospinal fluid barrier; diffusion; drug delivery system; drug release; drug targeting; drug transport; gel; human; intranasal drug administrat…		lipid, 66455-18-3			Patel College of Pharmacy; Helwan University, HU; Deanship of Scientific Research, King Saud University	The authors want to acknowledge Rungta College of Pharmaceutical Sciences and Research, India for providing the necessary facilities for the compilation of the work. We also want to show our gratitude to Patel College of Pharmacy, India for providing the necessary literature. The authors want to extend the gratitude to the Deanship of Scientific Research and their helpful team of employees at Hel…	Parent A.C.M.B., Carpenter’s Human Neuroanatomy, (1995); Cosgrove K.P., Mazure C.M., Staley J.K., Evolving knowledge of sex differences in brain structure, function, and chemistry, Biol Psychiatry, 62, 8, pp. 847-855, (2007); Patel M.M., Patel B.M., Crossing the blood-brain barrier: Recent advances in drug delivery to the brain, CNS Drugs, 31, 2, pp. 109-133, (2017); Nagpal K., Singh S.K., Mishra…	M.A. Shaker; Pharmaceutics Department, Faculty of Pharmacy, Helwan University, Cairo, PO Box 11795, Egypt; email: drmdshaker2019@gmail.com		Dove Medical Press Ltd.						11769114			31440051	English	Int. J. Nanomed.	Review	Final	All Open Access; Gold Open Access; Green Open Access	Scopus	2-s2.0-85070240499
Khan A.R.; Liu M.; Khan M.W.; Zhai G.	Khan, Abdur Rauf (57196413133); Liu, Mengrui (56473028100); Khan, Muhammad Wasim (57196410579); Zhai, Guangxi (7005367039)	57196413133; 56473028100; 57196410579; 7005367039	Progress in brain targeting drug delivery system by nasal route	2017	Journal of Controlled Release	268			364	389	25	320	10.1016/j.jconrel.2017.09.001	https://www.scopus.com/inward/record.uri?eid=2-s2.0-85032917141&doi=10.1016%2fj.jconrel.2017.09.001&partnerID=40&md5=0fbf1a3b775f5488ae01cbbc559cda79	Department of Pharmaceutics, College of Pharmacy, Shandong University, 44 Wenhua Xilu, Jinan, 250012, China	Khan A.R., Department of Pharmaceutics, College of Pharmacy, Shandong University, 44 Wenhua Xilu, Jinan, 250012, China; Liu M., Department of Pharmaceutics, College of Pharmacy, Shandong University, 44 Wenhua Xilu, Jinan, 250012, China; Khan M.W., Department of Pharmaceutics, College of Pharmacy, Shandong University, 44 Wenhua Xilu, Jinan, 250012, China; Zhai G., Department of Pharmaceutics, Coll…	The blood–brain barrier (BBB) restricts the transport of potential therapeutic moieties to the brain. Direct targeting the brain via olfactory and trigeminal neural pathways by passing the BBB has gained an important consideration for delivery of wide range of therapeutics to brain. Intranasal route of transportation directly delivers the drugs to brain without systemic absorption, thus avoiding …	Blood-brain barrier; Intranasal delivery; Liposomes; Nanoparticles; Polymeric micelles	Administration, Intranasal; Animals; Brain; Drug Delivery Systems; Humans; Blood; Controlled drug delivery; Drug interactions; Flavors; Liposomes; Micelles; Nanoparticles; Neurophysiology; Polymers; Transportation routes; ABC transporter; antibody; antineoplastic agent; cell penetrating peptide; liposome; major facilitator superfamily domain containing protein 2; microsphere; nanocarrier; nanoemu…					CACHSR, (2016GJ01); Health Sciences Centre Research Foundation	This work was supported by the China-Australia Centre for Health Sciences Research (CACHSR no. 2016GJ01 ). Appendix A	Pardridge W.M., The blood-brain barrier: bottleneck in brain drug development, NeuroRx, 2, pp. 3-14, (2005); Mistry A., Stolnik S., Illum L., Nanoparticles for direct nose-to-brain delivery of drugs, Int. J. Pharm., 379, pp. 146-157, (2009); Illum L., Transport of drug from nasal cavity to the central nervous system, Eur. J. Pharm. Sci., 11, pp. 1-18, (2000); Woensel M.V., Wauthoz N., Rosiere R.,…	G. Zhai; Department of Pharmaceutics, College of Pharmacy, Shandong University, Jinan, 44 Wenhua Xilu, 250012, China; email: zkyjd@sdu.edu.cn		Elsevier B.V.						01683659		JCREE	28887135	English	J. Control. Release	Review	Final		Scopus	2-s2.0-85032917141
Du X.; Khan A.R.; Fu M.; Ji J.; Yu A.; Zhai G.	Du, Xiyou (57201272791); Khan, Abdur Rauf (57196413133); Fu, Manfei (57201269278); Ji, Jianbo (57193334496); Yu, Aihua (24339848700); Zhai, Guangxi (7005367039)	57201272791; 57196413133; 57201269278; 57193334496; 24339848700; 7005367039	Current development in the formulations of non-injection administration of paclitaxel	2018	International Journal of Pharmaceutics	542	1-2		242	252	10	62	10.1016/j.ijpharm.2018.03.030	https://www.scopus.com/inward/record.uri?eid=2-s2.0-85044103309&doi=10.1016%2fj.ijpharm.2018.03.030&partnerID=40&md5=a26370e307e14881455a3edb8cc23ff3	Department of Pharmaceutics, College of Pharmacy, Shandong University, Jinan, 250012, China	Du X., Department of Pharmaceutics, College of Pharmacy, Shandong University, Jinan, 250012, China; Khan A.R., Department of Pharmaceutics, College of Pharmacy, Shandong University, Jinan, 250012, China; Fu M., Department of Pharmaceutics, College of Pharmacy, Shandong University, Jinan, 250012, China; Ji J., Department of Pharmaceutics, College of Pharmacy, Shandong University, Jinan, 250012, Ch…	Paclitaxel (PTX) belongs to a class of taxane anti-tumor drug used for the clinic treatment of breast cancer, ovarian cancer, non-small-cell lung cancer, and so on. PTX has poor water solubility and oral bioavailability. It is generally administered via intravenous (i.v.) infusion. Traditional PTX injectable preparations contain Cremophor-EL and ethanol to improve its solubility, which would resu…	Adverse reactions; Nanocarriers; Non-injection administration; PTX	Animals; Antineoplastic Agents, Phytogenic; Drug Administration Routes; Drug Compounding; Drug Delivery Systems; Humans; Paclitaxel; alcohol; cremophor; liposome; nanocrystal; paclitaxel; antineoplastic agent; paclitaxel; breast cancer; drug delivery system; drug formulation; drug solubility; human; micelle; microcapsule; microemulsion; nanoemulsion; non small cell lung cancer; nonhuman; ovary ca…		alcohol, 64-17-5; cremophor, 39279-69-1, 51142-51-9; paclitaxel, 33069-62-4; Antineoplastic Agents, Phytogenic, ; Paclitaxel,	abraxane; taxol		Shandong Province, (ZR2015HM032); Natural Science Foundation of Shandong Province	Funding text 1: This work was supported by the Natural Science Foundation of Shandong Province , China (No. ZR2015HM032 ). ; Funding text 2: This work was supported by the Natural Science Foundation of Shandong Province, China (No. ZR2015HM032).	Acharya S.R., Reddy P.R.V., Brain targeted delivery of paclitaxel using endogenous ligand, Asian J. Pharm. Sci., 11, pp. 427-438, (2016); Aho J., Halme A., Boetker J., Water J.J., Bohr A., Sandler N., Rantanen J., Baldursdottir S., The effect of HPMC and MC as pore formers on the rheology of the implant microenvironment and the drug release in vitro, Carbohydr. Polym., 177, pp. 433-442, (2017); A…	G. Zhai; Department of Pharmaceutics, School of Pharmaceutical Sciences, Shandong University, Jinan, 44 Wenhua Xilu, 250012, China; email: professorgxzhai@126.com		Elsevier B.V.						03785173		IJPHD	29555439	English	Int. J. Pharm.	Review	Final		Scopus	2-s2.0-85044103309
Md S.; Karim S.; Saker S.R.; Gie O.A.; Hooi L.C.; Yee P.H.; Kang A.W.C.; Zhe C.K.; Ian N.; Aldawsari H.M.; Hosny K.M.; Alhakamy N.A.	Md, Shadab (54892007200); Karim, Shahid (56268913900); Saker, Sanggetha R. (57211271252); Gie, Ooi A. (57217220731); Hooi, Lim C. (57217220734); Yee, Phua H. (57217220718); Kang, Alvin W. C. (57217220215); Zhe, Chen K. (57217220637); Ian, Ng (57217220501); Aldawsari, Hibah M. (37080110600); Hosny, Khaled M. (37025108500); Alhakamy, Nabil A. (55681097700)	54892007200; 56268913900; 57211271252; 57217220731; 57217220734; 57217220718; 57217220215; 57217220637; 57217220501; 37080110600; 37025108500; 55681097700	Current status and challenges in rotigotine delivery	2020	Current Pharmaceutical Design	26	19		2221	2231	10	15	10.2174/1381612826666200316154300	https://www.scopus.com/inward/record.uri?eid=2-s2.0-85086793296&doi=10.2174%2f1381612826666200316154300&partnerID=40&md5=e72a1a65fbd9cf7798ace1eff73ccda8	Department of Pharmaceutics, Faculty of Pharmacy, King Abdulaziz University, Jeddah, 21589, Saudi Arabia; Center of Excellence for Drug Research & Pharmaceutical Industries, King Abdulaziz University, Jeddah, Saudi Arabia; Department of Pharmacology, College of Medicine, King Abdulaziz University, Jeddah, 21589, Saudi Arabia; School of Pharmacy, International Medical University, Kuala Lumpur, 570…	Md S., Department of Pharmaceutics, Faculty of Pharmacy, King Abdulaziz University, Jeddah, 21589, Saudi Arabia, Center of Excellence for Drug Research & Pharmaceutical Industries, King Abdulaziz University, Jeddah, Saudi Arabia; Karim S., Department of Pharmacology, College of Medicine, King Abdulaziz University, Jeddah, 21589, Saudi Arabia; Saker S.R., School of Pharmacy, International Medical …	Rotigotine is a non-ergoline, high lipophilic dopamine agonist. It is indicated as the first-line therapy for Parkinson's disease (PD) and Restless Leg Syndrome (RLS). However, the precise mechanism of rotigotine is yet to be known. Rotigotine has similar safety and tolerability to the other oral non-ergolinic dopamine antago-nists in clinical trials, which include nausea, dizziness and somnolenc…	Microemulsion; Microspheres; Nanoparticles; Rotigotine; Transdermal delivery	Administration, Cutaneous; Dopamine Agonists; Humans; Restless Legs Syndrome; Tetrahydronaphthalenes; Thiophenes; hydrogel; lactoferrin; macrogol; nanoparticle; polyglactin; rotigotine; dopamine receptor stimulating agent; rotigotine; tetralin derivative; thiophene derivative; akinesia; biocompatibility; biodegradability; blood brain barrier; brain depth stimulation; daytime somnolence; dizziness…		lactoferrin, 55599-62-7; macrogol, 25322-68-3; polyglactin, 26780-50-7, 34346-01-5; rotigotine, 92206-54-7; Dopamine Agonists, ; rotigotine, ; Tetrahydronaphthalenes, ; Thiophenes,	n 0437; neupro		International Medical University, Malaysia; King Abdulaziz University, KAU	The authors would like to acknowledge the Faculty of Pharmacy, King Abdulaziz University, Jeddah, and International Medical University, Malaysia, for providing resources and support in completing this work.	Jenner P., A novel dopamine agonist for the transdermal treatment of Parkinson’s disease, Neurology, 65, 2, pp. S3-S5, (2005); Chen JJ, Swope DM, Dashtipour K, Lyons KE., Transdermal rotigo-tine: a clinically innovative dopamine-receptor agonist for the management of Parkinson’s disease, Pharmacotherapy, 29, 12, pp. 1452-1467, (2009); Trenkwalder C, Winkelmann J, Inoue Y, Paulus W., Restless legs…	S. Md; Department of Pharmaceutics, Faculty of Pharmacy, King Abdulaziz University, Jeddah, 21589, Saudi Arabia; email: shadabmd1982@gmail.com; S. Md; Center of Excellence for Drug Research & Pharmaceutical Industries, King Abdulaziz University, Jeddah, Saudi Arabia; email: shadabmd1982@gmail.com		Bentham Science Publishers						13816128		CPDEF	32175832	English	Curr. Pharm. Des.	Review	Final		Scopus	2-s2.0-85086793296
Mohan T.; Verma P.; Nageswara Rao D.	Mohan, Teena (26029963300); Verma, Priyanka (59289178700); Nageswara Rao, D. (37664836700)	26029963300; 59289178700; 37664836700	Novel adjuvants & delivery vehicles for vaccines development: A road ahead	2013	Indian Journal of Medical Research	138	NOV		779	795	16	175		https://www.scopus.com/inward/record.uri?eid=2-s2.0-84891692114&partnerID=40&md5=7bfaeb4d1b98fd24078f638e8731a1d6	Department of Biochemistry, All India Institute of Medical Sciences, New Delhi, India	Mohan T., Department of Biochemistry, All India Institute of Medical Sciences, New Delhi, India; Verma P., Department of Biochemistry, All India Institute of Medical Sciences, New Delhi, India; Nageswara Rao D., Department of Biochemistry, All India Institute of Medical Sciences, New Delhi, India	The pure recombinant and synthetic antigens used in modern day vaccines are generally less immunogenic than older style live/attenuated and killed whole organism vaccines. One can improve the quality of vaccine production by incorporating immunomodulators or adjuvants with modified delivery vehicles viz. liposomes, immune stimulating complexes (ISCOMs), micro/nanospheres apart from alum, being us…	Adjuvant; Antibody; Antigen; Epitope; ISCOMs; Liposomes; MHC; Microsphere; Peptide; Vaccine	Adjuvants, Immunologic; Adjuvants, Pharmaceutic; Clinical Trials as Topic; Drug Delivery Systems; Drug Discovery; Humans; Immunity, Humoral; Lipopolysaccharides; Liposomes; T-Lymphocytes, Cytotoxic; Vaccines; adjuvant; aluminum potassium sulfate; CpG oligodeoxynucleotide; energin b; Freund adjuvant; gardozil; granulocyte macrophage colony stimulating factor; hepatitis A vaccine; influenza vaccine…		Freund adjuvant, 9007-81-2; Shiga toxin, 75757-64-1; aluminum potassium sulfate, 10043-67-1; interleukin 12, 138415-13-1; interleukin 18, 189304-55-0; interleukin 2, 85898-30-2; mifamurtide, 83461-56-7; proteasome, 140879-24-9; pullulan, 9057-02-7; saponin, 8047-15-2; calcium phosphate, 10103-46-5, 13767-12-9, 14358-97-5, 7758-87-4; pertussis toxin, 70323-44-3; proteasome, 140879-24-9; quil A, 66…	energin b; epaxal; gardozil; invivac				Petrovsky N., Cooper P.D., Carbohydrate-based immune adjuvants, Expert Rev Vaccines, 10, pp. 523-537, (2011); Petrovsky N., Aguilar J.C., Vaccine adjuvants: Current state and future trends, Immunol Cell Biol, 82, pp. 488-496, (2004); Rivas E., Gomez-Arnaiz M., Ricoy J.R., Mateos F., Simon R., Garcia-Penas J.J., Et al., Macrophagic myofasciitis in childhood: A controversial entity, Pediatr Neurol,…	D. Nageswara Rao; Department of Biochemistry, All India Institute of Medical Sciences, New Delhi 110 029, Ansari Nagar, India; email: dnrao311@rediffmail.com								09715916		IMIRE	24434331	English	Indian J. Med. Res.	Review	Final		Scopus	2-s2.0-84891692114
[truncated: 42 more rows]
