# Supplementary material for: Nanoemulsions and Microemulsions for Intranasal Drug Delivery: A Bibliometric Analysis and Emerging Trends (2004–2024)
Source: Pharmaceutics. 2025 Aug 25;17(9):1104. doi: 10.3390/pharmaceutics17091104 (PMC12472731; doi:10.3390/pharmaceutics17091104)
Supplement: Supplementary file 1 [file pharmaceutics-17-01104-s001.zip › Excel SCOPUS Intranasal.csv]

Authors	Author full names	Author(s) ID	Title	Year	Source title	Volume	Issue	Art. No.	Page start	Page end	Page count	Cited by	DOI	Link	Affiliations	Authors with affiliations	Abstract	Author Keywords	Index Keywords	Molecular Sequence Numbers	Chemicals/CAS	Tradenames	Manufacturers	Funding Details	Funding Texts	References	Correspondence Address	Editors	Publisher	Sponsors	Conference name	Conference date	Conference location	Conference code	ISSN	ISBN	CODEN	PubMed ID	Language of Original Document	Abbreviated Source Title	Document Type	Publication Stage	Open Access	Source	EID
Jaber S.H.; Rajab N.A.	Jaber, Saba H. (57194393596); Rajab, Nawal A. (55648264600)	57194393596; 55648264600	LASMIDITAN NANOEMULSION BASED IN SITU GEL INTRANASAL DOSAGE FORM: FORMULATION, CHARACTERIZATION AND IN VIVO STUDY	2023	Farmacia	71	6		1241	1253	12	3	10.31925/farmacia.2023.6.15	https://www.scopus.com/inward/record.uri?eid=2-s2.0-85181664715&doi=10.31925%2ffarmacia.2023.6.15&partnerID=40&md5=38318624afe8348eb51b6b6954f8b264	Department of Pharmaceutics, College of Pharmacy, University of Baghdad, Baghdad, Iraq	Jaber S.H., Department of Pharmaceutics, College of Pharmacy, University of Baghdad, Baghdad, Iraq; Rajab N.A., Department of Pharmaceutics, College of Pharmacy, University of Baghdad, Baghdad, Iraq	This study aimed to formulate lasmiditan (LAS) as a nanoemulsion in situ gel (NEIG) by utilising nanotechnology in order to escape the problems associated with the poor oral bioavailability of the drug. A study regarding the LAS solubility in different oils, surfactants and co-surfactants, was determined. Different nanoemulsion (NE) formulations were prepared depending on the pseudo-ternary phase…	in situ gel; lasmiditan; nanoemulsion; pseudo-ternary phase diagram	carbopol 934; castor oil; cellulose; gel; gelling agent; lasmiditan; oleic acid; polymer; potassium dihydrogen phosphate; propylene glycol; sesame seed oil; surfactant; triacetin; Article; bioavailability; ciliary motility; dilution; dispersity; drug delivery system; drug formulation; drug release; drug solubility; ex vivo study; gelation; in vitro study; in vivo study; Leporidae; microemulsion; …		carbopol 934, 9007-16-3; castor oil, 8001-79-4; cellulose, 61991-22-8, 68073-05-2, 9004-34-6; lasmiditan, 439239-90-4, 439239-92-6, 613677-28-4; oleic acid, 112-80-1, 115-06-0; potassium dihydrogen phosphate, 7778-77-0; propylene glycol, 57-55-6; sesame seed oil, 8008-74-0; triacetin, 102-76-1					Beauchene JK, Levien TL, Lasmiditan: Acute Migraine Treatment Without Vasoconstriction. A Review, J Pharm Technol, 37, 5, pp. 244-253, (2021); Mecklenburg J, Raffaelli B, Neeb L, Sanchez del Rio M, Reuter U, The potential of lasmiditan in migraine, Ther Adv Neurol Disord, 13, (2020); Capi M, Andres F, Lionetto L, Gentile G, Cipolla F, Negro A, Borro M, Martelletti P, Curto M, Lasmiditan for the t…	S.H. Jaber; Department of Pharmaceutics, College of Pharmacy, University of Baghdad, Baghdad, Iraq; email: sabahadeejabir77@gmail.com		Romanian Society for Pharmaceutical Sciences						00148237		FRMBA		English	Farmacia	Article	Final	All Open Access; Gold Open Access	Scopus	2-s2.0-85181664715
Gupta I.; Adin S.N.; Rashid M.A.; Alhamhoom Y.; Aqil M.; Mujeeb M.	Gupta, Isha (57450934200); Adin, Syeda Nashvia (57451113100); Rashid, Md Abdur (57209172957); Alhamhoom, Yahya (51863339800); Aqil, Mohd. (35551158100); Mujeeb, Mohd. (35083962200)	57450934200; 57451113100; 57209172957; 51863339800; 35551158100; 35083962200	Spanlastics as a Potential Approach for Enhancing the Nose-To-Brain Delivery of Piperine: In Vitro Prospect and In Vivo Therapeutic Efficacy for the Management of Epilepsy	2023	Pharmaceutics	15	2	641				27	10.3390/pharmaceutics15020641	https://www.scopus.com/inward/record.uri?eid=2-s2.0-85148067547&doi=10.3390%2fpharmaceutics15020641&partnerID=40&md5=8917d4f1eba11f5c901ee442b0e0a6c2	Phytomedicine Laboratory, Department of Pharmacognosy & Phytochemistry, School of Pharmaceutical Education & Research, Jamia Hamdard, New Delhi, 110062, India; Department of Pharmaceutics, College of Pharmacy, King Khalid University, Abha, 62223, Saudi Arabia; Department of Pharmaceutics, School of Pharmaceutical Education & Research, Jamia Hamdard, New Delhi, 110062, India	Gupta I., Phytomedicine Laboratory, Department of Pharmacognosy & Phytochemistry, School of Pharmaceutical Education & Research, Jamia Hamdard, New Delhi, 110062, India; Adin S.N., Phytomedicine Laboratory, Department of Pharmacognosy & Phytochemistry, School of Pharmaceutical Education & Research, Jamia Hamdard, New Delhi, 110062, India; Rashid M.A., Department of Pharmaceutics, College of Pharm…	The present study delineates the preparation of piperine-loaded spanlastics (PIP-SPL) to improve piperine (PIP) solubility, bioavailability, and permeation through nasal mucosa for intranasal delivery. PIP-SPL was formulated using the thin-film hydration method and optimization was performed using Box–Behnken design (BBD). PIP-SPL optimized formulation (PIP-SPLopt) was characterized for polydispe…	blood–brain distribution; Box–Behnken design; epilepsy; piperine; spanlastics	catalase; diazepam; drug vehicle; glutathione; malonaldehyde; pentetrazole; piperine; Spanlastics; superoxide dismutase; unclassified drug; animal experiment; animal model; animal tissue; anticonvulsant activity; Article; AUC (0-24 h); bioavailability; blood brain barrier; Box Behnken design; confocal laser scanning microscopy; controlled study; dispersity; drug delivery system; drug formulation;…		catalase, 9001-05-2; diazepam, 439-14-5, 11100-37-1, 53320-84-6; glutathione, 70-18-8; malonaldehyde, 542-78-9; pentetrazole, 54-95-5; piperine, 94-62-2; superoxide dismutase, 37294-21-6, 9016-01-7, 9054-89-1	TC SPE-1lw, Leica, Germany; UP 100 H, Hielscher, Germany; tecnai CM 200, Philips, United States; zeta sizer, Malvern, United Kingdom	Hielscher, Germany; Leica, Germany; Malvern, United Kingdom; Philips, United States	Deanship of Scientific Research, King Khalid University, (RGP-2/70/43)	The authors extend their appreciation to the Deanship of Scientific Research at King Khalid University for funding this work through a (large) group research program under grant number RGP-2/70/43.	Scharfman H.E., The neurobiology of epilepsy, Curr. Neurol. Neurosci. Rep, 7, pp. 348-354, (2007); Hesdorffer D.C., Beck V., Begley C.E., Bishop M.L., Cushner-Weinstein S., Holmes G.L., Shafer P.O., Sirven J.I., Austin J.K., Research implications of the Institute of medicine report, epilepsy across the Spectrum: Promoting health and understanding, Epilepsia, 54, pp. 207-216, (2013); Uruaka C.I., …	M. Mujeeb; Phytomedicine Laboratory, Department of Pharmacognosy & Phytochemistry, School of Pharmaceutical Education & Research, Jamia Hamdard, New Delhi, 110062, India; email: mmujeeb@jamiahamdard.ac.in; M. Aqil; Department of Pharmaceutics, School of Pharmaceutical Education & Research, Jamia Hamdard, New Delhi, 110062, India; email: maqil@jamiahamdard.ac.in		MDPI						19994923				English	Pharmaceutics	Article	Final	All Open Access; Gold Open Access; Green Open Access	Scopus	2-s2.0-85148067547
Sonawane D.; Pokharkar V.	Sonawane, Devika (58562931600); Pokharkar, Varsha (57509054600)	58562931600; 57509054600	Quercetin-Loaded Nanostructured Lipid Carrier In Situ Gel for Brain Targeting Through Intranasal Route: Formulation, In Vivo Pharmacokinetic and Pharmacodynamic Studies	2024	AAPS PharmSciTech	25	2					7	10.1208/s12249-024-02736-7	https://www.scopus.com/inward/record.uri?eid=2-s2.0-85184203008&doi=10.1208%2fs12249-024-02736-7&partnerID=40&md5=eacbb1ee46363ebffdbf5e117fd7e310	Department of Pharmaceutics, Bharati Vidyapeeth (Deemed to be University), Poona College of Pharmacy, Paud Road, Erandwane, Pune, 411038, India	Sonawane D., Department of Pharmaceutics, Bharati Vidyapeeth (Deemed to be University), Poona College of Pharmacy, Paud Road, Erandwane, Pune, 411038, India; Pokharkar V., Department of Pharmaceutics, Bharati Vidyapeeth (Deemed to be University), Poona College of Pharmacy, Paud Road, Erandwane, Pune, 411038, India	Quercetin (QT) shows potential for protecting against neurodegenerative diseases like Alzheimer’s. However, its limited bioavailability and instability in physiological pH hinder its clinical use. The purpose of this work is to construct QT-filled nanostructured lipid carriers (QT-NLC) intranasal in situ gel to enhance pharmacokinetic and pharmacodynamic performance. NLCs were developed using a m…	alzheimer’s disease; In situ gel; intranasal delivery; NLCs; quercetin	Administration, Intranasal; Animals; Brain; Drug Carriers; Lipids; Nanostructures; Particle Size; Quercetin; Rats; Rats, Wistar; acetylcholinesterase; carbomer; catalase; donepezil; excipient; gellan; glutathione; glutathione transferase; lipid nanoparticle; malonaldehyde; pentobarbital; poloxamer; quercetin; drug carrier; lipid; nanomaterial; quercetin; adult; animal experiment; animal model; ap…		acetylcholinesterase, 9000-81-1; carbomer, 9007-20-9, 9062-04-8; catalase, 9001-05-2; donepezil, 120011-70-3, 120014-06-4, 142057-77-0; gellan, 71010-52-1; glutathione, 70-18-8; glutathione transferase, 50812-37-8; malonaldehyde, 542-78-9; pentobarbital, 57-33-0, 76-74-4; poloxamer, 9003-11-6; quercetin, 117-39-5; lipid, 66455-18-3; Drug Carriers, ; Lipids, ; Quercetin,			All India Council for Technical Education, अभातशिप	The authors are thankful to the All India Council for Technical Education (AICTE), and the Government of India, respectively, for National Doctoral Fellowship (NDF).	Tiwari S., Venkata A., Kaushik A., Adriana Y., Nair M., Alzheimer’s disease diagnostics and therapeutics market, Int J Nanomedicine, 14, pp. 5541-5554, (2019); Xiaoguang D., Xinyi W., Meiyu G., Alzheimer’s disease hypothesis and related therapies, Transl Neurodegener, 7, 1, pp. 1-7, (2018); Cummings J., Lee G., Nahed P., Mezn K., Zhong K., Fonseca J., Alzheimer's disease drug development pipeline…	V. Pokharkar; Department of Pharmaceutics, Bharati Vidyapeeth (Deemed to be University), Poona College of Pharmacy, Erandwane, Pune, Paud Road, 411038, India; email: varsha.pokharkar@bharatividyapeeth.edu		Springer Science and Business Media Deutschland GmbH						15309932			38316672	English	AAPS PharmSciTech	Article	Final		Scopus	2-s2.0-85184203008
Pailla S.R.; Sampathi S.; Junnuthula V.; Maddukuri S.; Dodoala S.; Dyawanapelly S.	Pailla, Sravanthi Reddy (57204712012); Sampathi, Sunitha (55857349100); Junnuthula, Vijayabhaskarreddy (56516976200); Maddukuri, Sravya (57211398815); Dodoala, Sujatha (57216674033); Dyawanapelly, Sathish (56293760300)	57204712012; 55857349100; 56516976200; 57211398815; 57216674033; 56293760300	Brain-Targeted Intranasal Delivery of Zotepine Microemulsion: Pharmacokinetics and Pharmacodynamics	2022	Pharmaceutics	14	5	978				16	10.3390/pharmaceutics14050978	https://www.scopus.com/inward/record.uri?eid=2-s2.0-85130134737&doi=10.3390%2fpharmaceutics14050978&partnerID=40&md5=b83b56cd9d0b0de055c24701497ac2fa	Department of Pharmaceutics, National Institute of Pharmaceutical Education and Research (NIPER), Hyderabad, 500037, India; GITAM School of Pharmacy, GITAM Deemed to be University, Rudraram, Hyderabad, 502329, India; Drug Research Program, Faculty of Pharmacy, University of Helsinki, Viikinkaari 5 E, Helsinki, 00790, Finland; Institute of Pharmaceutical Technology, Sri Padmavati Mahila Visvavidya…	Pailla S.R., Department of Pharmaceutics, National Institute of Pharmaceutical Education and Research (NIPER), Hyderabad, 500037, India; Sampathi S., Department of Pharmaceutics, National Institute of Pharmaceutical Education and Research (NIPER), Hyderabad, 500037, India, GITAM School of Pharmacy, GITAM Deemed to be University, Rudraram, Hyderabad, 502329, India; Junnuthula V., Drug Research Pro…	The purpose of our study was to improve the solubility, bioavailability, and efficacy of zotepine (ZTP) by brain-targeted intranasal delivery of microemulsion (ME) and its physicochemical properties, the pharmacokinetic and pharmacodynamic parameters were evaluated. The optimized ME formulations contain 10% w/w of oil (Capmul MCM C8, monoglycerides, and diglycerides of caprylic acid), 50% w/w of …	brain targeting; catalepsy; micro-emulsion; nose-to-brain delivery; pharmacokinetics; zotepine	ammonium acetate; calcium chloride; diethylene glycol monoethyl ether; labrafac; labrafil; labrasol; macrogol 400; myristic acid isopropyl ester; octanoin; olanzapine; oleic acid; polysorbate 20; polysorbate 80; potassium chloride; propylene glycol monocaprylate; sodium chloride; surfactant; unclassified drug; zotepine; animal cell; animal experiment; animal model; animal tissue; antischizophreni…		ammonium acetate, 631-61-8; calcium chloride, 10043-52-4; diethylene glycol monoethyl ether, 111-90-0; labrasol, 57307-99-0; myristic acid isopropyl ester, 110-27-0; octanoin, 26402-26-6; olanzapine, 132539-06-1, 221373-09-7, 221373-18-8; oleic acid, 112-80-1, 115-06-0; polysorbate 20, 12244-25-6, 9005-64-5; polysorbate 80, 8050-83-7, 9005-65-6; potassium chloride, 7447-40-7; sodium chloride, 764…	capmul, Abitech, India; labrafac, Gattefose, India; labrafil, Gattefose, India; labrasol, Gattefose, India; transcutol, Gattefose, India	Abitech, India; Gattefose, India; Gattefose, India; Gattefose, India; Gattefose, India	Institute of Pharmaceutical Technology; NIPER-Hyderabad; Olavi Martelius foundation; Instituto de Tecnología Química, ITQ; Suomen Kulttuurirahasto, SKR	Funding text 1: S.S. and S.R.P. owe their gratitude to NIPER-Hyderabad for providing facilities to carry out the present work. S.D. thankful to the Institute of Chemical Technology, Mumbai, India for providing facilities to carry out this work. V.J. supported by a personal research grant from the Finnish Cultural Foundation (Ingrid, Toini and Olavi Martelius foundation). S.S., S.M. are thankful t…	Stepnicki P., Kondej M., Kaczor A.A., Current concepts and treatments of schizophrenia, Molecules, 23, (2018); Prakash A., Lamb H.M., Zotepine: A review of its pharmacodynamic and pharmacokinetic properties and therapeutic efficacy in the management of schizophrenia, CNS Drugs, 9, (1998); Shobo M., Kondo Y., Yamada H., Mihara T., Yamamoto N., Katsuoka M., Harada K., Ni K., Matsuoka N., Norzotepin…	S. Sampathi; Department of Pharmaceutics, National Institute of Pharmaceutical Education and Research (NIPER), Hyderabad, 500037, India; email: ssampath@gitam.edu; V. Junnuthula; Drug Research Program, Faculty of Pharmacy, University of Helsinki, Helsinki, Viikinkaari 5 E, 00790, Finland; email: junnuthula.vijayabhaskarreddy@helsinki.fi; S. Dyawanapelly; Department of Pharmaceutical Science and T…		MDPI						19994923				English	Pharmaceutics	Article	Final	All Open Access; Gold Open Access; Green Open Access	Scopus	2-s2.0-85130134737
Duarte J.L.; Di Filippo L.D.; Azevedo Vilella K.J.; Paes Dutra J.A.; Ribeiro D.M.; Freitas da Silva M.; Ivo de Medeiros A.; Chorilli M.	Duarte, Jonatas Lobato (56712331100); Di Filippo, Leonardo Delello (57195758412); Azevedo Vilella, Kelle Jarcy (59401211500); Paes Dutra, Jessyca Aparecida (57239518200); Ribeiro, Diego Messalle (59400859600); Freitas da Silva, Mônica (59400982700); Ivo de Medeiros, Alexandra (58664218500); Chorilli, Marlus (8358990200)	56712331100; 57195758412; 59401211500; 57239518200; 59400859600; 59400982700; 58664218500; 8358990200	Chitosan-coated nanoemulsion for intranasal administration increases temozolomide mucosal permeation, cellular uptake, and In vitro cytotoxicity in glioblastoma multiforme cells	2024	Journal of Drug Delivery Science and Technology	102		106390				2	10.1016/j.jddst.2024.106390	https://www.scopus.com/inward/record.uri?eid=2-s2.0-85208483279&doi=10.1016%2fj.jddst.2024.106390&partnerID=40&md5=df2c138be27974f96a28b26569b950da	Department of Drugs and Medicines, School of Pharmaceutical Sciences, São Paulo State University (UNESP), Araraquara, São Paulo, Brazil; Department of Biological Sciences, School of Pharmaceutical Sciences, São Paulo State University (UNESP), Araraquara, São Paulo, Brazil; Instituto de Química de São Carlos, Departamento de físico-química, Universidade de São Paulo (USP), São Carlos, São Paulo, B…	Duarte J.L., Department of Drugs and Medicines, School of Pharmaceutical Sciences, São Paulo State University (UNESP), Araraquara, São Paulo, Brazil; Di Filippo L.D., Department of Drugs and Medicines, School of Pharmaceutical Sciences, São Paulo State University (UNESP), Araraquara, São Paulo, Brazil; Azevedo Vilella K.J., Department of Drugs and Medicines, School of Pharmaceutical Sciences, São…	Glioblastoma multiforme (GBM) is the most prevalent and aggressive type of brain cancer in adults. Temozolomide (TMZ) is the chemotherapeutic agent used to treat primary central nervous system tumors. However, TMZ's clinical effectiveness faces several challenges due to its physical-chemical properties and biological features of GBM, such as the blood-brain barrier (BBB). Mucoadhesive nanosystems…	Brain cancer; Chitosan; Drug delivery; Lipid nanocarrier; Nose-to-brain	chitosan; lipid; nanocarrier; oleic acid; polysorbate 80; temozolomide; animal tissue; Article; controlled drug release; controlled study; diffusion; dispersity; drug cytotoxicity; drug delivery system; drug penetration; drug selectivity; drug uptake; emulsion; ex vivo study; glioblastoma; human; human cell; hydrodynamics; in vitro study; intranasal drug administration; mucoadhesion; nanoemulsion…		chitosan, 9012-76-4; lipid, 66455-18-3; oleic acid, 112-80-1, 115-06-0; polysorbate 80, 8050-83-7, 9005-65-6; temozolomide, 85622-93-1					Grochans S., Cybulska A.M., Siminska D., Korbecki J., Kojder K., Chlubek D., Baranowska-Bosiacka I., Epidemiology of glioblastoma multiforme–literature review, Cancers, 14, (2022); Louis D.N., Perry A., Wesseling P., Brat D.J., Cree I.A., Figarella-Branger D., Hawkins C., Ng H.K., Pfister S.M., Reifenberger G., Soffietti R., von Deimling A., Ellison D.W., The 2021 WHO classification of tumors of …	M. Chorilli; Department of Drugs and Medicines, School of Pharmaceutical Sciences, São Paulo State University (UNESP), São Paulo, Araraquara, Brazil; email: marlus.chorilli@unesp.br		Editions de Sante						17732247		JDDSA		English	J. Drug Deliv. Sci. Technol.	Article	Final		Scopus	2-s2.0-85208483279
Younis Y.K.; Abd Alhammid S.N.	Younis, Yousif K. (58168884300); Abd Alhammid, Shaimaa Nazar (57215067201)	58168884300; 57215067201	Intranasal Oleic acid-based nanoemulsion of Diazepam: design, formulation and in-vitro evaluation	2023	Journal of Research in Pharmacy	27	2		529	543	14	5	10.29228/jrp.335	https://www.scopus.com/inward/record.uri?eid=2-s2.0-85151518770&doi=10.29228%2fjrp.335&partnerID=40&md5=1ce79f52cf6c6feebca7892b74dc59d6	Department of Pharmaceutics, College of Pharmacy, University of Tikrit, Tikrit, Iraq; Department of Pharmaceutics, College of Pharmacy, University of Baghdad, Baghdad, Iraq	Younis Y.K., Department of Pharmaceutics, College of Pharmacy, University of Tikrit, Tikrit, Iraq; Abd Alhammid S.N., Department of Pharmaceutics, College of Pharmacy, University of Baghdad, Baghdad, Iraq	An O/W nanoemulsion of Diazepam for intranasal administration was formulated aiming at selecting appropriate surfactant components (surfactants and cosurfactants) and ratios when using oleic acid as an oil phase. Triangular ternary phase diagrams were constructed by specialized software. Tween 80 and cremephore EL were studied as surfactants. Ethanol was studied as co-surfactant. Those were used …	Diazepam; In vitro Drug Release; Intranasal; Intranasal Delivery; Nanoemulsion; Ternary Phase Diagrams	alcohol; deionized water; diazepam; oleic acid; polysorbate 80; Article; calibration; controlled study; dispersity; drug design; drug formulation; drug release; drug solubility; in vitro study; nanoemulsion; pH; pH measurement; thermodynamics; zeta potential		alcohol, 64-17-5; diazepam, 439-14-5, 11100-37-1, 53320-84-6; oleic acid, 112-80-1, 115-06-0; polysorbate 80, 8050-83-7, 9005-65-6			University of Baghdad, UoB	The authors acknowledge Baghdad university – college of pharmacy and Tikrit university-college of pharmacy for help with providing study facilities, arranging technical support and for sample analysis.	Dufes C, Olivier JC, Gaillard F, Gaillard A, Couet W, Muller JM., Brain delivery of vasoactive intestinal peptide (VIP) following nasal administration to rats, Int. J. Pharm, 255, 1-2, pp. 87-97, (2003); Rodriguez-Granillo GA, Garcia-Garcia HM, Mc Fadden EP, Valgimigli M, Aoki J, de Feyter P, Serruys PW., In vivo intravascular ultrasound-derived thin-cap fibroatheroma detection using ultrasound r…	Y.K. Younis; Department of Pharmaceutics, College of Pharmacy, University of Tikrit, Tikrit, Iraq; email: yousif.kmmal@tu.edu.iq		Marmara University						26306344				English	J. Res. Pham.	Article	Final	All Open Access; Gold Open Access	Scopus	2-s2.0-85151518770
Boyuklieva R.; Katsarov P.; Zagorchev P.; Abarova S.; Hristozova A.; Pilicheva B.	Boyuklieva, Radka (57296269200); Katsarov, Plamen (56502363300); Zagorchev, Plamen (6603021356); Abarova, Silviya (16315180700); Hristozova, Asya (59516631700); Pilicheva, Bissera (8633945100)	57296269200; 56502363300; 6603021356; 16315180700; 59516631700; 8633945100	Development of Nanocomposite Microspheres for Nasal Administration of Deferiprone in Neurodegenerative Disorders	2024	Journal of Functional Biomaterials	15	11	329				0	10.3390/jfb15110329	https://www.scopus.com/inward/record.uri?eid=2-s2.0-85210261868&doi=10.3390%2fjfb15110329&partnerID=40&md5=937486b8810fab1918a2dd976ac44fa3	Department of Pharmaceutical Sciences, Faculty of Pharmacy, Medical University of Plovdiv, Plovdiv, 4002, Bulgaria; Research Institute, Medical University of Plovdiv, Plovdiv, 4002, Bulgaria; Department of Medical Physics and Biophysics, Faculty of Pharmacy, Medical University of Plovdiv, Plovdiv, 4002, Bulgaria; Department of Medical Physics and Biophysics, Faculty of Medicine, Medical Universit…	Boyuklieva R., Department of Pharmaceutical Sciences, Faculty of Pharmacy, Medical University of Plovdiv, Plovdiv, 4002, Bulgaria, Research Institute, Medical University of Plovdiv, Plovdiv, 4002, Bulgaria; Katsarov P., Department of Pharmaceutical Sciences, Faculty of Pharmacy, Medical University of Plovdiv, Plovdiv, 4002, Bulgaria, Research Institute, Medical University of Plovdiv, Plovdiv, 400…	Elevated brain iron levels are characteristic of many neurodegenerative diseases. As an iron chelator with short biological half-life, deferiprone leads to agranulocytosis and neutropenia with a prolonged therapeutic course. Its inclusion in sustained-release dosage forms may reduce the frequency of administration. On the other hand, when administered by an alternative route of administration, su…	deferiprone; nanocomposite microspheres; nasal administration; neurodegenerative disorders; nose-to-brain delivery	carboplatin; deferiprone; gold nanoparticle; indium; iron; iron chelating agent; iron oxide; liposome; microsphere; nanocomposite; nanoparticle; plasticizer; polycaprolactone; polyvinyl alcohol; salbutamol; analytical parameters; Article; bioavailability; biocompatibility; blood brain barrier; degenerative disease; differential scanning calorimetry; dispersity; drug formulation; drug solubility; …		carboplatin, 41575-94-4; deferiprone, 30652-11-0; indium, 7440-74-6; iron, 14093-02-8, 53858-86-9, 7439-89-6; iron oxide, 1332-37-2; polycaprolactone, 24980-41-4, 25248-42-4; polyvinyl alcohol, 37380-95-3, 9002-89-5; salbutamol, 18559-94-9, 35763-26-9	Prisma E SEM, Thermo, United States	Thermo, United States	European Commission, EC; National Recovery and Resilience Plan of the Republic of Bulgaria, (BG-RRP-2.004-0007-C01)	This research was funded by the European Union\u2014NextGenerationEU, through the National Recovery and Resilience Plan of the Republic of Bulgaria, project No. BG-RRP-2.004-0007-C01.	De la Torre C., Cena V., The Delivery Challenge in Neurodegenerative Disorders: The Nanoparticles Role in Alzheimer’s Disease Therapeutics and Diagnostics, Pharmaceutics, 10, (2018); Dominguez-Fernandez C., Egiguren-Ortiz J., Razquin J., Gomez-Galan M., De las Heras-Garcia L., Paredes-Rodriguez E., Astigarraga E., Miguelez C., Barreda-Gomez G., Review of Technological Challenges in Personalised M…	B. Pilicheva; Department of Pharmaceutical Sciences, Faculty of Pharmacy, Medical University of Plovdiv, Plovdiv, 4002, Bulgaria; email: plamen.zagorchev@mu-plovdiv.bg		Multidisciplinary Digital Publishing Institute (MDPI)						20794983				English	J. Funct. Biomater.	Article	Final	All Open Access; Gold Open Access	Scopus	2-s2.0-85210261868
Imran M.; Almehmadi M.; Alsaiari A.A.; Kamal M.; Alshammari M.K.; Alzahrani M.O.; Almaysari F.K.; Alzahrani A.O.; Elkerdasy A.F.; Singh S.K.	Imran, Mohd (57216239428); Almehmadi, Mazen (55615529800); Alsaiari, Ahad Amer (57749777300); Kamal, Mehnaz (58139792400); Alshammari, Mohammed Kanan (57271745600); Alzahrani, Mohammed Omar (58121836000); Almaysari, Faisal Khaled (58122286700); Alzahrani, Abdulrahman Omar (57222869681); Elkerdasy, Ahmed Faraj (56095968200); Singh, Sachin Kumar (57206711834)	57216239428; 55615529800; 57749777300; 58139792400; 57271745600; 58121836000; 58122286700; 57222869681; 56095968200; 57206711834	Intranasal Delivery of a Silymarin Loaded Microemulsion for the Effective Treatment of Parkinson’s Disease in Rats: Formulation, Optimization, Characterization, and In Vivo Evaluation	2023	Pharmaceutics	15	2	618				11	10.3390/pharmaceutics15020618	https://www.scopus.com/inward/record.uri?eid=2-s2.0-85149105678&doi=10.3390%2fpharmaceutics15020618&partnerID=40&md5=f27cf051d8aa8af7b55de43ee7d6f52d	Department of Pharmaceutical Chemistry, Faculty of Pharmacy, Northern Border University, Rafha, 91911, Saudi Arabia; Department of Clinical Laboratory Sciences Department, College of Applied Medical Sciences, Taif University, Taif, 21944, Saudi Arabia; Department of Pharmaceutical Chemistry, College of Pharmacy, Prince Sattam Bin Abdulaziz University, Al-Kharj, 11942, Saudi Arabia; Department of …	Imran M., Department of Pharmaceutical Chemistry, Faculty of Pharmacy, Northern Border University, Rafha, 91911, Saudi Arabia; Almehmadi M., Department of Clinical Laboratory Sciences Department, College of Applied Medical Sciences, Taif University, Taif, 21944, Saudi Arabia; Alsaiari A.A., Department of Clinical Laboratory Sciences Department, College of Applied Medical Sciences, Taif University…	A mucoadhesive microemulsion of lipophilic silymarin (SLMMME) was developed to treat Parkinson’s disease (PD). Optimization of the SLM microemulsion (ME) was performed using Central Composite Design (CCD). The composition of oil, surfactant, co-surfactant, and water was varied, as per the design, to optimize their ratio and achieve desirable droplet size, zeta potential, and drug loading. The dro…	central composite design; lipophilic drug; microemulsion; mucoadhesion; neurodegenerative disease; zeta potential	alpha synuclein; brain derived neurotrophic factor; carbidopa; catalase; chitosan; cosurfactant; interleukin 6; levodopa; rotenone; silymarin; superoxide dismutase; tumor necrosis factor; water; animal experiment; animal model; Article; behavior assessment; central composite design; controlled study; cytotoxicity; degenerative disease; diffusion; dispersity; drug formulation; drug megadose; drug …		alpha synuclein, 154040-18-3; brain derived neurotrophic factor, 218441-99-7; carbidopa, 28860-95-9, 38821-49-7; catalase, 9001-05-2; chitosan, 9012-76-4; levodopa, 59-92-7; rotenone, 83-79-4; silymarin, 65666-07-1; superoxide dismutase, 37294-21-6, 9016-01-7, 9054-89-1; water, 7732-18-5	SPECTROstar Nano, BMG Labtech, Germany	BMG Labtech, Germany	Prince Sattam bin Abdulaziz University, PSAU, (PSAU/2023/R/1444); Prince Sattam bin Abdulaziz University, PSAU	This study is supported via funding from Prince Sattam bin Abdulaziz University project number (PSAU/2023/R/1444).	Patel T., Chang F., Practice Recommendations for Parkinson’s Disease: Assessment and Management by Community Pharmacists, Can. Pharm. J. Rev. Des Pharm. Du Can, 148, pp. 142-149, (2015); Dauer W., Przedborski S., Parkinson’s Disease: Mechanisms and Models, Neuron, 39, pp. 889-909, (2003); Dickson D.W., Parkinson’s Disease and Parkinsonism: Neuropathology, Cold Spring Harb. Perspect. Med, 2, (2012…	M. Imran; Department of Pharmaceutical Chemistry, Faculty of Pharmacy, Northern Border University, Rafha, 91911, Saudi Arabia; email: mohammad.baks@nbu.edu.sa; S.K. Singh; School of Pharmaceutical Sciences, Lovely Professional University, Phagwara, 144411, India; email: singhsachin23@gmail.com		MDPI						19994923				English	Pharmaceutics	Article	Final	All Open Access; Gold Open Access; Green Open Access	Scopus	2-s2.0-85149105678
Hussain A.; Altamimi M.A.; Ramzan M.; Mirza M.A.; Khuroo T.	Hussain, Afzal (57211840354); Altamimi, Mohammad A. (57188923227); Ramzan, Mohhammad (57604608600); Mirza, Mohd Aamir (37109990000); Khuroo, Tahir (59016790900)	57211840354; 57188923227; 57604608600; 37109990000; 59016790900	GastroPlus- and HSPiP-Oriented Predictive Parameters as the Basis of Valproic Acid-Loaded Mucoadhesive Cationic Nanoemulsion Gel for Improved Nose-to-Brain Delivery to Control Convulsion in Humans	2023	Gels	9	8	603				6	10.3390/gels9080603	https://www.scopus.com/inward/record.uri?eid=2-s2.0-85169105834&doi=10.3390%2fgels9080603&partnerID=40&md5=14adc5c0e31520c18d61b7c7e6cac7c1	Department of Pharmaceutics, College of Pharmacy, King Saud University, Riyadh, 11451, Saudi Arabia; School of Pharmaceutical Sciences, Lovely Professional University, Phagwara, 144411, India; Department of Pharmaceutics, School of Pharmaceutical Education and Research, Jamia Hamdard, New Delhi, 110062, India; PGx Global Foundation, Houston, 77035, TX, United States	Hussain A., Department of Pharmaceutics, College of Pharmacy, King Saud University, Riyadh, 11451, Saudi Arabia; Altamimi M.A., Department of Pharmaceutics, College of Pharmacy, King Saud University, Riyadh, 11451, Saudi Arabia; Ramzan M., School of Pharmaceutical Sciences, Lovely Professional University, Phagwara, 144411, India; Mirza M.A., Department of Pharmaceutics, School of Pharmaceutical E…	Oral and parenteral delivery routes of valproic acid (VA) are associated with serious adverse effects, high hepatic metabolism, high clearance, and low bioavailability in the brain. A GastroPlus program was used to predict in vivo performance of immediate (IR) and sustained release (SR) products in humans. HSPiP software 5.4.08 predicted excipients with maximum possible miscibility of the drug. B…	cationic nanoemulsion; CLSM study; GastroPlus-based prediction; gels; in vitro–ex vivo permeation profile; valproic acid						, (103850); Ministry of Education – Kingdom of Saudi Arabi, MOE, (IFKSUOR3-129-1)	The authors extend their appreciation to the Deputyship for Research and Innovation, \u201CMinistry of Education\u201D in Saudi Arabia for funding this research (IFKSUOR3-129-1).	Al Rajeh S., Awada A., Bademosi O., Gunniyi A., The prevalence of epilepsy and other seizure disorders in an Arab population: A community-based study, Seizure, 10, pp. 410-414, (2001); Ishizue N., Niwano S., Saito M., Fukaya H., Nakamura H., Igarashi T., Fujiishi T., Yoshizawa T., Oikawa J., Satoh A., Et al., Polytherapy with Sodium Channel-Blocking Antiepileptic Drugs Is Associated with Arrhythm…	A. Hussain; Department of Pharmaceutics, College of Pharmacy, King Saud University, Riyadh, 11451, Saudi Arabia; email: amohammed2@ksu.edu.sa		Multidisciplinary Digital Publishing Institute (MDPI)						23102861				English	Gels	Article	Final	All Open Access; Gold Open Access; Green Open Access	Scopus	2-s2.0-85169105834
Huang C.; Wang C.; Zhang W.; Yang T.; Xia M.; Lei X.; Peng Y.; Wu Y.; Feng J.; Li D.; Zhang G.	Huang, Chunhui (57696875100); Wang, Canjian (56956429700); Zhang, Wenliu (57223092072); Yang, Tao (57958512900); Xia, Mingyan (57222168905); Lei, Xiaomeng (57958728600); Peng, Ying (57959157500); Wu, Yuhuan (57958513000); Feng, Jianfang (55468574500); Li, Dongxun (27168004100); Zhang, Guosong (56014731000)	57696875100; 56956429700; 57223092072; 57958512900; 57222168905; 57958728600; 57959157500; 57958513000; 55468574500; 27168004100; 56014731000	Preparation, In Vitro and In Vivo Evaluation of Nanoemulsion In Situ Gel for Transnasal Delivery of Traditional Chinese Medicine Volatile Oil from Ligusticum sinense Oliv.cv. Chaxiong	2022	Molecules	27	21	7644				12	10.3390/molecules27217644	https://www.scopus.com/inward/record.uri?eid=2-s2.0-85141554218&doi=10.3390%2fmolecules27217644&partnerID=40&md5=f9cc0560e92e97070231ece479c1b398	Key Laboratory of Modern Preparation of TCM, Ministry of Education, Jiangxi University of Chinese Medicine, Nanchang, 330006, China; Wuzhou Traditional Chinese Medicine Hospital, Wuzhou, 543001, China; College of Pharmacy, Guangxi University of Chinese Medicine, Nanning, 530200, China; National Engineering Research Center of Chinese Medicine Solid Preparation Manufacturing Technology, Nanchang, 3…	Huang C., Key Laboratory of Modern Preparation of TCM, Ministry of Education, Jiangxi University of Chinese Medicine, Nanchang, 330006, China, Wuzhou Traditional Chinese Medicine Hospital, Wuzhou, 543001, China, College of Pharmacy, Guangxi University of Chinese Medicine, Nanning, 530200, China; Wang C., Key Laboratory of Modern Preparation of TCM, Ministry of Education, Jiangxi University of Chi…	Ischemic stroke is a difficult-to-treat brain disease that may be attributed to a limited therapeutic time window and lack of effective clinical drugs. Nasal–brain administration is characterized by low systemic toxicity and is a direct and non-invasive brain targeting route. Preliminary studies have shown that the volatile oil of Chaxiong (VOC) has an obvious anti-ischemic stroke effect. In this…	in situ gel; nanoemulsion; nasal administration; volatile of Ligusticum sinense Oliv.cv. Chaxiong	Administration, Intranasal; Animals; Brain; Emulsions; Gels; Ligusticum; Medicine, Chinese Traditional; Nanoparticles; Oils, Volatile; Particle Size; Rats; Stroke; Volatile Organic Compounds; essential oil; nanoparticle; volatile organic compound; animal; brain; cerebrovascular accident; Chinese medicine; emulsion; gel; intranasal drug administration; Ligusticum; particle size; pharmacology; rat		Emulsions, ; Gels, ; Oils, Volatile, ; Volatile Organic Compounds,			Jiangxi University of Chinese Medicine Doctoral Research Start-up Fund Project, (2021BSZR014); Jiangxi University of Chinese Medicine Science and Technology Innovation Team Development Program; Ministry of Education, Jiangxi University of Chinese Medicine, (zdsys-202111); Nanchang high level scientific and technological innovation talents; National Natural Science Foundation of China, NSFC, (8196…	This research was funded by the National Natural Science Foundation of China (No. 81960720), the Open Project of Key Laboratory of Modern Preparation of TCM, Ministry of Education, Jiangxi University of Chinese Medicine (No. zdsys-202111), Jiangxi University of Chinese Medicine Science and Technology Innovation Team Development Program, Nanchang high level scientific and technological innovation …	Sakalauskaite-Juodeikiene E., Jatuzis D., Descriptions of Apoplexy by Joseph Frank in the Beginning of the Nineteenth Century in Vilnius, Eur. Neurol, 78, pp. 8-14, (2017); Xing C., Arai K., Lo E.H., Hommel M., Pathophysiologic Cascades in Ischemic Stroke, Int. J. Stroke, 7, pp. 378-385, (2012); Ou J., Kou L., Liang L., Tang C.J.B.R., MiR-375 attenuates injury of cerebral ischemia/reperfusion via…	D. Li; Key Laboratory of Modern Preparation of TCM, Ministry of Education, Jiangxi University of Chinese Medicine, Nanchang, 330006, China; email: lidongxun0123@aliyun.com; G. Zhang; Key Laboratory of Modern Preparation of TCM, Ministry of Education, Jiangxi University of Chinese Medicine, Nanchang, 330006, China; email: zhgs81411@aliyun.com		MDPI						14203049		MOLEF	36364473	English	Molecules	Article	Final	All Open Access; Gold Open Access; Green Open Access	Scopus	2-s2.0-85141554218
Canelli E.; Ferrari L.; Borghetti P.; Candela F.; Abiakam N.S.; Bianchera A.; Buttini F.; Magi G.E.; Sonvico F.; Martelli P.; Bettini R.	Canelli, Elena (35777386300); Ferrari, Luca (56186227500); Borghetti, Paolo (6506026666); Candela, Francesco (57934747900); Abiakam, Nkemjika Sopuru (57221694734); Bianchera, Annalisa (33567558400); Buttini, Francesca (6504484051); Magi, Gian Enrico (23028075900); Sonvico, Fabio (8894971100); Martelli, Paolo (36053245100); Bettini, Ruggero (7101984571)	35777386300; 56186227500; 6506026666; 57934747900; 57221694734; 33567558400; 6504484051; 23028075900; 8894971100; 36053245100; 7101984571	Nano-adjuvanted dry powder vaccine for the mucosal immunization against airways pathogens	2023	Frontiers in Veterinary Science	10		1116722				9	10.3389/fvets.2023.1116722	https://www.scopus.com/inward/record.uri?eid=2-s2.0-85150968297&doi=10.3389%2ffvets.2023.1116722&partnerID=40&md5=3903c97c5d6b117d1222404a122a8206	Department of Veterinary Science, University of Parma, Parma, Italy; Advanced Drug Delivery Research Laboratory, Department of Food and Drug, University of Parma, Parma, Italy; Interdepartmental Centre Biopharmanet-Tec, University of Parma, Parma, Italy; School of Biosciences and Veterinary Medicine, University of Camerino, Camerino, Italy	Canelli E., Department of Veterinary Science, University of Parma, Parma, Italy; Ferrari L., Department of Veterinary Science, University of Parma, Parma, Italy; Borghetti P., Department of Veterinary Science, University of Parma, Parma, Italy; Candela F., Advanced Drug Delivery Research Laboratory, Department of Food and Drug, University of Parma, Parma, Italy; Abiakam N.S., Advanced Drug Delive…	Nasal vaccination has been shown to provide optimal protection against respiratory pathogens. However, mucosal vaccination requires the implementation of specific immunization strategies to improve its effectiveness. Nanotechnology appears a key approach to improve the effectiveness of mucosal vaccines, since several nanomaterials provide mucoadhesion, enhance mucosal permeability, control antige…	chitosan; dry powder; mucosal vaccination; Mycoplasma hyopneumoniae; nanoemulsion; nasal drug delivery	calcium carbonate; chitosan; gamma interferon; immunoglobulin A; immunoglobulin G; lactose; macrogol; mannitol; Mycoplasma hyopneumoniae porcine circovirus vaccine; poly(ethylene glycol)hydroxystearate; sunflower oil; unclassified drug; animal experiment; Article; B lymphocyte; controlled study; drug delivery system; drug dosage form; drug formulation; dry powder; experimental study; immune respo…		calcium carbonate, 13397-26-7, 13701-58-1, 14791-73-2, 471-34-1; chitosan, 9012-76-4; gamma interferon, 82115-62-6; immunoglobulin G, 97794-27-9, 308067-58-5; lactose, 10039-26-6, 16984-38-6, 63-42-3, 64044-51-5; macrogol, 25322-68-3; mannitol, 69-65-8, 87-78-5; sunflower oil, 8001-21-6					Maes D., Segales J., Meyns T., Sibila M., Pieters M., Haesebrouck F., Control of Mycoplasma hyopneumoniae infections in pigs, Vet Microbiol, 126, pp. 297-309, (2008); Meyns T., Dewulf J., Kruif A D., Calus D., Haesebrouck F., Maes D., Comparison of transmission of Mycoplasma hyopneumoniae in vaccinated and non-vaccinated populations, Vaccine, 24, pp. 7081-7086, (2006); Neutra M.R., Kozlowski P.A.…	F. Sonvico; Advanced Drug Delivery Research Laboratory, Department of Food and Drug, University of Parma, Parma, Italy; email: fabio.sonvico@unipr.it		Frontiers Media S.A.						22971769				English	Front. Vet. Sci.	Article	Final	All Open Access; Gold Open Access; Green Open Access	Scopus	2-s2.0-85150968297
Mansour M.; Nasr M.; Ahmed-Farid O.A.H.; Ahmed R.F.	Mansour, Mai (24464215100); Nasr, Maha (23470343200); Ahmed-Farid, Omar A. H. (57190249487); Ahmed, Rania F. (36987365000)	24464215100; 23470343200; 57190249487; 36987365000	Intranasal ondansetron microemulsion counteracting the adverse effects of cisplatin: animal study	2023	Pharmacological Reports	75	1		199	210	11	5	10.1007/s43440-022-00435-3	https://www.scopus.com/inward/record.uri?eid=2-s2.0-85143777940&doi=10.1007%2fs43440-022-00435-3&partnerID=40&md5=feb0451e7b0adb4155e55a8759bd95fc	Department of Pharmaceutics and Industrial Pharmacy, Faculty of Pharmacy, Ain Shams University, African Organization Unity Street, Cairo, 11566, Egypt; Department of Physiology, National Organization for Drug Control and Research, Giza, 12553, Egypt; Department of Pharmacology, Medical Research and Clinical Studies Institute, National Research Centre (ID: 60014618), Dokki, Giza, 12622, Egypt	Mansour M., Department of Pharmaceutics and Industrial Pharmacy, Faculty of Pharmacy, Ain Shams University, African Organization Unity Street, Cairo, 11566, Egypt; Nasr M., Department of Pharmaceutics and Industrial Pharmacy, Faculty of Pharmacy, Ain Shams University, African Organization Unity Street, Cairo, 11566, Egypt; Ahmed-Farid O.A.H., Department of Physiology, National Organization for Dr…	Background: Cisplatin is considered one of the most effective and commonly used chemotherapeutic drugs, but despite its high therapeutic effectiveness, most patients treated with cisplatin suffer from nausea and vomiting, neurotoxic side effects, and cerebral psychiatric disorders such as depression. Therefore, the aim of the current work was to explore whether a selective 5-HT3 receptor antagoni…	Cisplatin; Intranasal; Microemulsion; Ondansetron; Pica	Animals; Antiemetics; Cisplatin; Drug-Related Side Effects and Adverse Reactions; Ondansetron; Rats; Serotonin; Vomiting; 8 hydroxydeoxyguanosine; antidepressant agent; antiemetic agent; brain derived neurotrophic factor; cell DNA; cisplatin; glutathione; glutathione disulfide; interleukin 6; kaolin; malonaldehyde; nitric acid derivative; nitrite; ondansetron; antiemetic agent; cisplatin; ondanse…		brain derived neurotrophic factor, 218441-99-7; cisplatin, 15663-27-1, 26035-31-4, 96081-74-2; glutathione, 70-18-8; glutathione disulfide, 27025-41-8; kaolin, 1332-58-7; malonaldehyde, 542-78-9; nitrite, 14797-65-0; ondansetron, 103639-04-9, 116002-70-1, 99614-01-4; serotonin, 50-67-9; Antiemetics, ; Cisplatin, ; Ondansetron, ; Serotonin,			Arab-German Young Academy of Sciences and Humanities, AGYA; Ain Shams University, ASU; Faculty of Agriculture, Ain Shams University		Navari R.M., 5-HT3 receptors as important mediators of nausea and vomiting due to chemotherapy, Biochim Biophys Acta, 1848, pp. 2738-2746, (2015); Natale J.J., Overview of the prevention and management of CINV, Am J Manag Care, 24, pp. S391-s397, (2018); Rashad N., Abdel-Rahman O., Differential clinical pharmacology of rolapitant in delayed chemotherapy-induced nausea and vomiting (CINV), Drug De…	M. Nasr; Department of Pharmaceutics and Industrial Pharmacy, Faculty of Pharmacy, Ain Shams University, Cairo, African Organization Unity Street, 11566, Egypt; email: drmahanasr@pharma.asu.edu.eg		Springer Science and Business Media Deutschland GmbH						17341140		PRHED	36517694	English	Pharmacol. Rep.	Article	Final	All Open Access; Green Open Access; Hybrid Gold Open Access	Scopus	2-s2.0-85143777940
Mosqueda J.; Hernández-Silva D.J.; Vega-López M.A.; Vega-Rojas L.J.; Beltrán R.; Velasco-Elizondo A.; Ramírez-Estudillo M.D.C.; Fragoso-Saavedra M.; Pérez-Almeida C.; Hernández J.; Melgoza-González E.A.; Hinojosa-Trujillo D.; Mercado-Uriostegui M.Á.; Mejía-López A.S.; Rivera-Ballesteros C.; García-Gasca T.	Mosqueda, Juan (6603233201); Hernández-Silva, Diego Josimar (57197711189); Vega-López, Marco Antonio (6602087233); Vega-Rojas, Lineth J. (57188682206); Beltrán, Rolando (58790347700); Velasco-Elizondo, Andrés (58790537700); Ramírez-Estudillo, María del Carmen (56780431200); Fragoso-Saavedra, Mario (57216746180); Pérez-Almeida, Chyntia (58790734500); Hernández, Jesús (56485053600); Melgoza-Gonzále…	6603233201; 57197711189; 6602087233; 57188682206; 58790347700; 58790537700; 56780431200; 57216746180; 58790734500; 56485053600; 57220006654; 57310168800; 57202735361; 58790444600; 58790160200; 6505799243	Evaluation of the humoral and mucosal immune response of a multiepitope vaccine against COVID-19 in pigs	2023	Frontiers in Immunology	14		1276950				1	10.3389/fimmu.2023.1276950	https://www.scopus.com/inward/record.uri?eid=2-s2.0-85181222565&doi=10.3389%2ffimmu.2023.1276950&partnerID=40&md5=582396f7f737e0198e70c8ad36ad70c6	Immunology and Vaccines Laboratory, Facultad de Ciencias Naturales, Universidad Autonoma de Queretaro, Carretera a Chichimequillas, Querétaro, Santiago de Querétaro, Mexico; Centro de Investigación y de Estudios Avanzados (CINVESTAV) del Instituto Politécnico Nacional, Departamento de Infectómica y Patogénesis Molecular, Laboratorio de Inmunobiología de las Mucosas, Ciudad de México, Mexico; Facu…	Mosqueda J., Immunology and Vaccines Laboratory, Facultad de Ciencias Naturales, Universidad Autonoma de Queretaro, Carretera a Chichimequillas, Querétaro, Santiago de Querétaro, Mexico; Hernández-Silva D.J., Immunology and Vaccines Laboratory, Facultad de Ciencias Naturales, Universidad Autonoma de Queretaro, Carretera a Chichimequillas, Querétaro, Santiago de Querétaro, Mexico; Vega-López M.A.,…	Introduction: This study evaluated the immune response to a multiepitope recombinant chimeric protein (CHIVAX) containing B- and T-cell epitopes of the SARS-CoV-2 spike’s receptor binding domain (RBD) in a translational porcine model for pre-clinical studies. Methods: We generated a multiepitope recombinant protein engineered to include six coding conserved epitopes from the RBD domain of the SAR…	COVID-19; humoral response; mucosal immunity; multiepitopic vaccine; recombinant protein; SARS-CoV-2	Angiotensin-Converting Enzyme 2; Animals; COVID-19; COVID-19 Vaccines; Epitopes, T-Lymphocyte; Humans; Immunity, Mucosal; Immunoglobulin A; Immunoglobulin G; SARS-CoV-2; Swine; Swine, Miniature; Vaccines; ampicillin; angiotensin converting enzyme 2; chimeric protein; chivax; immunoglobulin G antibody; multiepitope vaccine; recombinant protein; SARS-CoV-2 vaccine; unclassified drug; angiotensin co…		ampicillin, 69-52-3, 69-53-4, 7177-48-2, 74083-13-9, 94586-58-0; immunoglobulin G, 97794-27-9, 308067-58-5; Angiotensin-Converting Enzyme 2, ; COVID-19 Vaccines, ; Epitopes, T-Lymphocyte, ; Immunoglobulin A, ; Immunoglobulin G, ; spike protein, SARS-CoV-2, ; Vaccines,	GraphPad Prism version 8.0.1, Graphpad, United States; Spin Column DNA Gel Extraction, Bio Basic, Canada; chivax	Bio Basic, Canada; Graphpad, United States			Zhu N., Zhang D., Wang W., Li X., Yang B., Song J., Et al., A novel coronavirus from patients with pneumonia in China, 2019, N Engl J Med, 382, (2020); Timeline of WHO’s response to COVID-19, (2020); Jackson L.A., Anderson E.J., Rouphael N.G., Roberts P.C., Makhene M., Coler R.N., Et al., An mRNA Vaccine against SARS-CoV-2 — Preliminary Report, N Engl J Med, 383, (2020); Polack F.P., Thomas S.J.,…	J. Mosqueda; Immunology and Vaccines Laboratory, Facultad de Ciencias Naturales, Universidad Autonoma de Queretaro, Carretera a Chichimequillas, Santiago de Querétaro, Querétaro, Mexico; email: joel.mosqueda@uaq.mx; T. García-Gasca; Facultad de Ciencias Naturales, Universidad Autónoma de Querétaro, Querétaro, Mexico; email: tggasca@uaq.edu.mx		Frontiers Media SA						16643224			38179057	English	Front. Immunol.	Article	Final	All Open Access; Gold Open Access; Green Open Access	Scopus	2-s2.0-85181222565
Zussy C.; John R.; Urgin T.; Otaegui L.; Vigor C.; Acar N.; Canet G.; Vitalis M.; Morin F.; Planel E.; Oger C.; Durand T.; Rajshree S.L.; Givalois L.; Devarajan P.V.; Desrumaux C.	Zussy, Charleine (49865151900); John, Rijo (57215554966); Urgin, Théo (57611600100); Otaegui, Léa (57613594000); Vigor, Claire (22987023400); Acar, Niyazi (7003883050); Canet, Geoffrey (57189847468); Vitalis, Mathieu (57469358200); Morin, Françoise (38062068700); Planel, Emmanuel (57206567791); Oger, Camille (25931622900); Durand, Thierry (7003482757); Rajshree, Shinde L. (57610924600); Givalois,…	49865151900; 57215554966; 57611600100; 57613594000; 22987023400; 7003883050; 57189847468; 57469358200; 38062068700; 57206567791; 25931622900; 7003482757; 57610924600; 55987869100; 57206350054; 6603586062	Intranasal Administration of Nanovectorized Docosahexaenoic Acid (DHA) Improves Cognitive Function in Two Complementary Mouse Models of Alzheimer’s Disease	2022	Antioxidants	11	5	838				18	10.3390/antiox11050838	https://www.scopus.com/inward/record.uri?eid=2-s2.0-85128716786&doi=10.3390%2fantiox11050838&partnerID=40&md5=b279cabb528f8829db3d6717787e8702	MMDN, University Montpellier, EPHE, INSERM, Montpellier, 34095, France; Department of Pharmaceutical Sciences and Technology, Institute of Chemical Technology, Deemed University, Mumbai, 400019, India; IBMM, Pôle Chimie Balard Recherche, Université de Montpellier, CNRS, ENSCM, Montpellier, 34095, France; Centre des Sciences du Goût et de l’Alimentation, AgroSup Dijon, CNRS, INRAE, Université de B…	Zussy C., MMDN, University Montpellier, EPHE, INSERM, Montpellier, 34095, France; John R., Department of Pharmaceutical Sciences and Technology, Institute of Chemical Technology, Deemed University, Mumbai, 400019, India; Urgin T., MMDN, University Montpellier, EPHE, INSERM, Montpellier, 34095, France; Otaegui L., MMDN, University Montpellier, EPHE, INSERM, Montpellier, 34095, France; Vigor C., IB…	Polyunsaturated fatty acids (PUFAs) are a class of fatty acids that are closely associated with the development and function of the brain. The most abundant PUFA is docosahexaenoic acid (DHA, 22:6 n-3). In humans, low plasmatic concentrations of DHA have been associated with impaired cognitive function, low hippocampal volumes, and increased amyloid deposition in the brain. Several studies have r…	Alzheimer’s disease; amyloid-β peptide; cognitive impairment; curcumin; docosahexaenoic acid; intranasal; microemulsion; omega-3 fatty acids; Tau protein						LabEx LipSTIC; Région Occitanie; Institut National de la Santé et de la Recherche Médicale, Inserm; SATT AxLR; Conseil régional de Bourgogne-Franche-Comté; European Regional Development Fund, ERDF; EPHE; , (ANR-11-LABX-0021); ; Université de Montpellier, UM, (AAP-2019); Université de Montpellier, UM	Funding text 1: Funding: This study was supported by INSERM, University of Montpellier and EPHE annual resources (France), and by grants from the Agence Nationale de la Recherche under the program \u201CInvestissements d\u2019Avenir\u201D (LabEx LipSTIC, ANR-11-LABX-0021), the R\u00E9gion Bourgogne Franche-Comt\u00E9, the Fonds Europ\u00E9en de D\u00E9veloppement R\u00E9gional, the R\u00E9gion Oc…	Frisoni G.B., Altomare D., Thal D.R., Ribaldi F., van der Kant R., Ossenkoppele R., Blennow K., Cummings J., van Duijn C., Nilsson P.M., Et al., The Probabilistic Model of Alzheimer Disease: The Amyloid Hypothesis Revised, Nat. Rev. Neurosci, 23, pp. 53-66, (2022); Maclean C.H., Issa A.M., Newberry S.J., Mojica W.A., Morton S.C., Garland R.H., Hilton L.G., Traina S.B., Shekelle P.G., Effects of O…	C. Desrumaux; MMDN, University Montpellier, EPHE, INSERM, Montpellier, 34095, France; email: catherine.desrumaux-piazza@umontpellier.fr		MDPI						20763921				English	Antioxidants	Article	Final	All Open Access; Gold Open Access; Green Open Access	Scopus	2-s2.0-85128716786
Ahmed B.; Rizwanullah M.; Mir S.R.; Akhtar M.S.; Amin S.	Ahmed, Bakr (57224484322); Rizwanullah, Md (57201221344); Mir, Showkat Rasool (7005075286); Akhtar, M. Shaheer (18933527100); Amin, Saima (25627463900)	57224484322; 57201221344; 7005075286; 18933527100; 25627463900	Development of cannabidiol nanoemulsion for direct nose to brain delivery: statistical optimization, in vitro and in vivo evaluation	2022	Biomedical Materials (Bristol)	17	6	065009				17	10.1088/1748-605X/ac9267	https://www.scopus.com/inward/record.uri?eid=2-s2.0-85139375146&doi=10.1088%2f1748-605X%2fac9267&partnerID=40&md5=a00b552ae20255737d37515de2e01a20	Formulation Research Laboratory, Department of Pharmaceutics, School of Pharmaceutical Education and Research, Jamia Hamdard, New Delhi, 110062, India; Phytopharmceutical Laboratory, Department of Pharmacognosy and Phytochemistry, School of Pharmaceutical Education and Research, Jamia Hamdard, New Delhi, 110062, India; New & Renewable Energy Material Development Center (NewREC), Jeonbuk National …	Ahmed B., Formulation Research Laboratory, Department of Pharmaceutics, School of Pharmaceutical Education and Research, Jamia Hamdard, New Delhi, 110062, India; Rizwanullah M., Formulation Research Laboratory, Department of Pharmaceutics, School of Pharmaceutical Education and Research, Jamia Hamdard, New Delhi, 110062, India; Mir S.R., Phytopharmceutical Laboratory, Department of Pharmacognosy …	Cannabidiol (CBD) is a prescribed drug for epilepsy but has low oral bioavailability and gastric instability. Because of the direct link between the nasal cavity and the central nervous system, intranasal administration of CBD as nanoemulsions which are the small sized lipid carriers seem to improve the bioavailability. CBD-nanoemulsions (NEs) were made using Capryol 90, Tween 80, and Transcutol …	Box-Behnken design; cannabidiol; in vitro release; intranasal delivery; nanoemulsion; nasal permeation	Brain; Cannabidiol; Drug Delivery Systems; Emulsions; Ethylene Glycols; Excipients; Lipids; Nanoparticles; Particle Size; Polymers; Polysorbates; Propylene Glycols; Surface-Active Agents; Biochemistry; C (programming language); Controlled drug delivery; Differential scanning calorimetry; Efficiency; Polydispersity; Targeted drug delivery; cannabidiol; capryol 90; cosurfactant; diethylene glycol m…		cannabidiol, 13956-29-1; diethylene glycol monoethyl ether, 111-90-0; labrasol, 57307-99-0; poloxamer, 9003-11-6; polysorbate 20, 12244-25-6, 9005-64-5; polysorbate 80, 8050-83-7, 9005-65-6; lipid, 66455-18-3; polysorbate, 9005-63-4; Cannabidiol, ; capryol propylene glycol monocaprylate, ; carbitol, ; Emulsions, ; Ethylene Glycols, ; Excipients, ; Lipids, ; Polymers, ; Polysorbates, ; Propylene G…					Mannucci C, Navarra M, Calapai F, Spagnolo E V, Busardo F P, Cas R D, Ippolito F M, Calapai G, Neurological aspects of medical use of cannabidiol CNS, Neurol. Disord. Drug Targets, 16, pp. 541-53541, (2017); Hayakawa K, Et al., Cannabidiol potentiates pharmacological effects of Delta(9)-tetrahydrocannabinol via CB(1) receptor-dependent mechanism, Brain Res, 1188, (2008); Casarotto P C, Gomes F V,…	M.S. Akhtar; New & Renewable Energy Material Development Center (NewREC), Jeonbuk National University, Jeonbuk, South Korea; email: shaheerakhtar@jbnu.ac.kr; S. Amin; Formulation Research Laboratory, Department of Pharmaceutics, School of Pharmaceutical Education and Research, New Delhi, Jamia Hamdard, 110062, India; email: samin@jamiahamdard.ac.in		Institute of Physics						17486041			36108625	English	Biomed. Mater.	Article	Final		Scopus	2-s2.0-85139375146
Jaber S.A.; Rajab N.A.	Jaber, Saba Abdulhadi (57194393596); Rajab, Nawal Ayash (55648264600)	57194393596; 55648264600	Preparation and In vitro/Ex vivo Evaluation of Nanoemulsion-Based in Situ Gel for Intranasal Delivery of Lasmiditan; [التحضير والتقييم في المختبر / خارج الجسم الحي للجل الموضعي المستند إلى مستحلب النانو لتوصيلاللاسميديتان عبر الأنف]	2024	Iraqi Journal of Pharmaceutical Sciences	33	3		128	141	13	1	10.31351/vol33iss3pp128-141	https://www.scopus.com/inward/record.uri?eid=2-s2.0-85205417253&doi=10.31351%2fvol33iss3pp128-141&partnerID=40&md5=985f446d52e194508f25cd326626c201	Department of Pharmaceutics, College of Pharmacy, University of Baghdad, Baghdad, Iraq	Jaber S.A., Department of Pharmaceutics, College of Pharmacy, University of Baghdad, Baghdad, Iraq; Rajab N.A., Department of Pharmaceutics, College of Pharmacy, University of Baghdad, Baghdad, Iraq	Lasmiditan (LSM) was first authorized by the Food and Drug Administration in October 2019 for migraine headache termination without causing vasoconstriction due to its high agonist activity at the five hydroxy tryptamine subclass 1F (5HT1F) receptor site. LSM was formulated as a nanoemulsion-based in situ gel (NIG) to improve its oral bioavailability via application intranasally. We determined th…	Ex-vivo permeation study; in situ gel; Intranasal; Lasmiditan; Nanoemulsion	carbopol 934; castor oil; deionized water; diethylene glycol monoethyl ether; gel; labrasol; lasmiditan; macrogol 200; miglyol; oleic acid; olive oil; polysorbate 20; polysorbate 40; polysorbate 60; polysorbate 80; sesame seed oil; sorbitan laurate; sorbitan oleate; animal tissue; aqueous solution; Article; centrifugation; controlled study; dilution; dispersity; drug clearance; drug delivery syst…		carbopol 934, 9007-16-3; castor oil, 8001-79-4; diethylene glycol monoethyl ether, 111-90-0; labrasol, 57307-99-0; lasmiditan, 439239-90-4, 439239-92-6, 613677-28-4; miglyol, 37332-31-3, 77466-09-2, 77944-80-0, 97708-73-1; oleic acid, 112-80-1, 115-06-0; olive oil, 8001-25-0; polysorbate 20, 12244-25-6, 9005-64-5; polysorbate 40, 9005-66-7; polysorbate 60, 9005-67-8; polysorbate 80, 8050-83-7, 90…			Department of Pharmaceutics; University of Baghdad, UoB	The authors thank the Department of Pharmaceutics, College of Pharmacy, University of Baghdad, for completing the research. The researcher hasn't received any financial support from any institution except my college.	Beauchene JK, Levien TL., Lasmiditan: Acute Migraine Treatment Without Vasoconstriction. A Review, J Pharm Technol, 37, 5, pp. 244-253, (2021); Jasper Mecklenburg, Et al., The potential of lasmiditan in migraine, Ther. Adv. Neurol. Disord, 13, pp. 1-11, (2020); Ramirez AL, Beltran ER, Haanes KA, Chan KY, Garrelds IM, Johnson KW, Et al., Lasmiditan inhibits calcitonin gene-related peptide release …			University of Baghdad - College of Pharmacy						16833597				English	Iraqi J. Pharm. Sci.	Article	Final	All Open Access; Gold Open Access	Scopus	2-s2.0-85205417253
Das A.; Vartak R.; Islam M.A.; Kumar S.; Shao J.; Patel K.	Das, Atanu (58121416500); Vartak, Richa (57216184168); Islam, Md Asrarul (57786262200); Kumar, Sunil (57206776432); Shao, Jun (35785049100); Patel, Ketan (56622044000)	58121416500; 57216184168; 57786262200; 57206776432; 35785049100; 56622044000	Arginine-Coated Nanoglobules for the Nasal Delivery of Insulin	2023	Pharmaceutics	15	2	353				4	10.3390/pharmaceutics15020353	https://www.scopus.com/inward/record.uri?eid=2-s2.0-85149114792&doi=10.3390%2fpharmaceutics15020353&partnerID=40&md5=689cfbafcb429cc48c6803da25df850d	College of Pharmacy and Health Sciences, St. John’s University, Queens, New York, 11439, NY, United States	Das A., College of Pharmacy and Health Sciences, St. John’s University, Queens, New York, 11439, NY, United States; Vartak R., College of Pharmacy and Health Sciences, St. John’s University, Queens, New York, 11439, NY, United States; Islam M.A., College of Pharmacy and Health Sciences, St. John’s University, Queens, New York, 11439, NY, United States; Kumar S., College of Pharmacy and Health Sci…	Multiple daily injections via subcutaneous route are the primary modes of insulin delivery for patients with Diabetes Mellitus. While this process is invasive, painful and may cause patients to develop lipohypertrophy at injection site, the perception of fear surrounding this process causes patients to delay in initiation and remain persistent with insulin therapy over time. Moreover, poor glycem…	insulin; lauryl arginine ethyl ester; nanoemulsion; nasal delivery; permeability enhancement	arginine; human insulin; alpha helix; animal experiment; animal model; animal tissue; Article; Calu-3 cell line; cell membrane permeability; circular dichroism; controlled study; drug bioavailability; drug delivery system; drug formulation; human; human cell; in vitro study; male; nonhuman; rat; Sprague Dawley rat; static electricity; streptozotocin-induced diabetes mellitus; zeta potential		arginine, 1119-34-2, 15595-35-4, 7004-12-8, 74-79-3; human insulin, 11061-68-0					Easa N., Alany R., Carew M., Vangala A., A review of non-invasive insulin delivery systems for diabetes therapy in clinical trials over the past decade, Drug Discov. Today, 24, pp. 440-451, (2019); Radermecker R., Pierard G., Scheen A., Lipodystrophy reactions to insulin: Effects of continuous insulin infusion and new insulin analogs, Am. J. Clin. Dermatol, 8, pp. 21-28, (2007); Brod M., Kongso J…	K. Patel; College of Pharmacy and Health Sciences, St. John’s University, New York, Queens, 11439, United States; email: patelk2@stjohns.edu		MDPI						19994923				English	Pharmaceutics	Article	Final	All Open Access; Gold Open Access; Green Open Access	Scopus	2-s2.0-85149114792
Toksoy M.O.; Aşır F.; Güzel M.C.	Toksoy, Mahmut Ozan (57193432343); Aşır, Fırat (57347745200); Güzel, Mert Can (59010400700)	57193432343; 57347745200; 59010400700	Qualitybydesignapproachfordevelopmentandcharacterization of gabapentin-loaded solid lipid nanoparticles for intranasal delivery: In vitro, ex vivo, and histopathological evaluation	2024	Iranian Journal of Basic Medical Sciences	27	7		904	913	9	0	10.22038/IJBMS.2024.76281.16511	https://www.scopus.com/inward/record.uri?eid=2-s2.0-85191869512&doi=10.22038%2fIJBMS.2024.76281.16511&partnerID=40&md5=54401b425282c1dda59d8b28676a7146	Department of Pharmaceutical Technology, Dicle University, Diyarbakır, Turkey; Department of Histology and Embryology, Dicle University, Diyarbakır, Turkey; Department of Pharmaceutical Technology, Ege University, İzmir, Turkey	Toksoy M.O., Department of Pharmaceutical Technology, Dicle University, Diyarbakır, Turkey; Aşır F., Department of Histology and Embryology, Dicle University, Diyarbakır, Turkey; Güzel M.C., Department of Pharmaceutical Technology, Ege University, İzmir, Turkey	Objective(s): ”Quality by Design” (QbD) is a novel approach to product development that involves understanding the product and process, as well as the relationship between critical quality attributes (CQA) and critical process parameters (CPP). This study aimed to optimize the gabapentin-loaded solid lipid nanoparticle formulation (GP-SLN) using a QbD approach and evaluate in vitro and ex vivo pe…	Box-Behnken design Gabapentin Histopathology Nasal delivery Permeation Release kinetics Solid lipid nanoparticle	acetonitrile; cosurfactant; gabapentin; gelucire; labrasol; lipid nanoparticle; methanol; polysorbate 80; potassium dihydrogen phosphate; solid lipid nanoparticle; surfactant; Article; dispersity; drug analysis; drug design; drug determination; drug formulation; drug quality; drug release; drug stability; Fourier transform infrared spectroscopy; high performance liquid chromatography; histology; …		acetonitrile, 75-05-8; gabapentin, 60142-96-3; labrasol, 57307-99-0; methanol, 67-56-1; polysorbate 80, 8050-83-7, 9005-65-6; potassium dihydrogen phosphate, 7778-77-0			Dicle Üniversitesi	This study was supported by \u201CDicle University Scientific Research Projects Coordinatorship\u201D (DUBAP, Project code: ECZACILIK.22.005). The graphical abstract was created using BioRender.	Thurman DJ, Beghi E, Begley CE, Berg AT, Buchhalter JR, Ding D, Et al., Standards for epidemiologic studies and surveillance of epilepsy, Epilepsia, 52, pp. 2-26, (2011); Cameron A, Bansal A, Dua T, Hill SR, Moshe SL, Mantel-Teeuwisse AK, Et al., Mapping the availability, price, and affordability of antiepileptic drugs in 46 countries, Epilepsia, 53, pp. 962-969, (2012); Duncan JS, Sander JW, Sis…	M.O. Toksoy; Department of Pharmaceutical Technology, Dicle University, Diyarbakır, Turkey; email: mozan.toksoy@dicle.edu.tr		Mashhad University of Medical Sciences						20083866				English	Iran. J. Basic Med. Sci.	Article	Final		Scopus	2-s2.0-85191869512
Kumar S.; Gupta S.K.; Pahwa R.	Kumar, Shobhit (56937245800); Gupta, Satish Kumar (57213338119); Pahwa, Rakesh (35559287400)	56937245800; 57213338119; 35559287400	Designing lisuride intranasal nanocarrier system for reduction of oxidative damage with enhanced dopamine level in brain for Parkinsonism	2023	Journal of Psychiatric Research	165			205	218	13	6	10.1016/j.jpsychires.2023.07.030	https://www.scopus.com/inward/record.uri?eid=2-s2.0-85165931070&doi=10.1016%2fj.jpsychires.2023.07.030&partnerID=40&md5=fdbbe33733b461f352ae2cf61d638e8c	Department of Pharmaceutical Technology, Meerut Institute of Engineering and Technology, NH-58, Delhi-Roorkee Highway, Uttar Pradesh, Meerut, 250005, India; School of Pharmaceutical and Population Health Informatics, DIT University, Uttarakhand, Dehradun, India; Institute of Pharmaceutical Sciences, Kurukshetra University, Haryana, Kurukshetra, 136119, India	Kumar S., Department of Pharmaceutical Technology, Meerut Institute of Engineering and Technology, NH-58, Delhi-Roorkee Highway, Uttar Pradesh, Meerut, 250005, India; Gupta S.K., Department of Pharmaceutical Technology, Meerut Institute of Engineering and Technology, NH-58, Delhi-Roorkee Highway, Uttar Pradesh, Meerut, 250005, India, School of Pharmaceutical and Population Health Informatics, DIT…	In the present study, nanoemulsion (NE) loaded with lisuride were formulated for delivering drug to brain via intranasal route. Dopamine levels, pharmacokinetic, and antioxidant activity were estimated. Antioxidant effect of lisuride NE was assessed in-vivo using oxidative stress models revealing symptoms like those of Parkinson's disease. Intranasally administered lisuride NE-treated group revea…	Intranasal drug delivery; Lisuride; Nanoemulsion; Parkinson's disease	Animals; Antioxidants; Brain; Dopamine; Haloperidol; Lisuride; Oxidative Stress; Parkinson Disease; Rats; dopamine; glutathione; haloperidol; labrasol; lisuride; nanocarrier; polysorbate 20; polysorbate 60; polysorbate 80; solutol hs 15; superoxide dismutase; thiobarbituric acid reactive substance; antioxidant; dopamine; haloperidol; lisuride; akinesia; animal experiment; animal model; animal tis…		dopamine, 51-61-6, 62-31-7; glutathione, 70-18-8; haloperidol, 52-86-8, 1511-16-6; labrasol, 57307-99-0; lisuride, 18016-80-3; polysorbate 20, 12244-25-6, 9005-64-5; polysorbate 60, 9005-67-8; polysorbate 80, 8050-83-7, 9005-65-6; superoxide dismutase, 37294-21-6, 9016-01-7, 9054-89-1; Antioxidants, ; Dopamine, ; Haloperidol, ; Lisuride,					Arora A., Kumar S., Ali J., Baboota S., Intranasal delivery of tetrabenazine nanoemulsion via olfactory region for better treatment of hyperkinetic movement associated with Huntington's disease: pharmacokinetic and brain delivery study, Chem. Phys. Lipids, 230, (2020); Ashhar M.U., Kumar S., Ali J., Baboota S., CCRD based development of bromocriptine and glutathione nanoemulsion tailored ultrason…	S. Kumar; Department of Pharmaceutical Technology, Meerut Institute of Engineering and Technology (MIET) NH-58, Meerut, Delhi-Roorkee Highway, Uttar Pradesh, 250005, India; email: shobhitkmr87@gmail.com		Elsevier Ltd						00223956		JPYRA	37517241	English	J. Psychiatr. Res.	Article	Final		Scopus	2-s2.0-85165931070
Lin X.; Sheng Y.; Zhang X.; Li Z.; Yang Y.; Wu J.; Su Z.; Ma G.; Zhang S.	Lin, Xuan (57205737541); Sheng, Yanan (57652510700); Zhang, Xuan (57215206281); Li, Zhengjun (56980661700); Yang, Yanli (56080494700); Wu, Jie (55677087703); Su, Zhiguo (7402247306); Ma, Guanghui (57211731235); Zhang, Songping (23971827300)	57205737541; 57652510700; 57215206281; 56980661700; 56080494700; 55677087703; 7402247306; 57211731235; 23971827300	Oil-in-ionic liquid nanoemulsion-based intranasal delivery system for influenza split-virus vaccine	2022	Journal of Controlled Release	346			380	391	11	23	10.1016/j.jconrel.2022.04.036	https://www.scopus.com/inward/record.uri?eid=2-s2.0-85129026751&doi=10.1016%2fj.jconrel.2022.04.036&partnerID=40&md5=59cd4d1e91a3a963fc30d0c5f3c4e27a	State Key Laboratory of Biochemical Engineering, Institute of Process Engineering, Chinese Academy of Sciences, Beijing, 100190, China; University of Chinese Academy of Sciences, Beijing, 100049, China	Lin X., State Key Laboratory of Biochemical Engineering, Institute of Process Engineering, Chinese Academy of Sciences, Beijing, 100190, China; Sheng Y., State Key Laboratory of Biochemical Engineering, Institute of Process Engineering, Chinese Academy of Sciences, Beijing, 100190, China, University of Chinese Academy of Sciences, Beijing, 100049, China; Zhang X., State Key Laboratory of Biochemi…	Effective antigen delivery and immune stimulation in nasal mucosa determine the success of mucosal immunity. Here, an oil-in-ionic liquid (o/IL) nanoemulsion formulated with choline and niacin IL ([Cho][Nic]), squalene, and Tween 80 surfactant is explored as a vaccine delivery system for intranasal mucosal immunization. Compared to the o/w emulsion counterpart without the ILs, the o/IL manoemulsi…	Adjuvant; Influenza; Intranasal immune; Ionic liquids; Nanoemulsion; Vaccine delivery system	Adjuvants, Immunologic; Administration, Intranasal; Animals; Antibodies, Viral; Antigens, Viral; Humans; Immunity, Mucosal; Influenza Vaccines; Influenza, Human; Ionic Liquids; Mice; Mice, Inbred BALB C; Antigens; Emulsification; Immune system; Immunization; Mammals; T-cells; Vaccines; Viruses; choline; ionic liquid; mifamurtide; nicotinic acid; oil; polysorbate 80; secretory immunoglobulin; squa…		choline, 123-41-1, 13232-47-8, 1927-06-6, 4858-96-2, 62-49-7, 67-48-1; mifamurtide, 83461-56-7; nicotinic acid, 54-86-4, 59-67-6; polysorbate 80, 8050-83-7, 9005-65-6; squalene, 111-02-4, 7683-64-9; Adjuvants, Immunologic, ; Antibodies, Viral, ; Antigens, Viral, ; Influenza Vaccines, ; Ionic Liquids,			Hualan Biological Engineering, Inc; National Natural Science Foundation of China, NSFC, (21808226, 21821005, 31970872)	Funding text 1: We thank Hualan Biological Engineering, Inc (Xinxiang, China) for providing influenza split-virus antigens. We express our gratitude to gratitude Chunyu Miao from State Key Laboratory of Biochemical Engineering, Institute of Process Engineering, Chinese Academy of Sciences for assistance in isolating the NALT of mice. This work was supported by the National Natural Science Foundat…	Holmgren J., Czerkinsky C., Mucosal immunity and vaccines, Nat. Med., 11, pp. S45-S53, (2005); Batty C.J., Heise M.T., Bachelder E.M., Ainslie K.M., Vaccine formulations in clinical development for the prevention of severe acute respiratory syndrome coronavirus 2 infection, Adv. Drug Deliv. Rev., 169, pp. 168-189, (2021); Xu H.Y., Cai L., Hufnagel S., Cui Z.R., Intranasal vaccine: factors to cons…	S. Zhang; State Key Laboratory of Biochemical Engineering, Institute of Process Engineering, Chinese Academy of Sciences, Beijing, 100190, China; email: spzhang@ipe.ac.cn		Elsevier B.V.						01683659		JCREE	35483639	English	J. Control. Release	Article	Final		Scopus	2-s2.0-85129026751
Kannavou M.; Karali K.; Katsila T.; Siapi E.; Marazioti A.; Klepetsanis P.; Calogeropoulou T.; Charalampopoulos I.; Antimisiaris S.G.	Kannavou, Maria (58682654100); Karali, Kanelina (25639592500); Katsila, Theodora (24066813500); Siapi, Eleni (6506810183); Marazioti, Antonia (13807976000); Klepetsanis, Pavlos (6603904423); Calogeropoulou, Theodora (6602197236); Charalampopoulos, Ioannis (55883246200); Antimisiaris, Sophia G. (6604012432)	58682654100; 25639592500; 24066813500; 6506810183; 13807976000; 6603904423; 6602197236; 55883246200; 6604012432	Development and Comparative In Vitro and In Vivo Study of BNN27 Mucoadhesive Liposomes and Nanoemulsions for Nose-to-Brain Delivery	2023	Pharmaceutics	15	2	419				8	10.3390/pharmaceutics15020419	https://www.scopus.com/inward/record.uri?eid=2-s2.0-85149148665&doi=10.3390%2fpharmaceutics15020419&partnerID=40&md5=7af284092199bcc19d7a32404afe1bb9	Laboratory of Pharmaceutical Technology, Department of Pharmacy, University of Patras, Rio, 26510, Greece; Foundation for Research and Technology Hellas, Institute of Chemical Engineering Sciences, FORTH/ICE-HT, Rio, 26504, Greece; Department of Pharmacology, Medical School, University of Crete, Heraklion, 71003, Greece; Institute of Molecular Biology & Biotechnology (IMBB), Foundation for Resear…	Kannavou M., Laboratory of Pharmaceutical Technology, Department of Pharmacy, University of Patras, Rio, 26510, Greece, Foundation for Research and Technology Hellas, Institute of Chemical Engineering Sciences, FORTH/ICE-HT, Rio, 26504, Greece; Karali K., Department of Pharmacology, Medical School, University of Crete, Heraklion, 71003, Greece, Institute of Molecular Biology & Biotechnology (IMBB…	Intranasal administration offers an alternative and promising approach for direct nose-to-brain delivery. Herein, we developed two chitosan (CHT)-coated (and uncoated) nanoformulations of BNN27 (a synthetic C-17-spiro-dehydroepiandrosterone analogue), liposomes (LIPs), and nanoemulsions (NEs), and compared their properties and brain disposition (in vitro and in vivo). LIPs were formulated by thin…	BNN27; chitosan; intranasal delivery; LIPs; mucoadhesive formulations; nanoemulsions	BNN27; chitosan; cholesterol; liposome; mucin; unclassified drug; Article; cell culture; cholesterol blood level; coating (procedure); comparative study; controlled study; cytotoxicity; dispersity; drug formulation; electrophoresis; electrophoretic mobility; emulsion; enzyme chemistry; hCMEC/D3 cell line; human; human cell; hydration; hydrodynamics; in vitro study; in vivo study; laser Doppler el…		chitosan, 9012-76-4; cholesterol, 57-88-5	JEM-2100, Jeol, Japan; LTQ-Orbitrap Velos, Thermo, Germany; Nano-ZS, Malvern; UV-1205, Shimadzu	Jeol, Japan; Malvern; Shimadzu; Thermo, Germany	European Union and Greek national funds; Operational Program Competitiveness, Entrepreneurship and Innovation, (T1EDK-03186); European Regional Development Fund, ERDF	This research was co-financed by the European Regional Development Fund of the European Union and Greek national funds through the Operational Program Competitiveness, Entrepreneurship and Innovation, under the call RESEARCH-CREATE-INNOVATE (project code: T1EDK-03186, Acronym: DINNESMIN).	Kokras N., Dioli C., Paravatou R., Sotiropoulos M.G., Delis F., Antoniou K., Calogeropoulou T., Charalampopoulos I., Gravanis A., Dalla C., Psychoactive Properties of BNN27, a Novel Neurosteroid Derivate, in Male and Female Rats, Psychopharmacology, 237, pp. 2435-2449, (2020); Charalampopoulos I., Remboutsika E., Margioris A.N., Gravanis A., Neurosteroids as Modulators of Neurogenesis and Neurona…	S.G. Antimisiaris; Laboratory of Pharmaceutical Technology, Department of Pharmacy, University of Patras, Rio, 26510, Greece; email: santimis@upatras.gr		MDPI						19994923				English	Pharmaceutics	Article	Final	All Open Access; Gold Open Access; Green Open Access	Scopus	2-s2.0-85149148665
Opriessnig T.; Gauger P.C.; Filippsen Favaro P.; Rawal G.; Magstadt D.R.; Digard P.; Lee H.-M.; Halbur P.G.	Opriessnig, Tanja (6602341858); Gauger, Phillip C. (22234012000); Filippsen Favaro, Patricia (57311466700); Rawal, Gaurav (57204566046); Magstadt, Drew R. (56407179100); Digard, Paul (6701641095); Lee, Hui-Min (57217850504); Halbur, Patrick G. (7005935318)	6602341858; 22234012000; 57311466700; 57204566046; 56407179100; 6701641095; 57217850504; 7005935318	An experimental universal swine influenza a virus (IAV) vaccine candidate based on the M2 ectodomain (M2e) peptide does not provide protection against H1N1 IAV challenge in pigs	2024	Vaccine	42	2		220	228	8	4	10.1016/j.vaccine.2023.12.012	https://www.scopus.com/inward/record.uri?eid=2-s2.0-85181395935&doi=10.1016%2fj.vaccine.2023.12.012&partnerID=40&md5=10e7c979e0d0a73c9bf8b37310bf6567	Department of Veterinary Diagnostic and Production Animal Medicine, College of Veterinary Medicine, Iowa State University, Ames, IA, United States; Vaccines and Diagnostics Department, Moredun Research Institute, Penicuik, Edinburgh, United Kingdom; School of Medicine & Public Health, University of Wisconsin-Madison, Madison, WI, United States; The Roslin Institute and The Royal (Dick) School of …	Opriessnig T., Department of Veterinary Diagnostic and Production Animal Medicine, College of Veterinary Medicine, Iowa State University, Ames, IA, United States, Vaccines and Diagnostics Department, Moredun Research Institute, Penicuik, Edinburgh, United Kingdom; Gauger P.C., Department of Veterinary Diagnostic and Production Animal Medicine, College of Veterinary Medicine, Iowa State University…	Swine flu is a common disease problem in North American pig populations and swine influenza A viruses (IAV) are extremely diverse and the lack of cross protection between heterologous strains is impacting vaccine efficacy in the field. The objective of this study was to design and test a novel swine flu vaccine targeting the M2 ectodomain (M2e) of IAV, a highly conserved region within the IAV pro…	Influenza A virus; M2e; Peptide vaccine; Pigs; Protection; Swine flu	Animals; Antibodies, Viral; Humans; Influenza A virus; Influenza A Virus, H1N1 Subtype; Influenza Vaccines; Influenza, Human; Orthomyxoviridae Infections; Peptides; Swine; immunoglobulin G antibody; influenza vaccine; M2 ectodomain peptide; peptides and proteins; unclassified drug; influenza vaccine; peptide; virus antibody; amino acid sequence; animal cell; animal experiment; antibody response; …		Antibodies, Viral, ; Influenza Vaccines, ; Peptides,			Iowa Livestock Health Advisory Council; Biotechnology and Biological Sciences Research Council, BBSRC, (BBS/E/D/20002173, BBS/E/D/20002174); University of Edinburgh, ED	This project was funded by the Iowa Livestock Health Advisory Council (ILHAC), United States. Brok Miller received a summer scholar stipend through the Iowa State University , United States, College of Veterinary Medicine Summer Scholars Research Program. PD was funded by the Biotechnology and Biological Sciences Research Council (BBSRC) (award numbers BBS/E/D/20002173 and BBS/E/D/20002174 ) awar…	Walia R.R., Anderson T.K., Vincent A.L., Regional patterns of genetic diversity in swine influenza A viruses in the United States from 2010 to 2016, Influenza Other Respir Viruses, 13, pp. 262-273, (2019); Brockwell-Staats C., Webster R.G., Webby R.J., Diversity of influenza viruses in swine and the emergence of a novel human pandemic influenza A (H1N1), Influenza Other Respir Viruses, 3, pp. 207…	T. Opriessnig; Department of Veterinary Diagnostic and Production Animal Medicine, College of Veterinary Medicine, Iowa State University, Ames, United States; email: tanja.opriessnig@moredun.ac.uk		Elsevier Ltd						0264410X		VACCD	38087714	English	Vaccine	Article	Final	All Open Access; Hybrid Gold Open Access	Scopus	2-s2.0-85181395935
Usama Ashhar M.; Vyas P.; Vohora D.; Kumar Sahoo P.; Nigam K.; Dang S.; Ali J.; Baboota S.	Usama Ashhar, Muhammad (57538366900); Vyas, Preeti (57191971116); Vohora, Divya (56183400500); Kumar Sahoo, Pravat (57535903400); Nigam, Kuldeep (57204267887); Dang, Shweta (50461340800); Ali, Javed (25641028400); Baboota, Sanjula (14059476100)	57538366900; 57191971116; 56183400500; 57535903400; 57204267887; 50461340800; 25641028400; 14059476100	Amelioration of oxidative stress utilizing nanoemulsion loaded with bromocriptine and glutathione for the management of Parkinson's disease	2022	International Journal of Pharmaceutics	618		121683				15	10.1016/j.ijpharm.2022.121683	https://www.scopus.com/inward/record.uri?eid=2-s2.0-85126711100&doi=10.1016%2fj.ijpharm.2022.121683&partnerID=40&md5=2cd27514ff06534603c4c8dda59b5818	Department of Pharmaceutics, School of Pharmaceutical Education and Research, Jamia Hamdard, New Delhi, 110062, India; Department of Pharmacology, School of Pharmaceutical Education and Research, Jamia Hamdard, New Delhi, 110062, India; Department of Pharmaceutics, Delhi Institute of Pharmaceutical Sciences and Research (DIPSAR), Delhi Pharmaceutical Sciences and Research University, New Delhi, 1…	Usama Ashhar M., Department of Pharmaceutics, School of Pharmaceutical Education and Research, Jamia Hamdard, New Delhi, 110062, India; Vyas P., Department of Pharmacology, School of Pharmaceutical Education and Research, Jamia Hamdard, New Delhi, 110062, India; Vohora D., Department of Pharmacology, School of Pharmaceutical Education and Research, Jamia Hamdard, New Delhi, 110062, India; Kumar S…	Parkinson's disease (PD) is triggered by the formation of free radicals in dopaminergic neurons, which results in oxidative stress-induced neurodegeneration. The objective of the work was to relieve oxidative stress by employing intranasal delivery of Bromocriptine Mesylate (BRM) and Glutathione (GSH) loaded nanoemulsion for the better management of PD. The depth of permeation of the nanoemulsion…	Bromocriptine mesylate; Confocal microscopy; Glutathione; Intranasal drug delivery; Nanoemulsion; Oxidative stress; Parkinson's disease	Animals; Antioxidants; Bromocriptine; Catalase; Emulsions; Glutathione; Oxidative Stress; Parkinson Disease; Rats; Rats, Wistar; Superoxide Dismutase; Thiobarbituric Acid Reactive Substances; bromocriptine mesilate; catalase; glutathione; haloperidol; interleukin 6; superoxide dismutase; thiobarbituric acid reactive substance; tumor necrosis factor; antioxidant; bromocriptine; catalase; glutathio…		bromocriptine mesilate, 22260-51-1; catalase, 9001-05-2; glutathione, 70-18-8; haloperidol, 52-86-8, 1511-16-6; superoxide dismutase, 37294-21-6, 9016-01-7, 9054-89-1; bromocriptine, 25614-03-3; Antioxidants, ; Bromocriptine, ; Catalase, ; Emulsions, ; Glutathione, ; Superoxide Dismutase, ; Thiobarbituric Acid Reactive Substances,			ICMR-SRF, (45/23/2018/MP/BMS); Indian Council of Medical Research, ICMR	The authors would like to thank the Indian Council of Medical Research (ICMR), Government of India New Delhi, India, for providing ICMR-SRF Research Fellowship Ref. No. 45/23/2018/MP/BMS.	Adedeji H.A., Ishola I.O., Adeyemi O.O., Novel action of metformin in the prevention of haloperidol-induced catalepsy in mice: Potential in the treatment of Parkinson's disease?, Prog. Neuro-Psychopharmacol. Biol. Psychiatry, 48, pp. 245-251, (2014); Aderibigbe B.A., In situ-based gels for nose to brain delivery for the treatment of neurological diseases, Pharmaceutics, 10, (2018); Andersen J.K.,…	S. Baboota; Department of Pharmaceutics, School of Pharmaceutical Education and Research, Jamia Hamdard, New Delhi, 110062, India; email: sbaboota@jamiahamdard.ac.in		Elsevier B.V.						03785173		IJPHD	35314276	English	Int. J. Pharm.	Article	Final		Scopus	2-s2.0-85126711100
Fonseca-Santos B.; Cazarin C.A.; da Silva P.B.; dos Santos K.P.; da Rocha M.C.O.; Báo S.N.; De-Souza M.M.; Chorilli M.	Fonseca-Santos, Bruno (56323847700); Cazarin, Camila André (57219437581); da Silva, Patrícia Bento (55966432800); dos Santos, Kaio Pini (58025893500); da Rocha, Márcia Cristina Oliveira (57215770259); Báo, Sônia Nair (7201558797); De-Souza, Márcia Maria (7202375931); Chorilli, Marlus (8358990200)	56323847700; 57219437581; 55966432800; 58025893500; 57215770259; 7201558797; 7202375931; 8358990200	Intranasal in situ gelling liquid crystal for delivery of resveratrol ameliorates memory and neuroinflammation in Alzheimer's disease	2023	Nanomedicine: Nanotechnology, Biology, and Medicine	51		102689				13	10.1016/j.nano.2023.102689	https://www.scopus.com/inward/record.uri?eid=2-s2.0-85160454264&doi=10.1016%2fj.nano.2023.102689&partnerID=40&md5=ffe01bd447324af087fa19e3b2dcd82b	São Paulo State University (UNESP), School of Pharmaceutical Sciences, São Paulo, Araraquara, 14801-902, Brazil; Federal University of Bahia (UFBA), Health Sciences Institute, Department of Biotechnology, Bahia, Salvador, 40170-115, Brazil; University of Vale do Itajaí (UNIVALI), Postgraduate in Pharmaceutical Sciences, Santa Catarina, Itajaí, 88302-901, Brazil; Department of Genetics and Morphol…	Fonseca-Santos B., São Paulo State University (UNESP), School of Pharmaceutical Sciences, São Paulo, Araraquara, 14801-902, Brazil, Federal University of Bahia (UFBA), Health Sciences Institute, Department of Biotechnology, Bahia, Salvador, 40170-115, Brazil; Cazarin C.A., University of Vale do Itajaí (UNIVALI), Postgraduate in Pharmaceutical Sciences, Santa Catarina, Itajaí, 88302-901, Brazil; d…	Alzheimer's disease (AD) is an illness that affects people aged 65 or older and affects around 6.5 million in the United States. Resveratrol is a chemical obtained from natural products and it exhibits biological activity based on inhibiting the formation, depolymerization of the amyloid, and decreasing neuroinflammation. Due to the insolubility of this compound; its incorporation in surfactant-b…	Brain; Colloids; Microemulsion; Neurological disease; Polyoxyethylene (20) oleyl ether	Administration, Intranasal; Alzheimer Disease; Animals; Liquid Crystals; Neuroinflammatory Diseases; Resveratrol; Scattering, Small Angle; X-Ray Diffraction; Bioactivity; Differential scanning calorimetry; Gelation; High resolution transmission electron microscopy; Liquid crystals; Polyethylene oxides; Resveratrol; X ray scattering; cytokine; donepezil; oleic acid; polyoxyethylene oleyl ether; re…		donepezil, 120011-70-3, 120014-06-4, 142057-77-0; oleic acid, 112-80-1, 115-06-0; polyoxyethylene oleyl ether, 24871-34-9, 9004-98-2; resveratrol, 501-36-0; water, 7732-18-5; Resveratrol,			National Institute of Science and Technology in Pharmaceutical Nanotechnology, (2014/50928-2); Fundação de Amparo à Pesquisa do Estado de São Paulo, FAPESP, (15/05394-2); Conselho Nacional de Desenvolvimento Científico e Tecnológico, CNPq, (465687/2014-8)	Funding: This work was supported by the São Paulo State Research Foundation – FAPESP (grant number 15/05394-2 ). This study is part of the National Institute of Science and Technology in Pharmaceutical Nanotechnology: a transdisciplinary approach INCT-NANOFARMA, which is supported by FAPESP (grant number 2014/50928-2 ), and by the Brazilian Council for Scientific and Technological Development – C…	Dubois B., Feldman H.H., Jacova C., Cummings J.L., DeKosky S.T., Barberger-Gateau P., Et al., Revising the definition of Alzheimer's disease: a new lexicon, Lancet Neurol, 9, 11, pp. 1118-1127, (2010); Scheltens P., De Strooper B., Kivipelto M., Holstege H., Chetelat G., Teunissen C.E., Et al., Alzheimer's disease, Lancet, 397, 10284, pp. 1577-1590, (2021); Jeong S., Molecular and cellular basis …	B. Fonseca-Santos; Federal University of Bahia (UFBA), Health Sciences Institute, Department of Biotechnology, Salvador, Bahia, 40170-115, Brazil; email: bfonsecasantos@ufba.br		Elsevier Inc.						15499634			37156330	English	Nanomed. Nanotechnol. Biol. Med.	Article	Final		Scopus	2-s2.0-85160454264
Guo Q.; Wang X.; Wang Y.; Zhou P.; Zhang X.	Guo, Qiuting (56701458100); Wang, Xuan (57208500463); Wang, Yao (57216788182); Zhou, Peijie (58416483700); Zhang, Xiaofei (56701682500)	56701458100; 57208500463; 57216788182; 58416483700; 56701682500	Volatile Oil of Magnolia biondii Pamp. for Transnasal Administration: Its Preparation, Characterization, and Mechanism of Action in the Treatment of Allergic Rhinitis	2024	Current Drug Delivery	21	10		1408	1421	13	1	10.2174/0115672018286048240229180813	https://www.scopus.com/inward/record.uri?eid=2-s2.0-85196105306&doi=10.2174%2f0115672018286048240229180813&partnerID=40&md5=a7d6c108deb184d1a4022c36e1bd8d52	Xianyang Vocational and Technical College, Shaanxi, Xianyang, 712000, China; Key Laboratory of Basic and New Drug Research of Traditional Chinese Medicine, Shaanxi University of Chinese Medicine, Shaanxi, Xianyang, 712046, China	Guo Q., Xianyang Vocational and Technical College, Shaanxi, Xianyang, 712000, China; Wang X., Key Laboratory of Basic and New Drug Research of Traditional Chinese Medicine, Shaanxi University of Chinese Medicine, Shaanxi, Xianyang, 712046, China; Wang Y., Key Laboratory of Basic and New Drug Research of Traditional Chinese Medicine, Shaanxi University of Chinese Medicine, Shaanxi, Xianyang, 71204…	Background: Allergic Rhinitis (AR) is a common chronic nasal condition usually caused by allergens. The immune system overreacts when the body is exposed to allergens, releas-ing a lot of tissue chemicals that cause congestion, more secretions, and an inflammatory reaction in the nasal mucosa. Method: In clinical practice, it remains a significant public health issue. Modern pharmacological studi…	allergic rhinitis; bioavailability; inflammation; Magnolia volatile oil; microemulsion; stability	Administration, Intranasal; Animals; Anti-Inflammatory Agents; Biological Availability; Cytokines; Emulsions; Magnolia; Male; Nasal Mucosa; Oils, Volatile; Ovalbumin; Particle Size; Rats; Rats, Sprague-Dawley; Rhinitis, Allergic; emulsifying agent; essential oil; interleukin 1beta; interleukin 6; Magnolia extract; ovalbumin; peroxisome proliferator activated receptor gamma; synaptotagmin I; tumor…		ovalbumin, 77466-29-6; Anti-Inflammatory Agents, ; Cytokines, ; Emulsions, ; Oils, Volatile, ; Ovalbumin,			Xianyang polytechnic institute Project, (2022KJB01); Xianyang polytechnic institute, (2017KYA03); Key Research and Development Program of Xianyang, (2021ZDYF-SF-0015); Scientific Research and Innovation Team of Xianyang polytechnic institute, (CX202102); Shanxi Provincial Science and Technology Department, (2023-JC-QN-0871, 2022JM-555); Shanxi Provincial Science and Technology Department	This study was conducted by the project of Shaanxi Provincial Department of Science and Technology (Project No. 2023-JC-QN-0871), the project of Shaanxi Provincial Department of Science and Technology (Project No. 2022JM-555), the Key Research and Development Program of Xianyang (Project No. 2021ZDYF-SF-0015), the project of Xianyang polytechnic institute (Project No. 2017KYA03), Xianyang polytec…	Yun L., Ningning Y., Epidemiologic survey of allergic rhinitis and its correlation with comorbid bronchial asthma, Nurs. Prac. Res, 17, 16, pp. 111-113, (2020); Noguchi E., Shibasaki M., Arinami T., Takeda K., Maki T., Miyamoto T., Kawashima T., Kobayashi K., Hamaguchi H., Evi-dence for linkage between asthma/atopy in childhood and chromo-some 5q31-q33 in a Japanese population, Am. J. Respir. Cri…	X. Zhang; Key Laboratory of Basic and New Drug Research of Traditional Chinese Medicine, Shaanxi University of Chinese Medicine, Xianyang, Shaanxi, 712046, China; email: 2051028@sntcm.edu.cn		Bentham Science Publishers						15672018			38441019	English	Curr. Drug Deliv.	Article	Final		Scopus	2-s2.0-85196105306
Wong S.; Brown A.D.; Abrahams A.B.; Nurzak A.N.; Eltaher H.M.; Sykes D.A.; Veprintsev D.B.; Fone K.C.F.; Dixon J.E.; King M.V.	Wong, Sara (59635221000); Brown, Alexander D. (59388133900); Abrahams, Abigail B. (59005400800); Nurzak, An Nisaa (59388190500); Eltaher, Hoda M. (57188538681); Sykes, David A. (35097899800); Veprintsev, Dmitry B. (6601969686); Fone, Kevin C. F. (7004559556); Dixon, James E. (36652611300); King, Madeleine V. (24490527500)	59635221000; 59388133900; 59005400800; 59388190500; 57188538681; 35097899800; 6601969686; 7004559556; 36652611300; 24490527500	A Modified Cell-Penetrating Peptide Enhances Insulin and Oxytocin Delivery across an RPMI 2650 Nasal Epithelial Cell Barrier In Vitro	2024	Pharmaceutics	16	10	1267				1	10.3390/pharmaceutics16101267	https://www.scopus.com/inward/record.uri?eid=2-s2.0-85207673493&doi=10.3390%2fpharmaceutics16101267&partnerID=40&md5=9eb404be76d0e8f8037102ad4251d88d	Division of Physiology Pharmacology and Neuroscience, School of Life Sciences, University of Nottingham Medical School, Queen&amp;#x2019;s Medical Centre, Nottingham, NG7 2UH, United Kingdom; Regenerative Medicine and Cellular Therapies, School of Pharmacy, Biodiscovery Institute (BDI), University of Nottingham, University Park Campus, Nottingham, NG7 2RD, United Kingdom	Wong S., Division of Physiology Pharmacology and Neuroscience, School of Life Sciences, University of Nottingham Medical School, Queen&amp;#x2019;s Medical Centre, Nottingham, NG7 2UH, United Kingdom; Brown A.D., Division of Physiology Pharmacology and Neuroscience, School of Life Sciences, University of Nottingham Medical School, Queen&amp;#x2019;s Medical Centre, Nottingham, NG7 2UH, United Kin…	Background/Objectives: Peptide-based treatments represent an expanding area and require innovative approaches to enhance bioavailability. Combination with cell-penetrating peptides (CPPs) is an attractive strategy to improve non-invasive delivery across nasal epithelial barriers for systemic and direct nose-to-brain transport. We previously developed a modified CPP system termed Glycosaminoglycan…	cell-penetrating peptide; glycosaminoglycan-GAG-binding enhanced transduction; insulin; nasal drug delivery; oxytocin; RPMI 2650; transcytosis; transepithelial delivery	4 (2 hydroxyethyl) 1 piperazineethanesulfonic acid; benzeneboronic acid; cell penetrating peptide; chitosan; cyclodextrin; glycosaminoglycan; heparin; insulin; isothiocyanic acid; nanoparticle; oxytocin; oxytocin receptor; phosphate buffered saline; polystyrene; protein; proteoglycan; tolvaptan; vasopressin; Article; bioavailability; biological activity; breast cancer; calcium cell level; cell in…		4 (2 hydroxyethyl) 1 piperazineethanesulfonic acid, 7365-45-9; benzeneboronic acid, 98-80-6; chitosan, 9012-76-4; cyclodextrin, 12619-70-4; heparin, 37187-54-5, 8057-48-5, 8065-01-8, 9005-48-5, 9041-08-1; insulin, 9004-10-8; isothiocyanic acid, 3129-90-6, 71048-69-6; oxytocin, 50-56-6, 54577-94-5; polystyrene, 9003-53-6; protein, 67254-75-5; tolvaptan, 150683-30-0; vasopressin, 11000-17-2	CtyoFlex S, Beckman, United Kingdom; SoftMap Pro 7.1.2 software, Molecular Devices; Tecan Infinite 200PRO, Tecan, Switzerland; ZS Xplorer software v3, Malvern, United Kingdom; Zeiss LSM 800, Carl Zeiss, United Kingdom	Beckman, United Kingdom; Carl Zeiss, United Kingdom; Malvern, United Kingdom; Molecular Devices; Tecan, Switzerland	University of Nottingham; Biotechnology and Biological Sciences Research Council, BBSRC, (1922854); Biotechnology and Biological Sciences Research Council, BBSRC	This work was funded by the University of Nottingham via a Vice-Chancellor&amp;#x2019;s Scholarship for Research Excellence awarded to S.W., a BBSRC DTP PhD studentship awarded to A.B.A. (Award Refernce 1922854) and an MRes Research Training Support Grant awarded to A.D.B.	Rossino G., Marchese E., Galli G., Verde F., Finizio M., Serra M., Linciano P., Collina S., Peptides as therapeutic agents: Challenges and opportunities in the green transition era, Molecules, 28, (2023); Kristensen M., Nielsen H.M., Cell-penetrating peptides as tools to enhance non-injectable delivery of biopharmaceuticals, Tissue Barriers, 4, (2016); De Martini L.B., Sulmona C., Brambilla L., R…	M.V. King; Division of Physiology Pharmacology and Neuroscience, School of Life Sciences, University of Nottingham Medical School, Queen&amp;#x2019;s Medical Centre, Nottingham, NG7 2UH, United Kingdom; email: madeleine.king@nottingham.ac.uk		Multidisciplinary Digital Publishing Institute (MDPI)						19994923				English	Pharmaceutics	Article	Final	All Open Access; Gold Open Access	Scopus	2-s2.0-85207673493
Dogra A.; Narang R.S.; Kaur T.; Narang J.K.	Dogra, Anmol (57216751475); Narang, Ramandeep Singh (57209062816); Kaur, Tajpreet (35083769600); Narang, Jasjeet Kaur (56785748800)	57216751475; 57209062816; 35083769600; 56785748800	Mefenamic Acid Loaded and TPGS Stabilized Mucoadhesive Nanoemulsion for the Treatment of Alzheimer’s Disease: Development, Optimization, and Brain-Targeted Delivery via Olfactory Pathway	2024	AAPS PharmSciTech	25	1	16				5	10.1208/s12249-023-02727-0	https://www.scopus.com/inward/record.uri?eid=2-s2.0-85181930743&doi=10.1208%2fs12249-023-02727-0&partnerID=40&md5=7677f6a0e9b7fae9d04183ecb93608ed	I.K.G Punjab Technical University, Punjab, Kapurthala, India; Department of Pharmaceutics, Khalsa College of Pharmacy, Punjab, Amritsar, India; Department of Oral and Maxillofacial Pathology, Sri Guru Ram Das Institute of Dental Sciences and Research, Punjab, Amritsar, India; Department of Pharmacology, Khalsa College of Pharmacy, Punjab, Amritsar, India	Dogra A., I.K.G Punjab Technical University, Punjab, Kapurthala, India, Department of Pharmaceutics, Khalsa College of Pharmacy, Punjab, Amritsar, India; Narang R.S., Department of Oral and Maxillofacial Pathology, Sri Guru Ram Das Institute of Dental Sciences and Research, Punjab, Amritsar, India; Kaur T., Department of Pharmacology, Khalsa College of Pharmacy, Punjab, Amritsar, India; Narang J.…	Alzheimer’s disease (AD) is a very common disorder that affects the elderly. There are relatively few medications that can be used orally or as a suspension to treat AD. A mucoadhesive (o/w) nano emulsion of mefenamic acid was made by adding Carbopol 940P to the optimised drug nanoemulsion using distilled water as the aqueous phase (6%); Solutol HS: tween 20 (3.6%) as the surfactant and co-surfac…	Alzheimer’s disease; cell line toxicity study; mucoadhesive nanoemulsion; pharmacodynamics study; stability study	Aged; Alzheimer Disease; Brain; Humans; Mefenamic Acid; Olfactory Pathways; Surface-Active Agents; Vitamin E; acetylcholinesterase; amyloid beta protein[1-42]; ascorbic acid; carbopol 940; catalase; clove oil; diclofenac; distilled water; glutathione; malonaldehyde; mefenamic acid; nanocarrier; placebo; polysorbate 20; reactive oxygen metabolite; superoxide dismutase; tocofersolan; alpha tocopher…		acetylcholinesterase, 9000-81-1; ascorbic acid, 134-03-2, 15421-15-5, 50-81-7; carbopol 940, 76050-42-5; catalase, 9001-05-2; clove oil, 8000-34-8; diclofenac, 15307-79-6, 15307-86-5; glutathione, 70-18-8; malonaldehyde, 542-78-9; mefenamic acid, 61-68-7; polysorbate 20, 12244-25-6, 9005-64-5; superoxide dismutase, 37294-21-6, 9016-01-7, 9054-89-1; tocofersolan, 9002-96-4; alpha tocopherol, 1406-…					Clark C.M., Karlawish J.H., Alzheimer disease: current concepts and emerging diagnostic and therapeutic strategies, Ann Intern Med, 138, pp. 400-410, (2003); Selkoe D.J., The origins of Alzheimer disease: a is for amyloid, JAMA, 283, pp. 1615-1617, (2000); Spillantini M.G., Goedert M., Tau protein pathology in neurodegenerative diseases, Trends Neurosci, 21, pp. 428-433, (1998); Prince M.J., Wu F…	J.K. Narang; Department of Pharmaceutics, Khalsa College of Pharmacy, Amritsar, Punjab, India; email: jasjeet2975@yahoo.com		Springer Science and Business Media Deutschland GmbH						15309932			38200387	English	AAPS PharmSciTech	Article	Final		Scopus	2-s2.0-85181930743
Alaayedi M.H.; Maraie N.K.	Alaayedi, Maryam H. (57200565869); Maraie, Nidhal Khazaal (55995432400)	57200565869; 55995432400	Effect of Pluronic F127 on the Preparation of Intranasal Mucoadhesive in Situ Gel Containing Lomustine Nanoemulsion; [تأثير تركيز بلورونيكمستحلب دواء اللوموستين النانوي F127 على تحضير المحلول الانفي المتحول الى جل لاصق الذي يحتوي على]	2024	Iraqi Journal of Pharmaceutical Sciences	33	3		63	71	8	1	10.31351/vol33iss3pp63-71	https://www.scopus.com/inward/record.uri?eid=2-s2.0-85205422381&doi=10.31351%2fvol33iss3pp63-71&partnerID=40&md5=f5f1656acce2660c4bf6bb6e70904634	Department of Pharmaceutics, College of Pharmacy, University of Mustansiriyah, Baghdad, Iraq; Department of Pharmaceutics, College of Pharmacy, Al-Farahidi University, Baghdad, Iraq	Alaayedi M.H., Department of Pharmaceutics, College of Pharmacy, University of Mustansiriyah, Baghdad, Iraq; Maraie N.K., Department of Pharmaceutics, College of Pharmacy, Al-Farahidi University, Baghdad, Iraq	The anticancer drug lomustine has poor oral bioavailability in addition to its serious side effect, therefore, developing more effective drug delivery with direct targeting towards the brain through intra-nasal administration applying nanoemulsion-based-in situ gel technology is a promising alternative. Pluronic F127 is one of the widely used thermoreversible gelling agent, and used in sol-to-gel…	Brain; in-situ gel; Lomustine; Pluronic F127; Tumour	chitosan; lomustine; ondansetron; poloxamer; polymer; Article; blood brain barrier; controlled study; drug delivery system; drug release; ex vivo study; force; gelation; in vitro study; mucoadhesion; nanoemulsion; nose mucosa; osmolarity; pH; rigidity; sheep; slaughterhouse; sol-gel; transition temperature		chitosan, 9012-76-4; lomustine, 13010-47-4; ondansetron, 103639-04-9, 116002-70-1, 99614-01-4; poloxamer, 9003-11-6			Mustansiriyah University	The authors would like to thank Mustansiriyah University (www. uomustansiriyah .edu.iq) for supporting this work. This research did not received any financial support from any Institution.	Bashir R., Maqbool M., Ara I., Zehravi M., An In sight into Novel Drug Delivery System: In Situ Gels, CELLMED, 11, 1, (2021); Padmasri B, Nagaraju R, Prasanth D., A comprehensive review on in situ gels, International Journal of Applied Pharmaceutics, 12, 6, pp. 24-33, (2020); El-Shenawy AA, Mahmoud RA, Mahmoud EA, Mohamed MS., Intranasal In Situ Gel of Apixaban-Loaded Nanoethosomes: Preparation, …			University of Baghdad - College of Pharmacy						16833597				English	Iraqi J. Pharm. Sci.	Article	Final	All Open Access; Gold Open Access	Scopus	2-s2.0-85205422381
Sipos B.; Csóka I.; Szivacski N.; Budai-Szűcs M.; Schelcz Z.; Zupkó I.; Szabó-Révész P.; Volk B.; Katona G.	Sipos, Bence (57218377419); Csóka, Ildikó (6701800403); Szivacski, Nimród (57729686400); Budai-Szűcs, Mária (35306568300); Schelcz, Zsuzsanna (57729542000); Zupkó, István (6602597319); Szabó-Révész, Piroska (7004249115); Volk, Balázs (7102127250); Katona, Gábor (57062131300)	57218377419; 6701800403; 57729686400; 35306568300; 57729542000; 6602597319; 7004249115; 7102127250; 57062131300	Mucoadhesive meloxicam-loaded nanoemulsions: Development, characterization and nasal applicability studies	2022	European Journal of Pharmaceutical Sciences	175		106229				17	10.1016/j.ejps.2022.106229	https://www.scopus.com/inward/record.uri?eid=2-s2.0-85131444588&doi=10.1016%2fj.ejps.2022.106229&partnerID=40&md5=2767bc27d82acee903d396d01318bf7b	Faculty of Pharmacy, Institute of Pharmaceutical Technology and Regulatory Affairs, University of Szeged, Eötvös Str. 6, Szeged, H-6720, Hungary; Faculty of Pharmacy, Institute of Pharmacodynamics and Biopharmacy, University of Szeged, Eötvös Str. 6, Szeged, H-6720, Hungary; Directorate of Drug Substance Development, Egis Pharmaceuticals Plc., Keresztúri Str. 30–38, Budapest, H-1106, Hungary	Sipos B., Faculty of Pharmacy, Institute of Pharmaceutical Technology and Regulatory Affairs, University of Szeged, Eötvös Str. 6, Szeged, H-6720, Hungary; Csóka I., Faculty of Pharmacy, Institute of Pharmaceutical Technology and Regulatory Affairs, University of Szeged, Eötvös Str. 6, Szeged, H-6720, Hungary; Szivacski N., Faculty of Pharmacy, Institute of Pharmaceutical Technology and Regulator…	Intranasally administered non-steroidal anti-inflammatory drugs (NSAIDs) offer an innovative opportunity in the field of pain management. Combination of the nasal physiological advantages such as the rich vascularization and large absorption area along with novel nanomedical formulations can fulfill all the necessary criteria of an advanced drug delivery system. Nanoemulsions represent a versatil…	Factorial design; Meloxicam; Mucoadhesion; Nanoemulsion; Nasal drug delivery; Permeation enhancement	Administration, Intranasal; Animals; Drug Delivery Systems; Emulsions; Fibroblasts; Meloxicam; Mice; Nasal Mucosa; Particle Size; alcohol; castor oil; meloxicam; polysorbate 80; propylene glycol; purified water; meloxicam; animal cell; animal experiment; Article; controlled study; cytotoxicity; cytotoxicity assay; drug delivery system; drug release; factorial design; fibroblast cell line; in vitr…		alcohol, 64-17-5; castor oil, 8001-79-4; meloxicam, 71125-38-7; polysorbate 80, 8050-83-7, 9005-65-6; propylene glycol, 57-55-6; Emulsions, ; Meloxicam,			Ministry of Innovation and Technology; University of Szeged Open Access Fund, (5638); Nemzeti Kutatási, Fejlesztési és Innovaciós Alap, NKFIA; National Research, Development and Innovation Office, (Richter-GINOP-2.2.1-15-2016-00007, TKP2021-EGA-32)	Funding text 1: The publication was funded by The University of Szeged Open Access Fund (FundRef, Grant No. 5638 ). ; Funding text 2: This work was supported by the National Research, Development, and Innovation Office, Hungary ( Richter-GINOP-2.2.1-15-2016-00007 ), and by Project No. TKP2021-EGA-32 was implemented with support provided by the Ministry of Innovation and Technology of Hungary from…	Bartos C., Ambrus R., Kovacs A., Gaspar R., Sztojkov-Ivanov A., Marki A., Janaky T., Tamasi F., Kecskemeti G., Szabo-Revesz P., Investigation of absorption routes of meloxicam and its salt form from intranasal delivery systems, Molecules, 23, pp. 1-13, (2018); Bonferoni M.C., Rossi S., Sandri G., Ferrari F., Gavini E., Rassu G., Giunchedi P., Nanoemulsions for “nose-to-brain” drug delivery, Pharm…	G. Katona; Faculty of Pharmacy, Institute of Pharmaceutical Technology and Regulatory Affairs, University of Szeged, Szeged, Eötvös Str. 6, H-6720, Hungary; email: katona.gabor@szte.hu		Elsevier B.V.						09280987		EPSCE	35662634	English	Eur. J. Pharm. Sci.	Article	Final	All Open Access; Gold Open Access; Green Open Access	Scopus	2-s2.0-85131444588
Phongpradist R.; Thongchai W.; Thongkorn K.; Lekawanvijit S.; Chittasupho C.	Phongpradist, Rungsinee (36343976400); Thongchai, Wisanu (16205747900); Thongkorn, Kriangkrai (57202433433); Lekawanvijit, Suree (9941613700); Chittasupho, Chuda (23488120200)	36343976400; 16205747900; 57202433433; 9941613700; 23488120200	Surface Modification of Curcumin Microemulsions by Coupling of KLVFF Peptide: A Prototype for Targeted Bifunctional Microemulsions	2022	Polymers	14	3	443				11	10.3390/polym14030443	https://www.scopus.com/inward/record.uri?eid=2-s2.0-85123358321&doi=10.3390%2fpolym14030443&partnerID=40&md5=a65e98d395e0c45710521eafe20c5db9	Department of Pharmaceutical Sciences, Faculty of Pharmacy, Chiang Mai University, Chiang Mai, 50200, Thailand; Center of Excellence for Innovation in Analytical Science and Technology for Biodiversity-Based Economic and Society (I, ANALY-S-T_B.BES-CMU), Chiang Mai University, Chiang Mai, 50200, Thailand; Chemistry Program, Faculty of Science and Technology, Pibulsongkram Rajabhat University, Phi…	Phongpradist R., Department of Pharmaceutical Sciences, Faculty of Pharmacy, Chiang Mai University, Chiang Mai, 50200, Thailand, Center of Excellence for Innovation in Analytical Science and Technology for Biodiversity-Based Economic and Society (I, ANALY-S-T_B.BES-CMU), Chiang Mai University, Chiang Mai, 50200, Thailand; Thongchai W., Chemistry Program, Faculty of Science and Technology, Pibulso…	Curcumin is one of the most promising natural therapeutics for use against Alzheimer’s disease. The major limitations of curcumin are its low oral bioavailability and difficulty in permeating the blood–brain barrier. Therefore, designing a delivery system of curcumin to overcome its limitations must be employed. KLVFF, a peptide known as an amyloid blocker, was used in this study as a targeting m…	Curcumin; KLVFF; Microemulsions; Modified Pluronic; Surface modification; Targeted	Biochemistry; Controlled drug delivery; Peptides; Targeted drug delivery; Titration; Alzheimer; Bi-functional; Curcumin; Drug content; Globule size; KLVFF; Modified pluronic; Pluronics; Surface-modification; Targeted; Microemulsions					Center of Excellence for Innovation in Analytical Science and Technology for Biodiversity-based Economic and Society; Chiang Mai University, CMU; Thailand Research Fund, TRF, (MRG6280112); Thailand Research Fund, TRF	Funding text 1: Acknowledgments: We appreciate the financial support by the Thailand research fund (TRF: research fund code MRG6280112 for young researchers. Part of this research was supported by Center of Excellence for Innovation in Analytical Science and Technology for Biodiversity-based Economic and Society (I-ANALY-S-T_B.BES-CMU), Chiang Mai University, Chiang Mai, Thailand. We are thankful…	Uddin M.S., Mamun A.A., Takeda S., Sarwar M.S., Begum M.M., Analyzing the chance of developing dementia among geriatric people: A cross-sectional pilot study in Bangladesh, Psychogeriatrics, 19, pp. 87-94, (2019); Salomone S., Caraci F., Leggio G.M., Fedotova J., Drago F., New pharmacological strategies for treatment of Alzheimer’s disease: Focus on disease modifying drugs, Br. J. Clin. Pharmacol…	C. Chittasupho; Department of Pharmaceutical Sciences, Faculty of Pharmacy, Chiang Mai University, Chiang Mai, 50200, Thailand; email: chuda.c@cmu.ac.th		MDPI						20734360				English	Polym.	Article	Final	All Open Access; Gold Open Access; Green Open Access	Scopus	2-s2.0-85123358321
Saha P.; Kathuria H.; Pandey M.M.	Saha, Paramita (57193085571); Kathuria, Himanshu (56004159800); Pandey, Murali Monohar (57162305900)	57193085571; 56004159800; 57162305900	Intranasal nanotherapeutics for brain targeting and clinical studies in Parkinson's disease	2023	Journal of Controlled Release	358			293	318	25	31	10.1016/j.jconrel.2023.04.021	https://www.scopus.com/inward/record.uri?eid=2-s2.0-85158889808&doi=10.1016%2fj.jconrel.2023.04.021&partnerID=40&md5=dfa4fd7e9b5ff1ff5efd3f353cef9de8	Industrial Research Laboratory, Department of Pharmacy, Birla Institute of Technology & Science, Rajasthan, Pilani, 333031, India; Nusmetics Pte Ltd, E-Centre@Redhill, 3791 Jalan Bukit Merah, 159471, Singapore	Saha P., Industrial Research Laboratory, Department of Pharmacy, Birla Institute of Technology & Science, Rajasthan, Pilani, 333031, India; Kathuria H., Nusmetics Pte Ltd, E-Centre@Redhill, 3791 Jalan Bukit Merah, 159471, Singapore; Pandey M.M., Industrial Research Laboratory, Department of Pharmacy, Birla Institute of Technology & Science, Rajasthan, Pilani, 333031, India	Parkinson's disease (PD) is the second leading neurodegenerative disease globally, impacting the quality of life of millions of people. It is estimated that the treatment cost of PD in the USA can rise to 79 billion dollars by 2037. Limited drugs are approved by USFDA, which only provides symptomatic relief. Further, the drug efficacy is challenged due to low drug-brain concentration due to first…	dopamine agonists; intranasal; Lipidic nanoparticles; Nanocarriers; Nanoemulsions; Nanosuspensions; nose-to-brain (N2B); Parkinson's disease; polymeric nanoparticles	Administration, Intranasal; Brain; Drug Delivery Systems; Humans; Nanoparticles; Nasal Mucosa; Neurodegenerative Diseases; Parkinson Disease; Pharmaceutical Preparations; Quality of Life; Amines; Biochemistry; Controlled drug delivery; Neurodegenerative diseases; Neurophysiology; Targeted drug delivery; adenosine receptor; antiparkinson agent; catechol methyltransferase inhibitor; dopamine; dopam…		dopamine, 51-61-6, 62-31-7; Pharmaceutical Preparations,			University of Washington, UW, (NCT02324426); University of Washington, UW	Several clinical trials on intranasal therapy for PD have been conducted to date. Various interventions have been developed and tested to reduce behavioral and psychological symptoms of PD. These interventions include glutathione, insulin, and the combination of levodopa-carbidopa, nicotine, rotigotine, and apomorphine. The data was obtained using keywords search ‘Parkinson's disease’, ‘nose-to-b…	Ashton N.J., Hye A., Rajkumar A.P., Leuzy A., Snowden S., Suarez-Calvet M., Karikari T.K., Scholl M., La Joie R., Rabinovici G.D., Hoglund K., Ballard C., Hortobagyi T., Svenningsson P., Blennow K., Zetterberg H., Aarsland D., An update on blood-based biomarkers for non-Alzheimer neurodegenerative disorders, Nat. Rev. Neurol., 16, pp. 265-284, (2020); Rodriguez-Nogales C., Garbayo E., Carmona-Abe…	M.M. Pandey; Department of Pharmacy, Birla Institute of Technology and Science, Pilani, Vidya Vihar Campus, Rajasthan, 333031, India; email: pandeymm@pilani.bits-pilani.ac.in		Elsevier B.V.						01683659		JCREE	37061193	English	J. Control. Release	Article	Final		Scopus	2-s2.0-85158889808
Bukhary H.A.; Hosny K.M.; Rizg W.Y.; Alahmadi A.A.; Murshid S.S.A.; Alalmaie A.; Alamoudi A.J.; Badr M.Y.; Khallaf R.A.	Bukhary, Haitham A. (57203408935); Hosny, Khaled M. (37025108500); Rizg, Waleed Y. (57202362198); Alahmadi, Amerh Aiad (58760844400); Murshid, Samar S.A. (57356270100); Alalmaie, Amnah (58259222200); Alamoudi, Abdulmohsin J. (57223939716); Badr, Moutaz Y. (57221759400); Khallaf, Rasha A. (56671347200)	57203408935; 37025108500; 57202362198; 58760844400; 57356270100; 58259222200; 57223939716; 57221759400; 56671347200	Development, optimization, in-vitro, and in-vivo evaluation of chitosan-inlayed nano-spanlastics encompassing lercanidipine HCl for enhancement of bioavailability	2024	Journal of Drug Delivery Science and Technology	96		105677				2	10.1016/j.jddst.2024.105677	https://www.scopus.com/inward/record.uri?eid=2-s2.0-85190446113&doi=10.1016%2fj.jddst.2024.105677&partnerID=40&md5=29de58b3661ac7453acc92d82618784c	Department of Pharmaceutics, College of Pharmacy, Umm Al-Qura University, Makkah, 24381, Saudi Arabia; Department of Pharmaceutics, Faculty of Pharmacy, King Abdulaziz University, Jeddah, 21589, Saudi Arabia; Department of Natural Products and Alternative Medicine, Faculty of Pharmacy, King Abdulaziz University, Jeddah, 21589, Saudi Arabia; Department of Pharmaceutics, College of Pharmacy, King K…	Bukhary H.A., Department of Pharmaceutics, College of Pharmacy, Umm Al-Qura University, Makkah, 24381, Saudi Arabia; Hosny K.M., Department of Pharmaceutics, Faculty of Pharmacy, King Abdulaziz University, Jeddah, 21589, Saudi Arabia; Rizg W.Y., Department of Pharmaceutics, Faculty of Pharmacy, King Abdulaziz University, Jeddah, 21589, Saudi Arabia; Alahmadi A.A., Department of Pharmaceutics, Fac…	Low bioavailability is a major challenge in the development of new pharmacological formulations for oral administration. The vasoselective calcium channel blocker lercanidipine HCl (LER) has a bioavailability of only 10 % owing to its first-pass metabolism and poor solubility. To address the bioavailability issue, the intranasal route was frequently adopted for medications. Therefore, this resear…	Chitosan; Factorial design; Lercanidipine HCl; Spanlastics nanovesicles; Surface modification	chitosan; emulsifying agent; lercanidipine; nanocarrier; nonionic surfactant; penetration enhancing agent; polysorbate 60; sorbitan laurate; spanlastic nanovesicle; unclassified drug; animal experiment; area under the curve; Article; blood sampling; controlled study; diffusion; dispersion; dispersity; drug bioavailability; drug clearance; drug delivery system; drug formulation; drug penetration; …		chitosan, 9012-76-4; lercanidipine, 100427-26-7, 132866-11-6; polysorbate 60, 9005-67-8; sorbitan laurate, 1338-39-2			Deanship of Scientific Research, Prince Sattam bin Abdulaziz University, DSR; King Abdulaziz University, KAU; Ministry of Education – Kingdom of Saudi Arabi, MOE; Institutional Fund Project, (900-166-1443)	Funding text 1: This research work was funded by the Institutional Fund Project under grant no. IFPIP: 900-166-1443.This research work was funded by the Institutional Fund Project under grant no. IFPIP: 900-166-1443. The authors gratefully acknowledge the technical and financial support provided by the Ministry of Education and King Abdulaziz University, DSR, Jeddah, Saudi Arabia.; Funding text 2…	Sharma M., Sharma R., Jain D.K., Nanotechnology based approaches for enhancing oral bioavailability of poorly water soluble antihypertensive drugs, Sci. (Cairo), 2016, (2016); Agrawal U., Sharma R., Gupta M., Vyas S.P., Is nanotechnology a boon for oral drug delivery?, Drug Discov. Today, 19, pp. 1530-1546, (2014); Campbell N., Young E.R., Drouin D., Et al., A framework for discussion on how to i…	K.M. Hosny; Department of Pharmaceutics, Faculty of Pharmacy, King Abdulaziz University, Jeddah, 21589, Saudi Arabia; email: elswaify2000@yahoo.com		Editions de Sante						17732247		JDDSA		English	J. Drug Deliv. Sci. Technol.	Article	Final		Scopus	2-s2.0-85190446113
Handa M.; Sanap S.N.; Bhatta R.S.; Patil G.P.; Palkhade R.; Singh D.P.; Shukla R.	Handa, Mayank (57211047483); Sanap, Sachin Nashik (57218543421); Bhatta, Rabi Sankar (23476370400); Patil, Gajanan Pratap (57476676600); Palkhade, Rajendra (57203984981); Singh, Dhirendra Pratap (58944143800); Shukla, Rahul (55424144600)	57211047483; 57218543421; 23476370400; 57476676600; 57203984981; 58944143800; 55424144600	Simultaneous Intranasal Codelivery of Donepezil and Memantine in a Nanocolloidal Carrier: Optimization, Pharmacokinetics, and Pharmacodynamics Studies	2023	Molecular Pharmaceutics	20	9		4714	4728	14	7	10.1021/acs.molpharmaceut.3c00454	https://www.scopus.com/inward/record.uri?eid=2-s2.0-85167792296&doi=10.1021%2facs.molpharmaceut.3c00454&partnerID=40&md5=73994e73a35b3cf40bf448402a799459	Department of Pharmaceutics, National Institute of Pharmaceutical Education and Research-Raebareli, Lucknow, 226002, India; Pharmaceutics and Pharmacokinetics Division, CSIR-Central Drug Research Institute, Lucknow, 226031, India; Division of Biological Sciences, ICMR-National Institute of Occupational Health, Meghani Nagar, Gujarat, Ahmedabad, 380016, India	Handa M., Department of Pharmaceutics, National Institute of Pharmaceutical Education and Research-Raebareli, Lucknow, 226002, India; Sanap S.N., Pharmaceutics and Pharmacokinetics Division, CSIR-Central Drug Research Institute, Lucknow, 226031, India; Bhatta R.S., Pharmaceutics and Pharmacokinetics Division, CSIR-Central Drug Research Institute, Lucknow, 226031, India; Patil G.P., Division of Bi…	This work focuses on developing nanoemulsions using a low-energy emulsification method for the codelivery of donepezil and memantine in one dosage form intended to be administered via the intranasal route for enhanced brain delivery. The nanoemulsion formulation was prepared using a low emulsification technique and characterized using various microscopy and nasal ciliotoxicity studies. The safe n…	Alzheimer’s disease; donepezil; memantine; nanoemulsion; pine oil; scopolamine	Administration, Intranasal; Animals; Brain; Donepezil; Emulsions; Memantine; Mice; Nanoparticles; Particle Size; Scopolamine; allograft inflammatory factor 1; brain derived neurotrophic factor; carbamazepine; chlordane; DNA; donepezil; glial fibrillary acidic protein; glutathione; heme oxygenase; immunoglobulin enhancer binding protein; interleukin 6; malonaldehyde; memantine; myeloid differentia…		allograft inflammatory factor 1, 200890-56-8; brain derived neurotrophic factor, 218441-99-7; carbamazepine, 298-46-4, 8047-84-5; chlordane, 12789-03-6, 57-74-9; DNA, 9007-49-2; donepezil, 120011-70-3, 120014-06-4, 142057-77-0; glutathione, 70-18-8; heme oxygenase, 9059-22-7; malonaldehyde, 542-78-9; memantine, 19982-08-2, 51052-62-1, 41100-52-1; nitrite, 14797-65-0; RNA, 63231-63-0; scopolamine …			Department of Pharmaceuticals; Ministry of Chemical and Fertilizers, Government of India	The authors acknowledge the Department of Pharmaceuticals, Ministry of Chemical and Fertilizers, Government of India, for financial support. The NIPER-R communication number for this article is NIPER-R/Communication/446. The authors acknowledge CIF and SEM at NIPER-R for availing of the facilities.	Scheltens P., De Strooper B., Kivipelto M., Holstege H., Chetelat G., Teunissen C.E., Cummings J., van der Flier W.M., Alzheimer’s Disease, Lancet, pp. 1577-1590, (2021); WHO|Mental Disorders, (2017); Lyketsos C.G., Carrillo M.C., Ryan J.M., Khachaturian A.S., Trzepacz P., Amatniek J., Cedarbaum J., Brashear R., Miller D.S., Neuropsychiatric Symptoms in Alzheimer’s Disease, Alzheimer’s Dementia, …	R. Shukla; Department of Pharmaceutics, National Institute of Pharmaceutical Education and Research-Raebareli, Lucknow, 226002, India; email: rahul.shukla@niperraebareli.edu.in		American Chemical Society						15438384		MPOHB	37523676	English	Mol. Pharm.	Article	Final		Scopus	2-s2.0-85167792296
Wang S.H.; Cao Z.; Farazuddin M.; Chen J.; Janczak K.W.; Tang S.; Cannon J.; Baker J.R., Jr.	Wang, Su He (13403589100); Cao, Zhengyi (7402432298); Farazuddin, Mohammad (35345059800); Chen, Jesse (57778410300); Janczak, Katarzyna W. (8440445500); Tang, Shengzhuang (14819972100); Cannon, Jayme (57192396279); Baker, James R. (7404128072)	13403589100; 7402432298; 35345059800; 57778410300; 8440445500; 14819972100; 57192396279; 7404128072	A novel intranasal peptide vaccine inhibits non-small cell lung cancer with KRAS mutation	2024	Cancer Gene Therapy	31	3		464	471	7	6	10.1038/s41417-023-00717-9	https://www.scopus.com/inward/record.uri?eid=2-s2.0-85181471046&doi=10.1038%2fs41417-023-00717-9&partnerID=40&md5=1f018196a9de71139977b480f02020af	Michigan Nanotechnology Institute for Medicine and Biological Sciences, Medical School, University of Michigan, Ann Arbor, 48109, MI, United States; Division of Allergy, Department of Internal Medicine, University of Michigan, Ann Arbor, 48109, MI, United States	Wang S.H., Michigan Nanotechnology Institute for Medicine and Biological Sciences, Medical School, University of Michigan, Ann Arbor, 48109, MI, United States, Division of Allergy, Department of Internal Medicine, University of Michigan, Ann Arbor, 48109, MI, United States; Cao Z., Michigan Nanotechnology Institute for Medicine and Biological Sciences, Medical School, University of Michigan, Ann …	KRAS mutations occur commonly in the lung and can lead to the development of non-small cell lung cancer (NSCLC). While the mutated KRAS protein is a neoantigen, it usually does not generate an effective anti-tumor immune response on mucosal/epithelial surfaces. Despite this, mutated KRAS remains a potential target for immunotherapy since immune targeting of this protein in animal models has been …		Animals; Carcinoma, Non-Small-Cell Lung; CD8-Positive T-Lymphocytes; Disease Models, Animal; Lung Neoplasms; Mice; Mutation; Peptides; Protein Subunit Vaccines; Proto-Oncogene Proteins p21(ras); gamma interferon; interleukin 17; peptide vaccine; transcription factor FOXP3; peptide; protein p21; subunit vaccine; animal cell; animal experiment; animal model; animal tissue; antineoplastic activity; …		gamma interferon, 82115-62-6; protein p21, 85306-28-1; Peptides, ; Protein Subunit Vaccines, ; Proto-Oncogene Proteins p21(ras),			Rogel Cancer Center, University of Michigan; Michigan Nanotechnology Institute for Medicine & Biological Sciences	This study was supported by the Development Therapy Fund from Rogel Cancer Center, University of Michigan, and Michigan Nanotechnology Institute for Medicine & Biological Sciences.	Cekani E., Epistolio S., Dazio G., Cefali M., Wannesson L., Frattini M., Et al., Molecular biology and therapeutic perspectives for K-Ras mutant non-small cell lung cancers, Cancers, 14, (2022); Ning W., Marti T.M., Dorn P., Peng R.W., Non-genetic adaptive resistance to KRAS<sup>G12C</sup> inhibition: EMT is not the only culprit, Front Oncol, 12, (2022); Tu G., Liu Q., Qiu Y., Leung E.L., Yao X.,…	S.H. Wang; Michigan Nanotechnology Institute for Medicine and Biological Sciences, Medical School, University of Michigan, Ann Arbor, 48109, United States; email: shidasui@umich.edu		Springer Nature						09291903		CGTHE	38177307	English	Cancer Gene Ther.	Article	Final		Scopus	2-s2.0-85181471046
Rani S.; Gupta M.; Bhatt D.C.; Ahalwat S.	Rani, Sushma (59431820900); Gupta, Manu (59252227500); Bhatt, Dinesh Chandra (56883926300); Ahalwat, Shaveta (57211627852)	59431820900; 59252227500; 56883926300; 57211627852	Quality by Design (QbD) based Formulation Optimization of Artemether Loaded Mucoadhesive Nanoemulsion for Intranasal Delivery	2024	Research Journal of Pharmacy and Technology	17	5		2139	2145	6	1	10.52711/0974-360X.2024.00338	https://www.scopus.com/inward/record.uri?eid=2-s2.0-85200717605&doi=10.52711%2f0974-360X.2024.00338&partnerID=40&md5=ef9bda069bbafd24f878da759620a195	Department of Pharmaceutical Sciences, Guru Jambheshwar University of Science and Technology, Hisar, 125001, India; School of Medical and Applied Sciences, G.D. Goenka University, Sohna Road, Gurugram, 122102, India	Rani S., Department of Pharmaceutical Sciences, Guru Jambheshwar University of Science and Technology, Hisar, 125001, India; Gupta M., Department of Pharmaceutical Sciences, Guru Jambheshwar University of Science and Technology, Hisar, 125001, India; Bhatt D.C., Department of Pharmaceutical Sciences, Guru Jambheshwar University of Science and Technology, Hisar, 125001, India; Ahalwat S., School o…	Artemether is a first choice of drug used in the treatment of cerebral malaria and often used in combination.The objective of this work was to precisely design a nanoemulsion formulation for controlled release effect. The brain uptake of the drugcan be increased throughintranasal drug delivery and enhances the bioavailability by preventing the hepatic first-pass metabolism. Oleic acid was used as…	Central composite design; Drug release studies; Nanostructured lipid carriers; Response surface methodology	artemether; castor oil; chitosan; linoleic acid; myristic acid isopropyl ester; oleic acid; polysorbate 20; polysorbate 60; polysorbate 80; sunflower oil; Article; central composite design; differential scanning calorimetry; dispersity; drug delivery system; drug formulation; Fourier transform infrared spectroscopy; nanoemulsion; quality by design; response surface method; zeta potential		artemether, 71963-77-4; castor oil, 8001-79-4; chitosan, 9012-76-4; linoleic acid, 1509-85-9, 2197-37-7, 60-33-3, 822-17-3; myristic acid isopropyl ester, 110-27-0; oleic acid, 112-80-1, 115-06-0; polysorbate 20, 12244-25-6, 9005-64-5; polysorbate 60, 9005-67-8; polysorbate 80, 8050-83-7, 9005-65-6; sunflower oil, 8001-21-6	Design Expert version 13.0, Stat ease, United States; Nano-ZS90, Malvern, United Kingdom; ZS-1000 HAS, Malvern, United Kingdom	Malvern, United Kingdom; Malvern, United Kingdom; Stat ease, United States			Lago A.M., Neves I.C., Oliveira N.L., Botrel D.A., Minim L.A., de Resende J.V., Ultrasound-assisted oil-in-water nanoemulsion produced from Pereskia aculeata Miller mucilage, Ultrasonics Sonochemistry, 50, pp. 339-353, (2019); Kunal V.B., Rajendra S.B., Avinash B.D., Pravin P.G., Rutuja A., Formulation and Characterization of Buccal Patches of Oxaceprol, Research Journal of Pharmacy and Technolog…	S. Ahalwat; School of Medical and Applied Sciences, G.D. Goenka University, Gurugram, Sohna Road, 122102, India; email: shaveta.ahalwat@gmail.com		Research Journal of Pharmacy and Technology						09743618				English	Res. J. Pharm. Technol.	Article	Final		Scopus	2-s2.0-85200717605
Sharma A.; Ray A.; Sathaye S.; Singhal R.S.	Sharma, Abhinav (57321167200); Ray, Aratrika (57219513375); Sathaye, Sadhana (24178981600); Singhal, Rekha S. (7202911852)	57321167200; 57219513375; 24178981600; 7202911852	A supercritical fluid co-extract of turmeric powder and dried coconut shreds shows neuroprotection against AlCl3-induced Alzheimer's disease in rats through nose to brain delivery	2024	Bioorganic Chemistry	143		107046				1	10.1016/j.bioorg.2023.107046	https://www.scopus.com/inward/record.uri?eid=2-s2.0-85180583649&doi=10.1016%2fj.bioorg.2023.107046&partnerID=40&md5=a6b772a62ed80bc2196bd3904e9c5907	Department of Food Engineering & Technology, Institute of Chemical Technology, Mumbai, 400019, India; Department of Pharmaceutical Sciences and Technology, Institute of Chemical Technology, Mumbai, 400019, India	Sharma A., Department of Food Engineering & Technology, Institute of Chemical Technology, Mumbai, 400019, India; Ray A., Department of Food Engineering & Technology, Institute of Chemical Technology, Mumbai, 400019, India; Sathaye S., Department of Pharmaceutical Sciences and Technology, Institute of Chemical Technology, Mumbai, 400019, India; Singhal R.S., Department of Food Engineering & Techno…	This study was aimed at investigating the neuroprotective potential of a co-extract obtained by supercritical fluid extraction (SFE) of turmeric powder and dried coconut shreds against aluminium chloride (AlCl3)-induced Alzheimer's disease (AD) in male Wistar rats. Fifty animals were allocated to five groups, which received saline (vehicle control, group 1), a combination of saline and aluminium …	Alzheimer's disease; Behavioural; Biochemical parameters; Histopathology; Neurodegeneration; Supercritical fluid extraction; Toxicology	Acetylcholinesterase; Aluminum Chloride; Aluminum Compounds; Alzheimer Disease; Animals; Brain; Chlorides; Cocos; Curcuma; Male; Neuroprotection; Powders; Rats; Rats, Wistar; acetylcholinesterase; aluminum chloride; coconut oil; Curcuma longa extract; curcumin; interleukin 6; medium chain triacylglycerol; neuroprotective agent; plant extract; rivastigmine; sodium chloride; tumor necrosis factor; …		acetylcholinesterase, 9000-81-1; aluminum chloride, 7446-70-0, 7784-13-6; coconut oil, 8001-31-8; curcumin, 458-37-7; rivastigmine, 129101-54-8, 123441-03-2; sodium chloride, 7647-14-5, 23724-87-0, 49658-21-1; turmeric, 8024-37-1; chloride, 16887-00-6; Acetylcholinesterase, ; Aluminum Chloride, ; Aluminum Compounds, ; Chlorides, ; Powders,			Government of India, (/2018/IF180117); Department of Science and Technology, Ministry of Science and Technology, India, DST	The authors acknowledge Department of Science and Technology (DST), Government of India [Sanction number-DST/INSPIRE/Fellowship/2018/IF180117) dated 7 th January 2019] for their financial support in carrying out this work. The authors would like to thank Ms. Niyamat Chimthanawala for her support during the brain analysis study.	(2019); Ahmadi N., Hosseini M.J., Rostamizadeh K., Anoush M., Investigation of therapeutic effect of curcumin α and β glucoside anomers against Alzheimer's disease by the nose to brain drug delivery, Brain Res., 1766, (2021); Akintoye O.O., Ajibare A.J., Omotuyi I.O., Virgin coconut oil reverses behavioral phenotypes of letrozole-model of PCOS in Wistar rats via modulation of NRF2 upregulation, J…	R.S. Singhal; Department of Food Engineering & Technology, Institute of Chemical Technology, Mumbai, 400019, India; email: rs.singhal@ictmumbai.edu.in		Academic Press Inc.						00452068		BOCMB	38141332	English	Bioorg. Chem.	Article	Final		Scopus	2-s2.0-85180583649
Mualim E.; Hukman S.A.F.; Siagian J.R.; Mantong T.A.; Dahlan R.M.; Permana A.D.	Mualim, Elsa (58814018600); Hukman, S. Andiny Fitriani (58814018700); Siagian, Jedidya Ricardo (58813906100); Mantong, Triaugust Aquino (58814135500); Dahlan, Raudiya Magfira (58813906200); Permana, Andi Dian (57208018126)	58814018600; 58814018700; 58813906100; 58814135500; 58813906200; 57208018126	UV–Vis spectrophotometry for rapid and specific quantification of amphotericin B: analytical method validation for ex vivo and in vivo studies in the development of nanoemulsion-incorporated thermosensitive gel	2024	Analytical Sciences	40	4		615	631	16	2	10.1007/s44211-023-00493-4	https://www.scopus.com/inward/record.uri?eid=2-s2.0-85182434052&doi=10.1007%2fs44211-023-00493-4&partnerID=40&md5=7fb5ecb37342d4d0762f029bfbd9eb89	Faculty of Pharmacy, Hasanuddin University, Makassar, 90245, Indonesia; Faculty of Medicine, Hasanuddin University, Makassar, 90245, Indonesia	Mualim E., Faculty of Pharmacy, Hasanuddin University, Makassar, 90245, Indonesia; Hukman S.A.F., Faculty of Pharmacy, Hasanuddin University, Makassar, 90245, Indonesia; Siagian J.R., Faculty of Medicine, Hasanuddin University, Makassar, 90245, Indonesia; Mantong T.A., Faculty of Pharmacy, Hasanuddin University, Makassar, 90245, Indonesia; Dahlan R.M., Faculty of Pharmacy, Hasanuddin University, …	Amphotericin B (AmB) is the first-line drug used for the treatment of cryptococcal meningitis (CM). AmB has poor gastrointestinal permeability due to its large molecular weight. In addition, AmB in injectable form has the disadvantages of high systemic side effects and low bioavailability in the brain because it cannot cross the blood–brain barrier (BBB). Therefore, it is important to develop new…	Amphotericin B; Cryptococcal meningitis; Nanoemulsion; Nose-to-brain; Thermosensitive gel	Amphotericin B; Antifungal Agents; Brain; Biochemistry; Controlled drug delivery; Drug interactions; Organic solvents; Targeted drug delivery; Tissue; amphotericin B; antifungal agent; Amphotericin B; Analytical method validation; Blood-brain barrier; Cryptococcal meningitis; Ex-vivo; In-vivo; Nanoemulsion; Nose-to-brain; Thermosensitive gels; Vivo studies; brain; chemistry; Brain		amphotericin B, 1397-89-3, 30652-87-0; Amphotericin B, ; Antifungal Agents,			Directorate General of Higher Education, Ministry of Education and Culture of Indonesia; Directorial General of Higher Education, Ministry of Education and Culture	Funding text 1: Thanks to the Directorate General of Higher Education, Ministry of Education and Culture of Indonesia for providing support for this work through Program Kreativitas Mahasiswa (PKM) activities. ; Funding text 2: Support for this research was provided by the Program Kreativitas Mahasiswa (PKM) 2023 (No. 283/E2/DT.01.00/2023) fund by the Directorial General of Higher Education, Mini…	Greene G., Lawrence D.S., Jordan A., Chiller T., Jarvis J.N., Cryptococcal meningitis: a review of cryptococcal antigen screening programs in Africa, Expert Rev. Anti-infective Ther, 19, 2, pp. 233-244, (2021); Noor A., Preuss C., Amphotericin B, (2022); Jarvis J.N., Et al., Single-dose liposomal amphotericin b treatment for cryptococcal meningitis, N. Engl. J. Med, 386, 12, pp. 1109-1120, (2022)…	A.D. Permana; Faculty of Pharmacy, Hasanuddin University, Makassar, 90245, Indonesia; email: andi.dian.permana@farmasi.unhas.ac.id		Springer						09106340		ANSCE	38238533	English	Anal. Sci.	Article	Final	All Open Access; Gold Open Access	Scopus	2-s2.0-85182434052
Boddu S.H.; Kumari S.	Boddu, Sai Hs. (56387248900); Kumari, Sneha (58455318300)	56387248900; 58455318300	Design and In Vitro Evaluation of Intranasal Diazepam for Treating Acute Repetitive Seizures: a Technical Note	2022	Journal of Pharmaceutical Innovation	17	3		612	621	9	0	10.1007/s12247-020-09519-0	https://www.scopus.com/inward/record.uri?eid=2-s2.0-85096320627&doi=10.1007%2fs12247-020-09519-0&partnerID=40&md5=d388a92b1ee8872541d09a639087af3f	Department of Pharmaceutical Sciences, College of Pharmacy and Health Sciences, Ajman University, Ajman, United Arab Emirates; Department of Pharmacy Practice, The University of Toledo, 3000 Arlington Ave, Health Science Campus, Toledo, 43614, OH, United States	Boddu S.H., Department of Pharmaceutical Sciences, College of Pharmacy and Health Sciences, Ajman University, Ajman, United Arab Emirates; Kumari S., Department of Pharmacy Practice, The University of Toledo, 3000 Arlington Ave, Health Science Campus, Toledo, 43614, OH, United States	This study aimed to develop and characterize a novel microemulsion-based intranasal diazepam for treating acute repetitive seizures (ARS). The solubility of diazepam was obtained in different solvents. An oil in water microemulsion was prepared with castor oil as oil phase, polyethylene glycol monostearate as surfactant, ethanol as cosurfactant, and water. The formulation was further evaluated fo…	Acute repetitive seizures; Antiepileptic drug; Diazepam; Microemulsion	alcohol; castor oil; cosurfactant; diazepam; macrogol; macrogol stearate; polysorbate 20; polysorbate 80; stearic acid; water; acute repetitive seizure; Article; controlled study; differential scanning calorimetry; drug solubility; high performance liquid chromatography; in vitro study; limit of detection; limit of quantitation; micelle; microemulsion; nonhuman; nose mucosa; particle size; pH; se…		alcohol, 64-17-5; castor oil, 8001-79-4; diazepam, 439-14-5; macrogol, 25322-68-3; macrogol stearate, 9004-99-3; polysorbate 20, 12244-25-6, 9005-64-5; polysorbate 80, 8050-83-7, 9005-65-6; stearic acid, 57-11-4, 646-29-7; water, 7732-18-5			Total Care Pharmacy	This work was partially supported by the funds from Total Care Pharmacy (Santa Clara, CA). The authors would like to thank Drs. Ripal Gaudana and Mahesh Kaneria for their financial and technical support.	VanHaerents S., Gerard E.E., Epilepsy emergencies: status epilepticus, acute repetitive seizures, and autoimmune encephalitis, CONTINUUM, 25, 2, pp. 454-476, (2019); Szklener S., Godek M., Korchut A., Balicka-Adamik L., Rejdak R., Rossetti A.O., Rejdak K., Outcome prediction in patients with acute repetitive seizures: application of the Status Epilepticus Severity Score, Epilepsia., 59, 5, pp. e6…	S.H. Boddu; Department of Pharmaceutical Sciences, College of Pharmacy and Health Sciences, Ajman University, Ajman, United Arab Emirates; email: s.boddu@ajman.ac.ae		Springer						18725120				English	J. Pharm. Innov.	Article	Final		Scopus	2-s2.0-85096320627
Ghazwani M.; Vasudevan R.; Kandasamy G.; Manusri N.; Devanandan P.; Puvvada R.C.; Veeramani V.P.; Paulsamy P.; Venkatesan K.; Chidmabaram K.; Dhurke R.	Ghazwani, Mohammed (55538368600); Vasudevan, Rajalakshimi (57210256780); Kandasamy, Geetha (57204084415); Manusri, Naredla. (58415719200); Devanandan, Praveen (55749117900); Puvvada, Ranadheer Chowdary (57189507076); Veeramani, Vinoth Prabhu (36624537600); Paulsamy, Premalatha (57223011547); Venkatesan, Krishnaraju (57219610389); Chidmabaram, Kumarappan (58415719300); Dhurke, Rajeshri (5558746480…	55538368600; 57210256780; 57204084415; 58415719200; 55749117900; 57189507076; 36624537600; 57223011547; 57219610389; 58415719300; 55587464800	Formulation of Intranasal Mucoadhesive Thermotriggered In Situ Gel Containing Mirtazapine as an Antidepressant Drug	2023	Gels	9	6	457				10	10.3390/gels9060457	https://www.scopus.com/inward/record.uri?eid=2-s2.0-85163756526&doi=10.3390%2fgels9060457&partnerID=40&md5=2f6e69bfe989bffd3a1c9426793c07db	Department of Pharmaceutics, College of Pharmacy, King Khalid University, Abha, 62529, Saudi Arabia; Department of Pharmacology and Toxicology, College of Pharmacy, King Khalid University, Abha, 62529, Saudi Arabia; Department of Clinical Pharmacy, College of Pharmacy, King Khalid University, Abha, 62529, Saudi Arabia; Department of Pharmaceutics, St. Peter’s Institute of Pharmaceutical Sciences,…	Ghazwani M., Department of Pharmaceutics, College of Pharmacy, King Khalid University, Abha, 62529, Saudi Arabia; Vasudevan R., Department of Pharmacology and Toxicology, College of Pharmacy, King Khalid University, Abha, 62529, Saudi Arabia; Kandasamy G., Department of Clinical Pharmacy, College of Pharmacy, King Khalid University, Abha, 62529, Saudi Arabia; Manusri N., Department of Pharmaceuti…	The purpose of the present work was to develop nanoemulsion-based formulations of mirtazapine for intranasal delivery using a spray actuator to target the brain for treating depression. Research on the solubility of medications in different oils, surfactants, co-surfactants, and solvents has been done. Using pseudo-ternary phase diagrams, the various ratios of the surfactant and co-surfactant mix…	antidepressant; intranasal; mirtazapine; nanoemulsions; nose to brain delivery; thermosensitive gels						King Khalid University, KKU; Deanship of Scientific Research, King Khalid University, (RGP2/150/44); Deanship of Scientific Research, King Khalid University	Funding text 1: The authors extend their appreciation to the Deanship of Scientific Research at King Khalid University for funding this work through the Large Groups Project under grant number RGP2/150/44.; Funding text 2: The authors extend their appreciation to the Deanship of Scientific research at King Khalid University, Saudi Arabia, for funding this work through the Large Groups Project und…	Pires V.A., Fortuna A., Alves G., Falcao A., Intranasal Drug Delivery: How, Why and What for?, J. Pharm. Pharm. Sci, 12, pp. 288-311, (2009); Xu J., Tao J., Wang J., Design and Application in Delivery System of Intranasal Antidepressants, Front. Bioeng. Biotechnol, 8, (2020); Nguyen T.T., Maeng H.J., Pharmacokinetics and Pharmacodynamics of Intranasal Solid Lipid Nanoparticles and Nanostructured …	R. Dhurke; Department of Pharmaceutics, St. Peter’s Institute of Pharmaceutical Sciences, Hanamkonda, Telangana, 506001, India; email: rajeshri.dhurke@gmail.com		MDPI						23102861				English	Gels	Article	Final	All Open Access; Gold Open Access; Green Open Access	Scopus	2-s2.0-85163756526
Borrajo M.L.; Lou G.; Anthiya S.; Lapuhs P.; Álvarez D.M.; Tobío A.; Loza M.I.; Vidal A.; Alonso M.J.	Borrajo, Mireya L. (57197829022); Lou, Gustavo (57195107557); Anthiya, Shubaash (55765576000); Lapuhs, Philipp (57210894656); Álvarez, David Moreira (57212392463); Tobío, Araceli (55119559400); Loza, María Isabel (7003766926); Vidal, Anxo (7102770115); Alonso, María José (35073488900)	57197829022; 57195107557; 55765576000; 57210894656; 57212392463; 55119559400; 7003766926; 7102770115; 35073488900	Nanoemulsions and nanocapsules as carriers for the development of intranasal mRNA vaccines	2024	Drug Delivery and Translational Research	14	8		2046	2061	15	4	10.1007/s13346-024-01635-5	https://www.scopus.com/inward/record.uri?eid=2-s2.0-85194561219&doi=10.1007%2fs13346-024-01635-5&partnerID=40&md5=095b7e1b0062d8c22d4c912f7a9250d0	Center for Research in Molecular Medicine and Chronic Diseases (CiMUS), University de Santiago de Compostela, Av. Barcelona s/n, Campus Vida, Santiago de Compostela, 15782, Spain; Department of Pharmacy and Pharmaceutical Technology, School of Pharmacy, University of Santiago de Compostela, Santiago de Compostela, 15782, Spain; IDIS Research Institute, University of Santiago de Compostela, Santia…	Borrajo M.L., Center for Research in Molecular Medicine and Chronic Diseases (CiMUS), University de Santiago de Compostela, Av. Barcelona s/n, Campus Vida, Santiago de Compostela, 15782, Spain, Department of Pharmacy and Pharmaceutical Technology, School of Pharmacy, University of Santiago de Compostela, Santiago de Compostela, 15782, Spain, IDIS Research Institute, University of Santiago de Comp…	The global emergency of coronavirus disease 2019 (COVID-19) has spurred extensive worldwide efforts to develop vaccines for protection against severe acute respiratory syndrome coronavirus 2 (SARS-CoV-2). Our contribution to this global endeavor involved the development of a diverse library of nanocarriers, as alternatives to lipid nanoparticles (LNPs), including nanoemulsions (NEs) and nanocapsu…	Intranasal vaccination; mRNA vaccine; Nanoparticles; Polymeric nanocapsule; SARS-CoV-2	Administration, Intranasal; Animals; COVID-19; COVID-19 Vaccines; Drug Carriers; Emulsions; Fatty Acids, Monounsaturated; Female; Humans; Mice; Mice, Inbred BALB C; mRNA Vaccines; Nanocapsules; Nanoparticles; Quaternary Ammonium Compounds; RNA, Messenger; SARS-CoV-2; CD8 antigen; gamma interferon; nanocapsule; RNA vaccine; 1,2-dioleoyloxy-3-(trimethylammonium)propane; drug carrier; messenger RNA;…		gamma interferon, 82115-62-6; 1,2-dioleoyloxy-3-(trimethylammonium)propane, ; COVID-19 Vaccines, ; Drug Carriers, ; Emulsions, ; Fatty Acids, Monounsaturated, ; mRNA Vaccines, ; Nanocapsules, ; Quaternary Ammonium Compounds, ; RNA, Messenger,			Instituto de Salud Carlos III, ISCIII, (COV20-00214); Instituto de Salud Carlos III, ISCIII; Consellería de Cultura, Educación e Ordenación Universitaria, Xunta de Galicia, (ED431C 2017/09, IFI19/00033); Consellería de Cultura, Educación e Ordenación Universitaria, Xunta de Galicia	This work was supported by Instituto de Salud Carlos III project \u201CCOVARNA\u201D, under grant agreement COV20-00214, and by the Competitive Reference Groups, Conseller\u00EDa de Educaci\u00F3n e Ordenaci\u00F3n Universitaria, Xunta de Galicia. Ref: ED431C 2017/09. Mireya L. Borrajo acknowledges the financial support by Instituto de Salud Carlos III through the \u201CContratos i-PFIS: Doctorad…	Cucinotta D., Vanelli M., WHO declares COVID-19 a pandemic, Acta Biomed, 91, pp. 157-160, (2020); Hu B., Guo H., Zhou P., Shi Z.L., Characteristics of SARS-CoV-2 and COVID-19, Nat Rev Microbiol, 19, pp. 141-154, (2021); Liu Y., Liu J., Plante K.S., Plante J.A., Xie X., Zhang X., Ku Z., An Z., Scharton D., Schindewolf C., Widen S.G., Menachery V.D., Shi P.Y., Weaver S.C., The N501Y spike substitut…	M.J. Alonso; Center for Research in Molecular Medicine and Chronic Diseases (CiMUS), University de Santiago de Compostela, Santiago de Compostela, Av. Barcelona s/n, Campus Vida, 15782, Spain; email: mariaj.alonso@usc.es		Springer						2190393X			38811465	English	Drug Deliv. Transl. Res.	Article	Final	All Open Access; Green Open Access; Hybrid Gold Open Access	Scopus	2-s2.0-85194561219
Abla K.K.; Domiati S.; El Majzoub R.; Mehanna M.M.	Abla, Kawthar K. (57222488830); Domiati, Souraya (57189993751); El Majzoub, Rania (57209505353); Mehanna, Mohammed M. (26646760200)	57222488830; 57189993751; 57209505353; 26646760200	Propranolol-Loaded Limonene-Based Microemulsion Thermo-Responsive Mucoadhesive Nasal Nanogel: Design, In Vitro Assessment, Ex Vivo Permeation, and Brain Biodistribution	2023	Gels	9	6	491				19	10.3390/gels9060491	https://www.scopus.com/inward/record.uri?eid=2-s2.0-85163779232&doi=10.3390%2fgels9060491&partnerID=40&md5=83729da37955d14fd554d2601b853a8e	Pharmaceutical Nanotechnology Research Lab, Faculty of Pharmacy, Beirut Arab University, P.O. Box 11-5020, Beirut, Lebanon; Department of Pharmacology and Therapeutics, Faculty of Pharmacy, Beirut Arab University, P.O. Box 11-5020, Beirut, Lebanon; Department of Biomedical Sciences, Faculty of Pharmacy, Lebanese International University, Beirut P.O. Box 11-5020, Lebanon; Department of Industrial …	Abla K.K., Pharmaceutical Nanotechnology Research Lab, Faculty of Pharmacy, Beirut Arab University, P.O. Box 11-5020, Beirut, Lebanon; Domiati S., Department of Pharmacology and Therapeutics, Faculty of Pharmacy, Beirut Arab University, P.O. Box 11-5020, Beirut, Lebanon; El Majzoub R., Department of Biomedical Sciences, Faculty of Pharmacy, Lebanese International University, Beirut P.O. Box 11-50…	Propranolol is the first-line drug for managing migraine attacks. D-limonene is a citrus oil known for its neuroprotective mechanism. Thus, the current work aims to design a thermo-responsive intranasal limonene-based microemulsion mucoadhesive nanogel to improve propranolol efficacy. Microemulsion was fabricated using limonene and Gelucire® as the oily phase, Labrasol®, Labrafil®, and deionized …	BBB; brain distribution; limonene; microemulsion; mucoadhesion; nanocarriers; nanogel; propranolol; thermo-sensitive								Sim T.M., Tarini D., Dheen S.T., Bay B.H., Srinivasan D.K., Nanoparticle-Based Technology Approaches to the Management of Neurological Disorders, Int. J. Mol. Sci, 21, (2020); Carroll W.M., The Global Burden of Neurological Disorders, Lancet Neurol, 18, pp. 418-419, (2019); Charles A., The Pathophysiology of Migraine: Implications for Clinical Management, Lancet Neurol, 17, pp. 174-182, (2018); J…	M.M. Mehanna; Department of Industrial Pharmacy, Faculty of Pharmacy, Alexandria University, Alexandria, 21521, Egypt; email: mohamed.mehanna@alexu.edu.eg		MDPI						23102861				English	Gels	Article	Final	All Open Access; Gold Open Access; Green Open Access	Scopus	2-s2.0-85163779232
Cimino C.; Bonaccorso A.; Tomasello B.; Alberghina G.A.; Musumeci T.; Puglia C.; Pignatello R.; Marrazzo A.; Carbone C.	Cimino, Cinzia (57222428209); Bonaccorso, Angela (58628376900); Tomasello, Barbara (25121625500); Alberghina, Giovanni Anfuso (58863806900); Musumeci, Teresa (23135190600); Puglia, Carmelo (7003583225); Pignatello, Rosario (7004250361); Marrazzo, Agostino (7004890342); Carbone, Claudia (14027856900)	57222428209; 58628376900; 25121625500; 58863806900; 23135190600; 7003583225; 7004250361; 7004890342; 14027856900	W/O/W Microemulsions for Nasal Delivery of Hydrophilic Compounds: A Preliminary Study	2024	Journal of Pharmaceutical Sciences	113	6		1636	1644	8	3	10.1016/j.xphs.2024.01.013	https://www.scopus.com/inward/record.uri?eid=2-s2.0-85184076172&doi=10.1016%2fj.xphs.2024.01.013&partnerID=40&md5=630f3445ace3c062804b84c5e63812d3	Department of Biomedical and Biotechnological Sciences, University of Catania, Via Santa Sofia 97, Catania, 95123, Italy; Laboratory of Drug Delivery Technology, Department of Drug and Health Sciences, University of Catania, Viale A. Doria 6, Catania, 95124, Italy; NANOMED, Research Centre for Nanomedicine and Pharmaceutical Nanotechnology, University of Catania, Viale A. Doria 6, Catania, 95124,…	Cimino C., Department of Biomedical and Biotechnological Sciences, University of Catania, Via Santa Sofia 97, Catania, 95123, Italy, Laboratory of Drug Delivery Technology, Department of Drug and Health Sciences, University of Catania, Viale A. Doria 6, Catania, 95124, Italy, NANOMED, Research Centre for Nanomedicine and Pharmaceutical Nanotechnology, University of Catania, Viale A. Doria 6, Cata…	The administration of hydrophilic therapeutics has always been a great challenge because of their low bioavailability after administration. For this purpose, W/O/W microemulsion resulted to be a potential successful strategy for the delivery of hydrophilic compounds, interesting for the nasal mucosal therapy. Herein, an optimized biphasic W/O microemulsion was designed, through a preliminary scre…	Drug delivery system; Emulsions; Nasal drug delivery; Physical stability; Preformulation; Self-emulsifying	Administration, Intranasal; Cell Line; Drug Delivery Systems; Emulsions; Fluorescein; Humans; Hydrophobic and Hydrophilic Interactions; Nasal Mucosa; Particle Size; Quaternary Ammonium Compounds; Water; cation; chemical compound; didodecyldimethylammonium bromide; fluorescein sodium; hydrophilic compound; mucin; oil; unclassified drug; water; water oil cream; fluorescein; quaternary ammonium deri…		fluorescein sodium, 518-47-8; water, 7732-18-5; fluorescein, 2321-07-5, 91316-42-6	Osmomat 3000, Gonotec, Germany; Synergy HT multi-mode microplate reader, Biotek, Italy	Biotek, Italy; Gonotec, Germany	Ministero dell’Istruzione, dell’Università e della Ricerca, MIUR, (20173ZECCM); Ministero dell’Istruzione, dell’Università e della Ricerca, MIUR; Università di Catania, UNICT	Cinzia Cimino was supported by the PhD program in Biotechnology, XXXVI cycle, University of Catania. This work was supported by a grant from the Italian Ministry of Research [Grant PRIN 2017 #20173ZECCM - Tracking biological barriers to antigen delivery by nanotechnological vaccines (NanoTechVax)].	Mirchandani Y., Patravale V.B., S B., Solid lipid nanoparticles for hydrophilic drugs, J Controlled Release, 335, pp. 457-464, (2021); Li Q., Li X., Zhao C., Strategies to obtain encapsulation and controlled release of small hydrophilic molecules, Front Bioeng Biotechnol, 8, (2020); Singh Y., Meher J.G., Raval K., Et al., Nanoemulsion: concepts, development and applications in drug delivery, J Co…	C. Carbone; Laboratory of Drug Delivery Technology, Department of Drug and Health Sciences, University of Catania, Catania, Viale A. Doria 6, 95124, Italy; email: claudia.carbone@unict.it		Elsevier B.V.						00223549		JPMSA	38281664	English	J. Pharm. Sci.	Article	Final	All Open Access; Hybrid Gold Open Access	Scopus	2-s2.0-85184076172
Ainurofiq A.; Priyanto F.A.P.; Suryadi B.T.; Pamungkas Y.K.	Ainurofiq, A. (56373917700); Priyanto, F.A.P. (59533522500); Suryadi, B.T. (57201468430); Pamungkas, Y.K. (59533522600)	56373917700; 59533522500; 57201468430; 59533522600	Utilizing Intranasal Drug Delivery Systems for Novel Antipsychotics Drug Development	2024	International Journal of Drug Delivery Technology	14	4		2091	2101	10	0	10.25258/ijddt.14.4.21	https://www.scopus.com/inward/record.uri?eid=2-s2.0-85216297530&doi=10.25258%2fijddt.14.4.21&partnerID=40&md5=d7a8e8722f6f3980dc5ed0d4cc14ebf9	Department of Pharmacy, Sebelas Maret University, Ir. Sutami 36A, Surakarta City, 57126, Indonesia	Ainurofiq A., Department of Pharmacy, Sebelas Maret University, Ir. Sutami 36A, Surakarta City, 57126, Indonesia; Priyanto F.A.P., Department of Pharmacy, Sebelas Maret University, Ir. Sutami 36A, Surakarta City, 57126, Indonesia; Suryadi B.T., Department of Pharmacy, Sebelas Maret University, Ir. Sutami 36A, Surakarta City, 57126, Indonesia; Pamungkas Y.K., Department of Pharmacy, Sebelas Maret …	Psychotic illnesses are significant symptoms of various mental disorders, including psychotic depression, bipolar disorder and schizophrenia. The high incidence of psychotic illness can be attributed to several factors, including low patient compliance stemming from limitations in antipsychotic treatments. Antipsychotics are pharmacological therapies used to manage psychotic disorders, addressing…	antipsychotics; drug delivery system; formulation development; intranasal	antidepressant agent; benzodiazepine; chitosan; chlorpromazine; citalopram; clozapine; diazepam; dopamine; dopamine receptor stimulating agent; duloxetine; escitalopram; eudragit; gellan; haloperidol; liposome; lorazepam; naloxone; nanocarrier; nanogel; neuroleptic agent; olanzapine; paliperidone; paroxetine; pectin; polycaprolactone; polymer; quetiapine; risperidone; solid lipid nanoparticle; te…		benzodiazepine, 12794-10-4; chitosan, 9012-76-4; chlorpromazine, 50-53-3, 69-09-0; citalopram, 59729-33-8, 59729-32-7, 85118-27-0; clozapine, 5786-21-0; diazepam, 439-14-5, 11100-37-1, 53320-84-6; dopamine, 51-61-6, 62-31-7; duloxetine, 116539-59-4, 136434-34-9, 959392-22-4; escitalopram, 128196-01-0, 219861-08-2; eudragit, 24938-16-7, 51822-44-7, 9065-11-6, 9010-88-2; gellan, 71010-52-1; haloper…	valtoco		Universitas Sebelas Maret, UNS, (194.2/UN27.22/PT.01.03/2024)	Gratitude is expressed to Universitas Sebelas Maret for providing financial through Research Group Grant (HGR) in 2024, under contract No. 194.2/UN27.22/PT.01.03/2024.	Waller H, Freeman D, Jolley S, Dunn G, Garety P., Targeting reasoning biases in delusions: A pilot study of the Maudsley Review Training Programme for individuals with persistent, high conviction delusions, Journal of Behavior Therapy and Experimental Psychiatry, 42, 3, pp. 414-421, (2011); Calabrese J, Al Khalili Y., Psychosis, StatPearls, (2023); Bergonzi MC, Bilia AR, Landucci E., Applications…	A. Ainurofiq; Department of Pharmacy, Sebelas Maret University, Surakarta City, Ir. Sutami 36A, 57126, Indonesia; email: rofiq@mipa.uns.ac.id		Dr. Yashwant Research Labs Pvt. Ltd.						09754415				English	Int. J. Drug Deliv. Technol.	Article	Final	All Open Access; Bronze Open Access	Scopus	2-s2.0-85216297530
Farag M.M.; El-Nassan H.B.; Merey H.A.; Eltanany B.M.; Galal M.M.; Wadie W.; El-Tanbouly D.M.; Khattab M.A.; Rashed L.A.; ElMeshad A.N.	Farag, Michael M. (57197787108); El-Nassan, Hala Bakr (36468138100); Merey, Hanan A. (55071072500); Eltanany, Basma Mohamed (57196477994); Galal, Maha Mohammed (57201393433); Wadie, Walaa (55206988600); El-Tanbouly, Dalia M. (56798394000); Khattab, Mohamed A. (57204896154); Rashed, Laila Ahmed (55801841100); ElMeshad, Aliaa Nabil (36612873600)	57197787108; 36468138100; 55071072500; 57196477994; 57201393433; 55206988600; 56798394000; 57204896154; 55801841100; 36612873600	Comparative pharmacodynamic study delineating the efficacy of amantadine loaded nano-emulsified organogel via intranasal versus transdermal route in rotenone-induced Parkinson's disease rat model	2023	Journal of Drug Delivery Science and Technology	86		104765				11	10.1016/j.jddst.2023.104765	https://www.scopus.com/inward/record.uri?eid=2-s2.0-85166350939&doi=10.1016%2fj.jddst.2023.104765&partnerID=40&md5=21be7bb14fd9dfbd80631d321c281ae6	Department of Pharmaceutics and Industrial Pharmacy, Faculty of Pharmacy, Cairo University, Cairo, 11562, Egypt; Department of Pharmaceutical Organic Chemistry, Faculty of Pharmacy, Cairo University, Cairo, 11562, Egypt; Department of Analytical Chemistry, Faculty of Pharmacy, Cairo University, Cairo, 11562, Egypt; Department of Analytical Chemistry, Faculty of Pharmacy, October University, Egypt…	Farag M.M., Department of Pharmaceutics and Industrial Pharmacy, Faculty of Pharmacy, Cairo University, Cairo, 11562, Egypt; El-Nassan H.B., Department of Pharmaceutical Organic Chemistry, Faculty of Pharmacy, Cairo University, Cairo, 11562, Egypt; Merey H.A., Department of Analytical Chemistry, Faculty of Pharmacy, Cairo University, Cairo, 11562, Egypt, Department of Analytical Chemistry, Facult…	Owing to the dysphagia and gastroparesis in patients concomitant with Parkinson's disease (PD), oral amantadine (AMT) medications are susceptible to poor bioavailability and clinical outcomes. A self-given delivery system controlling the release of AMT is sought to attain high patient compliance and enhanced therapeutic effect. This work focuses on the synthesis of a new potent low-molecular weig…	Amantadine hydrochloride; Intranasal; Nano-emulsion; Organogelator; Parkinson's disease; Transdermal	amantadine; brain derived neurotrophic factor; dopamine; ester derivative; glial cell line derived neurotrophic factor; organogel; rotenone; sesame seed oil; adult; amino acid synthesis; animal experiment; animal model; animal tissue; Article; comparative study; concentration (parameter); controlled study; corpus striatum; dispersity; dopaminergic nerve cell; drug dosage form comparison; drug eff…		amantadine, 665-66-7, 768-94-5; brain derived neurotrophic factor, 218441-99-7; dopamine, 51-61-6, 62-31-7; rotenone, 83-79-4; sesame seed oil, 8008-74-0					Alexander G.E., Biology of Parkinson's disease: pathogenesis and pathophysiology of a multisystem neurodegenerative disorder, Dialogues Clin. Neurosci., (2022); Mullin S., Schapira A.H., Pathogenic mechanisms of neurodegeneration in Parkinson disease, Neurol. Clin., 33, 1, pp. 1-17, (2015); Jenner P., Wearing off, dyskinesia, and the use of continuous drug delivery in Parkinson's disease, Neurol.…	M.M. Farag; Department of Pharmaceutics and Industrial Pharmacy, Faculty of Pharmacy, Cairo University, Cairo, Kasr Al-Aini street, PO 11562, Egypt; email: dr.michaelfarag@gmail.com		Editions de Sante						17732247		JDDSA		English	J. Drug Deliv. Sci. Technol.	Article	Final		Scopus	2-s2.0-85166350939
Nair A.B.; Chaudhary S.; Jacob S.; Patel D.; Shinu P.; Shah H.; Chaudhary A.; Aldhubiab B.; Almuqbil R.M.; Alnaim A.S.; Alqattan F.; Shah J.	Nair, Anroop B. (57195713288); Chaudhary, Sunita (57196712220); Jacob, Shery (22979607100); Patel, Dhwani (58726552600); Shinu, Pottathil (50263103200); Shah, Hiral (57206247526); Chaudhary, Ankit (36170498300); Aldhubiab, Bandar (55358561600); Almuqbil, Rashed M. (57216805125); Alnaim, Ahmed S. (57475896700); Alqattan, Fatemah (58118030200); Shah, Jigar (57199427350)	57195713288; 57196712220; 22979607100; 58726552600; 50263103200; 57206247526; 36170498300; 55358561600; 57216805125; 57475896700; 58118030200; 57199427350	Intranasal Administration of Dolutegravir-Loaded Nanoemulsion-Based In Situ Gel for Enhanced Bioavailability and Direct Brain Targeting	2023	Gels	9	2	130				17	10.3390/gels9020130	https://www.scopus.com/inward/record.uri?eid=2-s2.0-85148911362&doi=10.3390%2fgels9020130&partnerID=40&md5=e4240a85bad832f29662a4e55a723f99	Department of Pharmaceutical Sciences, College of Clinical Pharmacy, King Faisal University, Al-Ahsa, 31982, Saudi Arabia; Department of Pharmaceutics, Arihant School of Pharmacy & BRI, Adalaj, Gandhinagar, 382421, India; Department of Pharmaceutical Sciences, College of Pharmacy, Gulf Medical University, Ajman, 4184, United Arab Emirates; Department of Biomedical Sciences, College of Clinical Ph…	Nair A.B., Department of Pharmaceutical Sciences, College of Clinical Pharmacy, King Faisal University, Al-Ahsa, 31982, Saudi Arabia; Chaudhary S., Department of Pharmaceutics, Arihant School of Pharmacy & BRI, Adalaj, Gandhinagar, 382421, India; Jacob S., Department of Pharmaceutical Sciences, College of Pharmacy, Gulf Medical University, Ajman, 4184, United Arab Emirates; Patel D., Department o…	Dolutegravir’s therapeutic effectiveness in the management of neuroAIDS is mainly limited by its failure to cross the blood–brain barrier. However, lipid-based nanovesicles such as nanoemulsions have demonstrated their potential for the brain targeting of various drugs by intranasal delivery. Thus, the purpose of this study was to develop a Dolutegravir-loaded nanoemulsion-based in situ gel and e…	brain targeting; Dolutegravir; mucoadhesive; nanoemulsion; nasal in situ gel; NeuroAIDS; optimization						Vice-Presidency for Graduate Studies and Scientific Research; Deanship of Scientific Research, King Saud University; King Faisal University, KFU, (GRANT2672); King Faisal University, KFU	Funding text 1: The authors acknowledge the Deanship of Scientific Research, Vice-Presidency for Graduate Studies and Scientific Research, King Faisal University for the support. ; Funding text 2: This research was supported through the Ambitious Researcher Track by the Deanship of Scientific Research, Vice-Presidency for Graduate Studies and Scientific Research, King Faisal University, Saudi Ara…	Arum C., Fraser H., Artenie A.A., Bivegete S., Trickey A., Alary M., Astemborski J., Iversen J., Lim A.G., MacGregor L., Et al., Homelessness, unstable housing, and risk of HIV and hepatitis C virus acquisition among people who inject drugs: A systematic review and meta-analysis, Lancet Public Health, 6, pp. e309-e323, (2021); Buttiker P., Stefano G.B., Weissenberger S., Ptacek R., Anders M., Rab…	A.B. Nair; Department of Pharmaceutical Sciences, College of Clinical Pharmacy, King Faisal University, Al-Ahsa, 31982, Saudi Arabia; email: anair@kfu.edu.sa; J. Shah; Department of Pharmaceutics, Institute of Pharmacy, Nirma University, Ahmedabad, 382481, India; email: jigsh12@gmail.com		MDPI						23102861				English	Gels	Article	Final	All Open Access; Gold Open Access; Green Open Access	Scopus	2-s2.0-85148911362
Okmen Altas B.; Kalaycioglu G.D.; Lifshiz-Simon S.; Talmon Y.; Aydogan N.	Okmen Altas, Burcu (58549109200); Kalaycioglu, Gokce Dicle (57188623040); Lifshiz-Simon, Sapir (58132534100); Talmon, Yeshayahu (7004915428); Aydogan, Nihal (6602918178)	58549109200; 57188623040; 58132534100; 7004915428; 6602918178	Tadpole-Like Anisotropic Polymer/Lipid Janus Nanoparticles for Nose-to-Brain Drug Delivery: Importance of Geometry, Elasticity on Mucus-Penetration Ability	2024	Molecular Pharmaceutics	21	2		633	650	17	9	10.1021/acs.molpharmaceut.3c00773	https://www.scopus.com/inward/record.uri?eid=2-s2.0-85181804623&doi=10.1021%2facs.molpharmaceut.3c00773&partnerID=40&md5=520eb94a6b80aada6ecf1d4cc53cbaa1	Department of Chemical Engineering, Hacettepe University, Beytepe, Ankara, 06800, Türkiye; Department of Chemical Engineering, The Russell Berrie Nanotechnology Institute (RBNI), Technion-Israel Institute of Technology, Haifa, 3200003, Israel	Okmen Altas B., Department of Chemical Engineering, Hacettepe University, Beytepe, Ankara, 06800, Türkiye; Kalaycioglu G.D., Department of Chemical Engineering, Hacettepe University, Beytepe, Ankara, 06800, Türkiye; Lifshiz-Simon S., Department of Chemical Engineering, The Russell Berrie Nanotechnology Institute (RBNI), Technion-Israel Institute of Technology, Haifa, 3200003, Israel; Talmon Y., D…	Asymmetric geometry (aspect ratio >1), moderate stiffness (i.e., semielasticity), large surface area, and low mucoadhesion of nanoparticles are the main features to reach the brain by penetrating across the nasal mucosa. Herein, a new application has been presented for the use of multifunctional Janus nanoparticles (JNPs) with controllable geometry and size as a nose-to-brain (N2B) delivery syste…	anisotropic geometry; dual-drug delivery; elasticity; Janus particles; mucus penetration; nose-to-brain delivery	Animals; Brain; Drug Delivery Systems; Elasticity; Larva; Lipids; Liposomes; Mucus; Multifunctional Nanoparticles; Nanoparticles; Nasal Mucosa; Polymers; fluorescent dye; glycerol palmitostearate; hemoglobin; hydrogel; methylene blue; mucin; multifunctional nanoparticle; nanocarrier; polycaprolactone; resveratrol; rhodamine B; solid lipid nanoparticle; stearic acid; lipid; Lipid Nanoparticles; li…		glycerol palmitostearate, 29593-61-1; hemoglobin, 9008-02-0; methylene blue, 61-73-4; polycaprolactone, 24980-41-4, 25248-42-4; resveratrol, 501-36-0; rhodamine B, 81-88-9; stearic acid, 57-11-4, 646-29-7; lipid, 66455-18-3; Lipid Nanoparticles, ; Lipids, ; Liposomes, ; Polymers,					Boyuklieva R., Pilicheva B., Micro- and Nanosized Carriers for Nose-to-Brain Drug Delivery in Neurodegenerative Disorders, Biomedicines, 10, 7, (2022); Bonthagarala B., Harini A.L., Dasari V., Nasal Drug Delivery: A Potential Route for Brain Targetting, Int. J. Adv. Sci. Res., 1, 2, pp. 65-70, (2015); Sorrentino A., Cataldo A., Curatolo R., Tagliatesta P., Mosca L., Bellucci S., Novel optimized b…	N. Aydogan; Department of Chemical Engineering, Hacettepe University, Ankara, Beytepe, 06800, Türkiye; email: anihal@hacettepe.edu.tr		American Chemical Society						15438384		MPOHB	38164788	English	Mol. Pharm.	Article	Final		Scopus	2-s2.0-85181804623
Nemade S.M.; Kakad S.P.; Kshirsagar S.J.; Padole T.R.	Nemade, S.M. (57980502700); Kakad, S.P. (57221919956); Kshirsagar, S.J. (35113362600); Padole, T.R. (57979199100)	57980502700; 57221919956; 35113362600; 57979199100	Development of nanoemulsion of antiviral drug for brain targeting in the treatment of neuro-AIDS	2022	Beni-Suef University Journal of Basic and Applied Sciences	11	1	138				6	10.1186/s43088-022-00319-8	https://www.scopus.com/inward/record.uri?eid=2-s2.0-85142474632&doi=10.1186%2fs43088-022-00319-8&partnerID=40&md5=e6b07d6131d8b1f71274421be3a264a9	Department of Quality Assurance Techniques, MET’s Institute of Pharmacy, BKC, Adgaon, Maharashtra, Nashik, 422003, India; Department of Pharmaceutics, MET’s Institute of Pharmacy, BKC, Adgaon, Maharashtra, Nashik, 422002, India; Department of Pharmaceutics, MET’s Institute of Pharmacy, BKC, Adgaon, Maharashtra, Nashik, 422003, India	Nemade S.M., Department of Quality Assurance Techniques, MET’s Institute of Pharmacy, BKC, Adgaon, Maharashtra, Nashik, 422003, India; Kakad S.P., Department of Pharmaceutics, MET’s Institute of Pharmacy, BKC, Adgaon, Maharashtra, Nashik, 422002, India; Kshirsagar S.J., Department of Pharmaceutics, MET’s Institute of Pharmacy, BKC, Adgaon, Maharashtra, Nashik, 422003, India; Padole T.R., Departme…	Background: Delivery of drugs via the nasal route directly to the brain utilizing the olfactory pathway is purportedly known to be a more efficient method to deliver neuro-therapeutics to the brain by circumventing the BBB, thereby increasing the bioavailability of these drugs in the brain. The main objective of the project work is to improve the bioavailability of the antiretroviral drug and to …	Antiretroviral therapy; Cytotoxicity study; Ex vivo diffusion study; Nanoemulsion; Nose-to-brain delivery						Mylan Pharmaceuticals Limited	We sincerely thank AISSMS College of Pharmacy, Pune, for providing us the facilities for carrying out research work. We also thank Mylan Pharmaceuticals Limited, Sinnar, for providing tenofovir disoproxil fumarate as a gift sample.	Erdo F., Bors L.A., Farkas D., Bajza A., Gizurarson S., Evaluation of intranasal delivery route of drug administration for brain targeting, Brain Res Bull, 143, pp. 155-170, (2018); Kakad S., Kshirsagar S., Nose to brain delivery of Efavirenz nano suspension for effective neuro AIDS therapy: In-vitro, in-vivo and pharmacokinetic assessment, Heliyon, (2021); Kaul M., Garden G.A., Lipton S.A., Path…	S.P. Kakad; Department of Pharmaceutics, MET’s Institute of Pharmacy, Nashik, BKC, Adgaon, Maharashtra, 422002, India; email: smitadarade87@gmail.com		Springer Science and Business Media Deutschland GmbH						23148535				English	Beni-Suef. Univ. J. Basic. Appl. Sci.	Article	Final	All Open Access; Gold Open Access	Scopus	2-s2.0-85142474632
Shrivas M.; Khunt D.; Shrivas M.; Misra M.	Shrivas, Meenakshee (57209142295); Khunt, Dignesh (55504094700); Shrivas, Meera (57209142296); Misra, Manju (37009753200)	57209142295; 55504094700; 57209142296; 37009753200	Studies on pomegranate seed oil enriched galantamine hydrobromide microemulsion: formulation, in vitro antioxidant and neuroprotective potential	2023	Pharmaceutical Development and Technology	28	2		153	163	10	3	10.1080/10837450.2023.2171433	https://www.scopus.com/inward/record.uri?eid=2-s2.0-85147449171&doi=10.1080%2f10837450.2023.2171433&partnerID=40&md5=627a8fc869d687b22ede6244faa4e56b	Department of Pharmaceutics, NIPER-Ahmedabad, Gandhinagar, India; Graduate School of Pharmacy, Gujarat Technical University, Gujarat, Gandhinagar, India; Department Pharmaceutical Analysis, NIPER-Ahmedabad, Gandhinagar, India	Shrivas M., Department of Pharmaceutics, NIPER-Ahmedabad, Gandhinagar, India; Khunt D., Department of Pharmaceutics, NIPER-Ahmedabad, Gandhinagar, India, Graduate School of Pharmacy, Gujarat Technical University, Gujarat, Gandhinagar, India; Shrivas M., Department Pharmaceutical Analysis, NIPER-Ahmedabad, Gandhinagar, India; Misra M., Graduate School of Pharmacy, Gujarat Technical University, Guj…	Pomegranate seed oil with its high levels of phenolic compounds is known to exhibit neuroprotective effects. Delivering hydrophilic drugs to the brain is challenging since blood–brain barrier allows only a few lipophilic molecules into the brain, thus posing an additional barrier for drug delivery to the brain in conditions like Alzheimer’s. The present study focuses on the preparation of the sta…	Alzheimer’s disease; antioxidant activity; galantamine hydrobromide; intranasal delivery; microemulsion; pomegranate seed oil	Amyloid beta-Peptides; Antioxidants; Emulsions; Galantamine; Plant Oils; Pomegranate; adjuvant; amyloid beta protein[1-42]; antioxidant; galantamine; oligomer; pomegranate seed oil; unclassified drug; vegetable oil; amyloid beta protein; antioxidant; galantamine; vegetable oil; Alzheimer disease; analytic method; animal tissue; antioxidant activity; Article; controlled study; cytotoxicity; differ…		galantamine, 1953-04-4, 357-70-0; amyloid beta protein, 109770-29-8; Amyloid beta-Peptides, ; Antioxidants, ; Emulsions, ; Galantamine, ; Plant Oils,	Agilent 1260, Agilent, United States; Evolution 300, Madison, United States	Agilent, United States; Madison, United States	Ministry of Chemicals and Fertilizer; Department of Science and Technology, Ministry of Science and Technology, India, डीएसटी; Science and Engineering Research Board, SERB, (EMR/2016/007966/HS, IFA-LSBM-13); Science and Engineering Research Board, SERB	The corresponding author would like to thank, the Department of Science and Technology and SERB [INSPIRE Grant No: IFA-LSBM-13 and EMR/2016/007966/HS] for project funds. All other authors are grateful to the Ministry of Chemicals and Fertilizer for providing fellowship.	Acharya S.P., Pundarikakshudu K., Panchal A., Lalwani A., Preparation and evaluation of transnasal microemulsion of carbamazepine, Asian J Pharm Sci, 8, 1, pp. 64-70, (2013); Aruna P., Venkataramanamma D., Singh A.K., Singh R.P., Health benefits of punicic acid: a review, Compr Rev Food Sci Food Saf, 15, 1, pp. 16-27, (2016); Badea G., Lacatusu I., Badea N., Ott C., Meghea A., Use of various vege…	M. Misra; Gujarat Technical university, Gandhinagar, Gandhinagar Campus, Nr. Government Polytechnic K-6 Circle, E-4 Electronic Estate G.I.D.C, Sector–26, Gujarat, 382028, India; email: mmisraniper@yahoo.com		Taylor and Francis Ltd.						10837450		PDTEF	36662596	English	Pharm. Dev. Technol.	Article	Final		Scopus	2-s2.0-85147449171
Challener C.A.	Challener, Cynthia A. (6701915615)	6701915615	Overcoming the Poor Solubility of Cannabinoids	2023	Pharmaceutical Technology	47	6		19	20and23	2004	0		https://www.scopus.com/inward/record.uri?eid=2-s2.0-85172284822&partnerID=40&md5=80f753337965e439d623902c1197953e			Nanotech-based delivery technologies are receiving significant attention. © 2023, UBM Medica Healthcare Publications. All rights reserved.		Drug products; cannabinoid; dronabinol; lipid nanoparticle; messenger RNA; polymer nanoparticle; Cannabinoids; Poor solubilities; absorption; Article; artificial intelligence; buccal drug administration; dietary supplement; environmental monitoring; first pass effect; intranasal drug administration; lipophilicity; nanoemulsion; particle size; water solubility; Medicine		dronabinol, 1972-08-3, 7663-50-5					Woodcock J., FDA Concludes that Existing Regulatory Frameworks for Foods and Supplements are Not Appropriate for Cannabidiol, Will Work with Congress on a New Way Forward, FDA Statement, (2023); Stella B., Et al., Cannabinoid Formulations and Delivery Systems: Current and Future Options to Treat Pain, Drugs, 81, 13, pp. 1513-1557, (2021); Tijani A. O., Et al., Delivering Therapeutic Cannabinoids …			UBM Medica Healthcare Publications						15432521		PTECD		English	Pharm. Technol. (PT)(North America)	Article	Final		Scopus	2-s2.0-85172284822
Potdar M.B.; Jain N.K.; Patil K.D.; Goyal Y.S.	Potdar, Mrugendra Bhojraj (57440044900); Jain, Neetesh Kumar (57213009433); Patil, Kiran Dayaram (57225409643); Goyal, Yogeeta Sameer (57901279500)	57440044900; 57213009433; 57225409643; 57901279500	Development of Carmustine Loaded PLGA-PEG Conjugates for Nose to Brain Targeting	2022	Indian Journal of Pharmaceutical Education and Research	56	4		1076	1082	6	3	10.5530/ijper.56.4.188	https://www.scopus.com/inward/record.uri?eid=2-s2.0-85138539982&doi=10.5530%2fijper.56.4.188&partnerID=40&md5=46372b26b351873846385633b7e44736	Department of Pharmaceutics, Oriental University, Madhya Pradesh, Indore, India; Faculty of Pharmacy, Department of Pharmacology, Oriental University, Madhya Pradesh, Indore, India; Department of Pharmaceutics, SVKM’s Institute of Pharmacy, Maharashtra, Dhule, India	Potdar M.B., Department of Pharmaceutics, Oriental University, Madhya Pradesh, Indore, India, Department of Pharmaceutics, SVKM’s Institute of Pharmacy, Maharashtra, Dhule, India; Jain N.K., Faculty of Pharmacy, Department of Pharmacology, Oriental University, Madhya Pradesh, Indore, India; Patil K.D., Department of Pharmaceutics, SVKM’s Institute of Pharmacy, Maharashtra, Dhule, India; Goyal Y.S…	Intranasal drug delivery is a promising route for drug delivery directly to the brain for acute or chronic treatments. A direct route to the brain offers a rapid approach to delivering drugs to the central nervous system without using the parenteral route. Carmustine is a nitrosourea used to treat brain tumors, multiple myeloma, lymphoma, and Hodgkin’s disease but its use is limited by a very lit…	Carmustine; Emulsification Solvent; Evaporation Method; Nanoparticles; Nose-to-Brain delivery	carmustine; carmustine loaded polyglactin macrogol nanoparticle; copolymer; macrogol; nanoparticle; polyglactin; unclassified drug; area under the curve; Article; blood brain barrier; concentration (parameter); dispersity; drug bioavailability; drug conjugation; drug delivery system; drug diffusion; drug encapsulation efficiency; drug formulation; drug half life; drug loading capacity; drug penet…		carmustine, 154-93-8; macrogol, 25322-68-3; polyglactin, 26780-50-7, 34346-01-5	Nano ZS 90, Malvern, United Kingdom	Malvern, United Kingdom			Neurological Disorders public health challenges, (2006); Musumeci T, Ventura CA, Giannone I, Ruozi B, Montenegro L, Pignatello R, Et al., PLA/PLGA nanoparticles for sustained release of docetaxel, Int J Pharm, 325, 1-2, pp. 172-179, (2006); Mazumder S., Synthesis and characterization of drug-containing, polysaccharide-based nanoparticles for applications in oral drug delivery, (2013); Lotfipour F…	M.B. Potdar; Department of Pharmaceutics, Oriental University, Indore, Madhya Pradesh, India; email: mrugen.potdar@gmail.com		Association of Pharmaceutical Teachers of India						00195464				English	Indian J. Pharm. Educ. Res.	Article	Final	All Open Access; Hybrid Gold Open Access	Scopus	2-s2.0-85138539982
Michels L.R.; Fachel F.N.S.; Schuh R.S.; Azambuja J.H.; de Souza P.O.; Gelsleichter N.E.; Lenz G.S.; Visioli F.; Braganhol E.; Teixeira H.F.	Michels, Luana Roberta (57147290900); Fachel, Flávia Nathiely Silveira (57194233429); Schuh, Roselena Silvestri (23969201500); Azambuja, Juliana Hofstätter (55942805000); de Souza, Priscila Oliveira (57193112040); Gelsleichter, Nicolly Espindola (57203534711); Lenz, Gabriela Spies (57219391911); Visioli, Fernanda (23010646900); Braganhol, Elizandra (6505985372); Teixeira, Helder Ferreira (7003981…	57147290900; 57194233429; 23969201500; 55942805000; 57193112040; 57203534711; 57219391911; 23010646900; 6505985372; 7003981259	Nasal administration of a temozolomide-loaded thermoresponsive nanoemulsion reduces tumor growth in a preclinical glioblastoma model	2023	Journal of Controlled Release	355			343	357	14	27	10.1016/j.jconrel.2023.01.070	https://www.scopus.com/inward/record.uri?eid=2-s2.0-85147736318&doi=10.1016%2fj.jconrel.2023.01.070&partnerID=40&md5=78e2cb6cedd2cc436b879891a3b6513f	Programa de Pós-Graduação em Ciências Farmacêuticas, Faculdade de Farmácia, Universidade Federal do Rio Grande do Sul (UFRGS), Av. Ipiranga, 2752, 90.610-000, RS, Porto Alegre, Brazil; Programa de Pós-Graduação em Biociências, Universidade Federal de Ciências da Saúde de Porto Alegre (UFCSPA), R. Sarmento Leite, 245, 90.050-170, RS, Porto Alegre, Brazil; Programa de Pós-Graduação em Odontologia, …	Michels L.R., Programa de Pós-Graduação em Ciências Farmacêuticas, Faculdade de Farmácia, Universidade Federal do Rio Grande do Sul (UFRGS), Av. Ipiranga, 2752, 90.610-000, RS, Porto Alegre, Brazil; Fachel F.N.S., Programa de Pós-Graduação em Ciências Farmacêuticas, Faculdade de Farmácia, Universidade Federal do Rio Grande do Sul (UFRGS), Av. Ipiranga, 2752, 90.610-000, RS, Porto Alegre, Brazil; …	Glioblastoma (GB) is the worst and most common primary brain tumor. Temozolomide (TMZ), an alkylating agent, is widely used for treating primary and recurrent high-grade gliomas. However, at least 50% of TMZ treated patients do not respond to TMZ and the development of chemoresistance is a major problem. Here, we designed a lipid nanoemulsion containing a thermoresponsive polymer (poloxamer 407) …	Glioblastoma; Nanoemulsions; Nasal route; Poloxamer 407; Temozolomide	Administration, Intranasal; Animals; Antineoplastic Agents, Alkylating; Brain Neoplasms; Cell Line, Tumor; Glioblastoma; Poloxamer; Rats; Swine; Temozolomide; Patient treatment; Tumors; ketamine; lipid emulsion; poloxamer; temozolomide; xylazine; alkylating agent; poloxamer; temozolomide; Alkylating agents; Glioblastomas; Nanoemulsion; Nasal administration; Nasal routes; Poloxamer 407; Primary br…		ketamine, 1867-66-9, 6740-88-1, 81771-21-3; poloxamer, 9003-11-6; temozolomide, 85622-93-1; xylazine, 23076-35-9, 7361-61-7; Antineoplastic Agents, Alkylating, ; Poloxamer, ; Temozolomide,			Coordenação de Aperfeiçoamento de Pessoal de Nível Superior, CAPES; Conselho Nacional de Desenvolvimento Científico e Tecnológico, CNPq, (310846/2014-5, 316794/2021-0, 422298/2016-6); Conselho Nacional de Desenvolvimento Científico e Tecnológico, CNPq; Hospital de Clínicas de Porto Alegre, HCPA; Fundação de Amparo à Pesquisa do Estado do Rio Grande do Sul, FAPERGS, (16/2551-0000265-7, 16/2551-000…	Funding text 1: This article is dedicated to the memory of our dear collaborator Rosania Yang. Authors would like to thank the Conselho Nacional de Desenvolvimento Científico e Tecnológico (CNPq, 422298/2016-6; 310846/2014-5, 316794/2021-0), Coordenação de Aperfeiçoamento de Pessoal de Nível Superior (CAPES, Finance code 001), FIPE/HCPA, and Fundação de Amparo à Pesquisa do Estado do Rio Grande d…	Laws E.R., Shaffrey M.E., The inherent invasiveness of cerebral gliomas: implications for clinical management, Int. J. Dev. Neurosci., (1999); van Woensel M., Wauthoz N., Rosiere R., Amighi K., Mathieu V., Lefranc F., van Gool S.W., de Vleeschouwer S., Formulations for intranasal delivery of pharmacological agents to combat brain disease: a new opportunity to tackle GBM?, Cancers (Basel)., 5, pp.…	H.F. Teixeira; Faculdade de Farmácia, UFRGS, Porto Alegre, Av. Ipiranga, 2752, 90.610-000, RS, Brazil; email: helder.teixeira@ufrgs.br		Elsevier B.V.						01683659		JCREE	36731799	English	J. Control. Release	Article	Final		Scopus	2-s2.0-85147736318
Vaz G.R.; Carrasco M.C.F.; Batista M.M.; Barros P.A.B.; Oliveira M.D.C.; Muccillo-Baisch A.L.; Yurgel V.C.; Buttini F.; Soares F.A.A.; Cordeiro L.M.; Fachel F.; Teixeira H.F.; Bidone J.; de Oliveira P.D.; Sonvico F.; Dora C.L.	Vaz, Gustavo Richter (57007978600); Carrasco, Mariana Corrêa Falkembach (57195290703); Batista, Matheus Monteiro (57218872748); Barros, Paula Alice Bezerra (57218873144); Oliveira, Meliza da Conceição (57553510100); Muccillo-Baisch, Ana Luiza (12445335100); Yurgel, Virginia Campello (17344730700); Buttini, Francesca (6504484051); Soares, Félix Alexandre Antunes (7006778747); Cordeiro, Larissa Mar…	57007978600; 57195290703; 57218872748; 57218873144; 57553510100; 12445335100; 17344730700; 6504484051; 7006778747; 57198343046; 57194233429; 7003981259; 24170939500; 56034456300; 8894971100; 23987493000	Curcumin and Quercetin-Loaded Lipid Nanocarriers: Development of Omega-3 Mucoadhesive Nanoemulsions for Intranasal Administration	2022	Nanomaterials	12	7	1073				20	10.3390/nano12071073	https://www.scopus.com/inward/record.uri?eid=2-s2.0-85127089319&doi=10.3390%2fnano12071073&partnerID=40&md5=7458908076f4d5abc9b4f3ddd406f3b7	Graduate Program in Health Sciences, Federal University of Rio Grande, Rio Grande, 96203-900, Brazil; Food and Drug Department, University of Parma, Parma, 43124, Italy; Graduate Program in Biological Sciences, Federal University of Santa Maria, Santa Maria, 97105-900, Brazil; Graduate Program in Pharmaceutical Sciences, Federal University of Rio Grande do Sul, Porto Alegre, 90610-000, Brazil; Ce…	Vaz G.R., Graduate Program in Health Sciences, Federal University of Rio Grande, Rio Grande, 96203-900, Brazil; Carrasco M.C.F., Graduate Program in Health Sciences, Federal University of Rio Grande, Rio Grande, 96203-900, Brazil; Batista M.M., Graduate Program in Health Sciences, Federal University of Rio Grande, Rio Grande, 96203-900, Brazil; Barros P.A.B., Graduate Program in Health Sciences, …	Curcumin (CUR) and quercetin (QU) are potential compounds for treatment of brain diseases such as neurodegenerative diseases (ND) because of their anti-inflammatory and antioxidant properties. However, low water solubility and poor bioavailability hinder their clinical use. In this context, nanotechnology arises as a strategy to overcome biopharmaceutical issues. In this work, we develop, charact…	curcumin; intranasal administration; nanoemulsions; quercetin; toxicity						Brazilian Council of Research and Development; FURG; University of Rio Grande; Coordenação de Aperfeiçoamento de Pessoal de Nível Superior, CAPES, (88881.189309/2018-01); Coordenação de Aperfeiçoamento de Pessoal de Nível Superior, CAPES; Conselho Nacional de Desenvolvimento Científico e Tecnológico, CNPq; Universidade Federal do Rio Grande do Sul, UFRGS	Funding text 1: Funding: This study was financed in part by the Coordenação de Aperfeiçoamento de Pessoal de Nível Superior—Brasil (CAPES) Finance Code 001. Grant number 88881.189309/2018-01.; Funding text 2: Acknowledgments: The authors thank CNPq (Brazilian Council of Research and Development), and the University of Rio Grande (FURG) for the scholarship of the undergraduate students, the Integr…	Amit T., Avramovich-Tirosh Y., Youdim M.B., Mandel S., Targeting multiple Alzheimer’s disease etiologies with multimodal neuroprotective and neurorestorative iron chelators, FASEB J, 5, pp. 1296-1305, (2008); Li Q., Zhao H.F., Zhang Z.F., Liu Z.G., Pei X.R., Wang J.B., Li Y., Long-term green tea catechin administration prevents spatial learning and memory impairment in senescence-accelerated mous…	C.L. Dora; Graduate Program in Health Sciences, Federal University of Rio Grande, Rio Grande, 96203-900, Brazil; email: cristianadora@gmail.com		MDPI						20794991				English	Nanomaterials	Article	Final	All Open Access; Gold Open Access; Green Open Access	Scopus	2-s2.0-85127089319
Pires P.C.; Fernandes M.; Nina F.; Gama F.; Gomes M.F.; Rodrigues L.E.; Meirinho S.; Silvestre S.; Alves G.; Santos A.O.	Pires, Patrícia C. (57225347289); Fernandes, Mariana (57196602899); Nina, Francisca (58514728000); Gama, Francisco (57888082400); Gomes, Maria F. (58515170500); Rodrigues, Lina E. (58515170600); Meirinho, Sara (57202604032); Silvestre, Samuel (8234535800); Alves, Gilberto (57192643826); Santos, Adriana O. (14049212000)	57225347289; 57196602899; 58514728000; 57888082400; 58515170500; 58515170600; 57202604032; 8234535800; 57192643826; 14049212000	Innovative Aqueous Nanoemulsion Prepared by Phase Inversion Emulsification with Exceptional Homogeneity	2023	Pharmaceutics	15	7	1878				9	10.3390/pharmaceutics15071878	https://www.scopus.com/inward/record.uri?eid=2-s2.0-85166282334&doi=10.3390%2fpharmaceutics15071878&partnerID=40&md5=4cde00e141047f3cddb3ad4a63bb22a5	CICS-UBI—Health Sciences Research Centre, University of Beira Interior, Av. Infante D. Henrique, Covilhã, 6200-506, Portugal; Department of Pharmaceutical Technology, Faculty of Pharmacy, University of Coimbra, Coimbra, 3000-548, Portugal; Associated Laboratory for Green Chemistry (LAQV) of the Network of Chemistry and Technology (REQUIMTE), Faculty of Pharmacy, University of Coimbra, Coimbra, 30…	Pires P.C., CICS-UBI—Health Sciences Research Centre, University of Beira Interior, Av. Infante D. Henrique, Covilhã, 6200-506, Portugal, Department of Pharmaceutical Technology, Faculty of Pharmacy, University of Coimbra, Coimbra, 3000-548, Portugal, Associated Laboratory for Green Chemistry (LAQV) of the Network of Chemistry and Technology (REQUIMTE), Faculty of Pharmacy, University of Coimbra,…	Formulating low-solubility or low-permeability drugs is a challenge, particularly with the low administration volumes required in intranasal drug delivery. Nanoemulsions (NE) can solve both issues, but their production and physical stability can be challenging, particularly when a high proportion of lipids is necessary. Hence, the aim of the present work was to develop a NE with good solubilizati…	homogenous; intranasal; low energy; nanoemulsion; phase inversion; propylene glycol monocaprylate type II	fosphenytoin sodium; lipid; propylene glycol; simvastatin; adult; animal experiment; animal tissue; aqueous solution; Article; controlled study; drug absorption; drug cytotoxicity; drug formulation; drug penetration; drug release; drug solubility; energy; human; human cell; hydrophilicity; infant; lipophilicity; mouse; nanoemulsion; nonhuman; particle size; phase inversion; phase transition; skin…		fosphenytoin sodium, 92134-98-0; lipid, 66455-18-3; propylene glycol, 57-55-6; simvastatin, 79902-63-9			European Regional Development Fund, ERDF; Regional Operational Program of the Center, (CENTRO-01-0145-FEDER-181231, CENTRO-01-0145-FEDER-000013, Centro2020); Fundação para a Ciência e a Tecnologia, FCT, (SFRH/BD/136028/2018); Fundação para a Ciência e a Tecnologia, FCT; Portuguese State Budget, (UIDB/00709/2020, UIDP/00709/2020)	This research was funded by Funda\u00E7\u00E3o para a Ci\u00EAncia e a Tecnologia (FCT), through funds from the Portuguese State Budget (grant numbers UIDB/00709/2020, UIDP/00709/2020), and by the European Regional Development Fund, under the Portugal 2020 Program, through the Regional Operational Program of the Center (Centro2020), (CENTRO-01-0145-FEDER-000013 and CENTRO-01-0145-FEDER-181231). S…	Elhassan E., Devnarain N., Mohammed M., Govender T., Omolo C.A., Engineering Hybrid Nanosystems for Efficient and Targeted Delivery against Bacterial Infections, J. Control. Release, 351, pp. 598-622, (2022); Li C., Wang Z., Lei H., Zhang D., Recent Progress in Nanotechnology-Based Drug Carriers for Resveratrol Delivery, Drug Delivery, 30, (2023); Pires P.C., Santos A.O., Nanosystems in Nose-to-B…	A.O. Santos; CICS-UBI—Health Sciences Research Centre, University of Beira Interior, Covilhã, Av. Infante D. Henrique, 6200-506, Portugal; email: asantos@fcsaude.ubi.pt		Multidisciplinary Digital Publishing Institute (MDPI)						19994923				English	Pharmaceutics	Article	Final	All Open Access; Gold Open Access; Green Open Access	Scopus	2-s2.0-85166282334
Gadhave D.; Gupta A.; Khot S.; Tagalpallewar A.; Kokare C.	Gadhave, D. (57205302325); Gupta, A. (57802715400); Khot, S. (57221048370); Tagalpallewar, A. (53871949400); Kokare, C. (6504716259)	57205302325; 57802715400; 57221048370; 53871949400; 6504716259	Nose-to-brain delivery of paliperidone palmitate poloxamer-guar gum nanogel: Formulation, optimization and pharmacological studies in rats; [Administration du nez au cerveau d'un nanogel de palmitate de palipéridone et de poloxamère-gomme de guar : formulation, optimisation et études pharmacologiques chez le rat]	2023	Annales Pharmaceutiques Francaises	81	2		315	333	18	17	10.1016/j.pharma.2022.08.010	https://www.scopus.com/inward/record.uri?eid=2-s2.0-85138081015&doi=10.1016%2fj.pharma.2022.08.010&partnerID=40&md5=907cb45a011a9b37fd1fe797a10e9e70	Department of Pharmaceutics, Sinhgad Technical Education Society's, Sinhgad Institute of Pharmacy (Affiliated to Savitribai Phule Pune University), Pune, Narhe, 411041, India; Department of Pharmaceutics, Dattakala Shikshan Sanstha's, Dattakala College of Pharmacy (Affiliated to Savitribai Phule Pune University), Swami Chincholi, Daund, Pune, 413130, India; School of Pharmacy, Department of Pharm…	Gadhave D., Department of Pharmaceutics, Sinhgad Technical Education Society's, Sinhgad Institute of Pharmacy (Affiliated to Savitribai Phule Pune University), Pune, Narhe, 411041, India, Department of Pharmaceutics, Dattakala Shikshan Sanstha's, Dattakala College of Pharmacy (Affiliated to Savitribai Phule Pune University), Swami Chincholi, Daund, Pune, 413130, India; Gupta A., Department of Pha…	Oral delivery of paliperidone palmitate (PPD), a potent antipsychotic agent, has been reported with a potential risk of very serious drug-induced adverse events such as tachycardia, hyperprolactinemia, sexual dysfunction, and neutropenia. Alternatively, the potential of nasal delivery has also been explored to treat CNS complications by delivering the medicines directly to the brain bypassing the…	Antipsychotic activity; Box-Behnken design; Guar gum; In-vivo safety evaluation.; Intranasal nanogel; Neutropenia	Animals; Brain; Drug Carriers; Drug Delivery Systems; Nanogels; Nanoparticles; Paliperidone Palmitate; Particle Size; Poloxamer; Rats; alcohol; gel; guar gum; nanocarrier; nanogel; nanoparticle; paliperidone; poloxamer; polysorbate 80; drug carrier; nanoparticle; paliperidone; polyethylene glycol polyethyleneimine nanogel; adult; agranulocytosis; akathisia; akinesia; animal behavior; animal exper…		alcohol, 64-17-5; guar gum, 9000-30-0; paliperidone, 144598-75-4, 199739-10-1; poloxamer, 9003-11-6; polysorbate 80, 8050-83-7, 9005-65-6; Drug Carriers, ; guar gum, ; Nanogels, ; Paliperidone Palmitate, ; Poloxamer, ; polyethylene glycol polyethyleneimine nanogel,			Glenmark Pharmaceuticals, GPL	Authors would like to thanks, Glenmark Pharmaceuticals, Mumbai, India for providing the gift sample of paliperidone palmitate. Authors also wish to thank Gattefosse Mumbai, India Pvt. Ltd. for receiving the gift samples of required ingredients and excipients.	Patel M.R., Patel R.B., Bhatt K.K., Patel B.G., Gaikwad R.V., Paliperidone microemulsion for nose-to-brain targeted drug delivery system: Pharmacodynamic and pharmacokinetic evaluation, Drug Deliv, 23, pp. 346-354, (2016); Gadhave D.G., Tagalpallewar A.A., Kokare C.R., Agranulocytosis-Protective Olanzapine-Loaded Nanostructured Lipid Carriers Engineered for CNS Delivery: Optimization and Hematolo…	D. Gadhave; Department of Pharmaceutics, Sinhgad Technical Education Society's, Sinhgad Institute of Pharmacy (Affiliated to Savitribai Phule Pune University), Narhe, Pune, 411041, India; email: dnyanraj24@gmail.com		Elsevier Masson s.r.l.						00034509		APFRA	36037930	English	Ann. Pharm. Fr.	Article	Final		Scopus	2-s2.0-85138081015
Raman S.; Khan A.A.; Mahmood S.	Raman, Subashini (57216396817); Khan, Arshad Ali (57688234000); Mahmood, Syed (56658317800)	57216396817; 57688234000; 56658317800	Nose to brain delivery of selegiline loaded PLGA/lipid nanoparticles: Synthesis, characterisation and brain pharmacokinetics evaluation	2022	Journal of Drug Delivery Science and Technology	77		103923				20	10.1016/j.jddst.2022.103923	https://www.scopus.com/inward/record.uri?eid=2-s2.0-85141003285&doi=10.1016%2fj.jddst.2022.103923&partnerID=40&md5=5ab7d2585e3703b0a378b652d09065ca	Department of Pharmaceutical Engineering, Faculty of Chemical and Process Engineering Technology, Universiti Malaysia Pahang, Gambang, 26300, Malaysia; The Robert M. Berne Cardiovascular Research Center, University of Virginia, Charlottesville, 22903, VA, United States; Department of Pharmaceutical Technology, Faculty of Pharmacy, Universiti Malaya, Kuala Lumpur, 50603, Malaysia	Raman S., Department of Pharmaceutical Engineering, Faculty of Chemical and Process Engineering Technology, Universiti Malaysia Pahang, Gambang, 26300, Malaysia; Khan A.A., Department of Pharmaceutical Engineering, Faculty of Chemical and Process Engineering Technology, Universiti Malaysia Pahang, Gambang, 26300, Malaysia, The Robert M. Berne Cardiovascular Research Center, University of Virginia…	Parkinson's disease (PD) is the second most common progressive neurodegenerative disease that promotes neuronal cell death. The primary treatment strategy for Parkinson's disease involves the therapy of an MAO-B inhibitor molecule, selegiline. The present research aims to fabricate selegiline loaded polymeric (PLGA) nanoparticles (SPNPs) and selegiline loaded lipid-PLGA hybrid nanoparticles (SLPN…	Lipid-based formulation(s); Nasal drug delivery; Parkinson's disease; Poly(lactic-co-glycolic) acid (PLGA); Selegiline	lipid nanoparticle; selegiline; animal experiment; apparent permeability; area under the curve; Article; attenuated total reflectance Fourier transform infrared spectroscopy; brain tissue; controlled study; differential scanning calorimetry; dispersity; drug bioavailability; drug delivery system; drug formulation; drug half life; drug synthesis; ex vivo study; glass transition temperature; high p…		selegiline, 14611-51-9, 14611-52-0, 2079-54-1, 2323-36-6			Ministry of Higher Education, Malaysia, MOHE, (FRGS/1/2021/SKK0/UM/02/7); Universiti Malaya, UM; Kementerian Pendidikan Malaysia, KPM; University of Mpumalanga, UMP, (RDU 180371)	The work was financially supported by the UMP internal grant ( RDU 180371 ) and extend our gratitude towards the Ministry of Education Malaysia ( MOE ) for providing a fundamental research grant scheme (grant no. FRGS/1/2021/SKK0/UM/02/7 ) and Universiti Malaya for providing financial support.	Feigin V.L., Vos T., Alahdab F., Amit A.M.L., Barnighausen T.W., Beghi E., Beheshti M., Chavan P.P., Criqui M.H., Desai R., Dhamminda Dharmaratne S., Dorsey E.R., Wilder Eagan A., Elgendy I.Y., Filip I., Giampaoli S., Giussani G., Hafezi-Nejad N., Hole M.K., Murray C.J.L., Burden of neurological disorders across the US from 1990-2017: a Global Burden of Disease study, JAMA Neurol., 78, 2, pp. 165…	S. Mahmood; Department of Pharmaceutical Technology, Faculty of Pharmacy, Universiti Malaya, Kuala Lumpur, 50603, Malaysia; email: syedmahmood@um.edu.my		Editions de Sante						17732247		JDDSA		English	J. Drug Deliv. Sci. Technol.	Article	Final		Scopus	2-s2.0-85141003285
Zhang W.; Wan L.; Han M.; Guo W.; Wang Z.; Zhang X.; Liu X.; Wang J.; Mao Y.	Zhang, Wei (59062796100); Wan, Long (55751577700); Han, Meiqi (57377918900); Guo, Wen (58037331700); Wang, Zhiqi (59010783600); Zhang, Xinyue (58172385600); Liu, Xuyang (59253972100); Wang, Jiahao (58939386700); Mao, Yuling (56486661400)	59062796100; 55751577700; 57377918900; 58037331700; 59010783600; 58172385600; 59253972100; 58939386700; 56486661400	Nose-to-brain drug delivery by HS15 micelles for brain targeting of insoluble drug	2024	Acta Materia Medica	3	2		119	132	13	2	10.15212/AMM-2023-0051	https://www.scopus.com/inward/record.uri?eid=2-s2.0-85200913431&doi=10.15212%2fAMM-2023-0051&partnerID=40&md5=640ff956081daef9bd1f6da40353d9f0	Department of Pharmaceutics, School of Pharmacy, Shenyang Pharmaceutical University, 103 Wenhua Road, Liaoning Province, Shenyang, 110016, China; Department of Pharmacy, The First Hospital of China Medical University, 155 Nanjing North Street, Liaoning, Shenyang, 110001, China; Department of Microbiology and Biochemical Pharmacy, School of Medical Devices, Shenyang Pharmaceutical University, Shen…	Zhang W., Department of Pharmaceutics, School of Pharmacy, Shenyang Pharmaceutical University, 103 Wenhua Road, Liaoning Province, Shenyang, 110016, China; Wan L., Department of Pharmacy, The First Hospital of China Medical University, 155 Nanjing North Street, Liaoning, Shenyang, 110001, China; Han M., Department of Microbiology and Biochemical Pharmacy, School of Medical Devices, Shenyang Pharm…	Agomelatine (AGO) is an antidepressant with limited clinical application due to its low bioavailability caused by poor water solubility, severe hepatic degradation, and poor intracerebral distribution. Nanotechnology-based strategies constitute a powerful tool by utilizing drug solubility and targeted distribution to improve drug bioavailability in the brain tissues by nose-to-brain drug delivery…	Agomelatine; Central nervous system diseases; Micelles; Nose-to-brain drug delivery; Solutol HS15	agomelatine; antidepressant agent; beclin 1; cell penetrating peptide; chitosan; nanomaterial; nanoparticle; nose spray; ropinirole; solutol hs 15; amygdala; animal experiment; animal model; animal tissue; Article; bioavailability; blood brain barrier; brain region; brain tissue; cell infiltration; central nervous system disease; confocal microscopy; controlled study; differential scanning calori…		agomelatine, 138112-76-2; chitosan, 9012-76-4; ropinirole, 91374-21-9, 91374-20-8	C2+, Nikon, Japan; Nano-ZS90 nanosizer, Malvern; Tecnai G2 F30, FEI, Netherlands; UV-2150, Unico, United States	FEI, Netherlands; Malvern; Nikon, Japan; Unico, United States	Start-up Funding for Talent Introduction of Shenyang Pharmaceutical University, (2311520032)	This work was supported by the Start-up Funding for Talent Introduction of Shenyang Pharmaceutical University (2311520032).	Beurel E., Lowell J.A., Th17 Cells in Depression, Brain Behavior and Immunity, 69, pp. 28-34, (2018); Gultyaeva V.V., Zinchenko M.I., Uryumtsev D.Y., Krivoschekov S.G., Aftanas L.I., Zhurnal Nevrologii I Psikhiatrii Imeni S.S. Korsakova, 119, pp. 112-119, (2019); Emad N.A., Ahmed B., Alhalmi A., Alzobaidi N., Al-Kubati S.S., Recent Progress in Nanocarriers for Direct Nose to Brain Drug Delivery, …	Y. Mao; Department of Pharmaceutics, School of Pharmacy, Shenyang Pharmaceutical University, Shenyang, 103 Wenhua Road, Liaoning Province, 110016, China; email: maoyuling@syphu.edu.cn		Compuscript Ltd						27377946				English	Acta Mater. Med.	Article	Final	All Open Access; Gold Open Access	Scopus	2-s2.0-85200913431
Sawant N.D.; Tatke P.A.; Desai N.D.	Sawant, Niserga D. (57223136380); Tatke, Pratima A. (8405287000); Desai, Namita D. (55089607100)	57223136380; 8405287000; 55089607100	Systematic Approach in the Development of Chitosan Functionalized Iloperidone Nanoemulsions for Transnasal Delivery, In Vitro and In Vivo Studies	2024	AAPS PharmSciTech	25	8	247				1	10.1208/s12249-024-02964-x	https://www.scopus.com/inward/record.uri?eid=2-s2.0-85206962549&doi=10.1208%2fs12249-024-02964-x&partnerID=40&md5=97398f688e3f11c7c6a4088ee20b9bfd	C. U. Shah College of Pharmacy, SNDT Women’s University, Santacruz (W), Maharashtra, Mumbai, 400049, India	Sawant N.D., C. U. Shah College of Pharmacy, SNDT Women’s University, Santacruz (W), Maharashtra, Mumbai, 400049, India; Tatke P.A., C. U. Shah College of Pharmacy, SNDT Women’s University, Santacruz (W), Maharashtra, Mumbai, 400049, India; Desai N.D., C. U. Shah College of Pharmacy, SNDT Women’s University, Santacruz (W), Maharashtra, Mumbai, 400049, India	Abstract: Iloperidone, a second-generation USFDA approved antipsychotic and BCS class II drug shows poor oral bioavailability of 28%. The present research deals with optimization of transnasal nanoemulsions of Iloperidone using Design Expert (Version 11) and further surface functionalization with chitosan for potentiating nose to brain delivery. Chitosan functionalized transnasal Iloperidone nano…	Chitosan; Iloperidone; Nanoemulsions; Surface functionalization; Transnasal	Administration, Intranasal; Animals; Antipsychotic Agents; Biological Availability; Chitosan; Drug Carriers; Drug Delivery Systems; Drug Liberation; Emulsions; Goats; Isoxazoles; Male; Nanoparticles; Nasal Mucosa; Particle Size; Piperidines; Rats; Rats, Wistar; chitosan; diethylene glycol monoethyl ether; dizocilpine; iloperidone; isoflurane; ninhydrin; oleic acid; polysorbate 80; drug carrier; i…		chitosan, 9012-76-4; diethylene glycol monoethyl ether, 111-90-0; dizocilpine, 77086-21-6; iloperidone, 133454-47-4; isoflurane, 26675-46-7; ninhydrin, 17596-88-2, 2462-59-1, 485-47-2, 938-24-9; oleic acid, 112-80-1, 115-06-0; polysorbate 80, 8050-83-7, 9005-65-6; Antipsychotic Agents, ; Chitosan, ; Drug Carriers, ; Emulsions, ; iloperidone, ; Isoxazoles, ; Piperidines,			Instituto de Tecnología Química, ITQ; Swakit Biotech Pvt. Ltd.; Gattefosse India Pvt. Ltd.; Rajiv Gandhi Science and Technology Commission, Government of Maharashtra, RGSTC, (RGSTC/File-2018/DPP-202/ CR-64); Rajiv Gandhi Science and Technology Commission, Government of Maharashtra, RGSTC	Funding text 1: The authors wish to sincerely thank Rajiv Gandhi Science and Technology Commission, Government of Maharashtra, India for financial support (RGSTC/File-2018/DPP-202/ CR-64). The authors also wish to sincerely acknowledge Symed Labs Ltd.; Hyderabad, Micro Labs Ltd.; Mumbai, Gattefosse India Pvt. Ltd.; Mumbai and Swakit Biotech Pvt. Ltd.; Bengaluru for generously providing gift sampl…	Dhyani A., Gaidhane A., Choudhari S.G., Dave S., Choudhary S., Strengthening response toward promoting mental health in India: a narrative review, Cureus, 14, (2022); The burden of mental disorders across the states of India: the global burden of disease study 1990-2017, Lancet Psychiatry, 7, pp. 148-161, (2020); Charlson F.J., Ferrari A.J., Santomauro D.F., Diminic S., Stockings E., Scott J.G., …	N.D. Desai; C. U. Shah College of Pharmacy, SNDT Women’s University, Mumbai, Santacruz (W), Maharashtra, 400049, India; email: namitadd@rediffmail.com		Springer Science and Business Media Deutschland GmbH						15309932			39433704	English	AAPS PharmSciTech	Article	Final		Scopus	2-s2.0-85206962549
Ahmad N.; Ansari K.; Alamoudi M.K.; Haque A.; Ullah Z.; Khalid M.S.; Ahmad S.	Ahmad, Niyaz (57193414966); Ansari, Khalid (36884602400); Alamoudi, Mariam K. (57639902900); Haque, Anzarul (56575955400); Ullah, Zabih (31367755300); Khalid, Mohammed Saifuddin (57208273947); Ahmad, Sarfaraz (7401993010)	57193414966; 36884602400; 57639902900; 56575955400; 31367755300; 57208273947; 7401993010	A novel mucoadhesive paliperidone-nanoemulsion developed using the ultrasonication method in the treatment of schizophrenia	2024	RSC Advances	14	33		23952	23972	20	1	10.1039/d4ra04624b	https://www.scopus.com/inward/record.uri?eid=2-s2.0-85200381397&doi=10.1039%2fd4ra04624b&partnerID=40&md5=16f2fec6f9e976302850a996f48ff7f7	Department of Pharmaceutics, College of Dentistry and Pharmacy, Buraydah Colleges, Buraydah, Alqassim, Saudi Arabia; Department of Pharmaceutical Sciences, Green Lab, Riyadh, Saudi Arabia; Liwa College, Faculty of Medical and Health Sciences, Abu Dhabi, United Arab Emirates; Department of Pharmacology, College of Pharmacy, Prince Sattam Bin Abdulaziz University, Al-Kharj, 11942, Saudi Arabia; Cen…	Ahmad N., Department of Pharmaceutics, College of Dentistry and Pharmacy, Buraydah Colleges, Buraydah, Alqassim, Saudi Arabia, Department of Pharmaceutical Sciences, Green Lab, Riyadh, Saudi Arabia; Ansari K., Liwa College, Faculty of Medical and Health Sciences, Abu Dhabi, United Arab Emirates; Alamoudi M.K., Department of Pharmacology, College of Pharmacy, Prince Sattam Bin Abdulaziz University…	Aim: To develop paliperidone mucoadhesive-nanoemulsion (PLP-NE) to enhance brain bioavailability. To evaluate comparative effects of PLP-NE and CS-PLP-NE in the treatment of schizophrenia, followed by a toxicity study of opt-NE. Material and methods: Oil: oleic acid, surfactant: Tween-80, and co-surfactant: Labrasol were chosen based on the solubility and maximum nanoemulsion area. The ultrasonic…		Biochemistry; Oleic acid; Refractive index; Surface active agents; Titration; Co-surfactants; Dependent variables; Independent variables; Intranasal; Mucoadhesives; Nanoemulsion; Oleic acid surfactants; Paliperidone; Tween 80; Ultra-sonication; Diseases					Prince Sattam bin Abdulaziz University, PSAU, (PSAU/2024/R/1445); Prince Sattam bin Abdulaziz University, PSAU	This study is supported via funding from \u201CPrince Sattam Bin Abdulaziz University Project Number (PSAU/2024/R/1445)\u201D.	Cao Y., Zhao F., Chen J., Huang T., Zeng J., Wang L., Sun X., Miao Y., Wang S., Chen C., A simple and rapid LC-MS/MS method for the simultaneous determination of eight antipsychotics in human serum, and its application to therapeutic drug monitoring, J. Chromatogr. B: Anal. Technol. Biomed. Life Sci., 1147, (2020); Rehman S., Nabi B., Javed A., Khan T., Iqubal A., Ansari M.J., Baboota S., Ali J.,…	N. Ahmad; Department of Pharmaceutics, College of Dentistry and Pharmacy, Buraydah Colleges, Buraydah, Alqassim, Saudi Arabia; email: niyazpharma@gmail.com		Royal Society of Chemistry						20462069		RSCAC		English	RSC Adv.	Article	Final	All Open Access; Gold Open Access; Green Open Access	Scopus	2-s2.0-85200381397
Messer L.; Zoabi A.; Yakobi R.; Natsheh H.; Touitou E.; Margulis K.	Messer, Lihi (58764153300); Zoabi, Amani (56563039300); Yakobi, Ravit (57202347234); Natsheh, Hiba (56652239200); Touitou, Elka (7003353878); Margulis, Katherine (56184851500)	58764153300; 56563039300; 57202347234; 56652239200; 7003353878; 56184851500	Evaluation of nasal delivery systems of olanzapine by desorption electrospray ionization mass spectrometry imaging	2024	International Journal of Pharmaceutics	650		123664				1	10.1016/j.ijpharm.2023.123664	https://www.scopus.com/inward/record.uri?eid=2-s2.0-85179805610&doi=10.1016%2fj.ijpharm.2023.123664&partnerID=40&md5=44e03a892a5b163b285c3962f3b5b208	The Institute for Drug Research, the School of Pharmacy, the Faculty of Medicine, The Hebrew University of Jerusalem, Jerusalem, 9112192, Israel	Messer L., The Institute for Drug Research, the School of Pharmacy, the Faculty of Medicine, The Hebrew University of Jerusalem, Jerusalem, 9112192, Israel; Zoabi A., The Institute for Drug Research, the School of Pharmacy, the Faculty of Medicine, The Hebrew University of Jerusalem, Jerusalem, 9112192, Israel; Yakobi R., The Institute for Drug Research, the School of Pharmacy, the Faculty of Med…	Nose-to-brain delivery presents an attractive administration route for neuroactive drugs that suffer from compromised bioavailability or fail to pass the blood–brain barrier. However, the conventional gauge of effectiveness for intranasal delivery platforms primarily involves detecting the presence of the administered drug within the brain, with little insight into its precise localization within…	DESI-MSI; Intranasal delivery systems; Microemulsion; Nanoparticles; Olanzapine; Volatile microemulsion	Administration, Intranasal; Animals; Antipsychotic Agents; Brain; Drug Delivery Systems; Olanzapine; Rats; Spectrometry, Mass, Electrospray Ionization; cremophor; emulsifying agent; essential oil; nanoparticle; olanzapine; oleic acid; neuroleptic agent; olanzapine; adult; animal experiment; animal tissue; Article; blood brain barrier; brain analysis; brain region; brain tissue; controlled study; …		cremophor, 39279-69-1, 51142-51-9; olanzapine, 132539-06-1, 221373-09-7, 221373-18-8; oleic acid, 112-80-1, 115-06-0; Antipsychotic Agents, ; Olanzapine,			Wolfson Foundation Charity Trust, (PR/oys/jw/md/eh/22747/22641); Israel Cancer Research Fund, ICRF, (20-204-RCDA); Wolfson Foundation; United States-Israel Binational Science Foundation, BSF, (2019237); Hebrew University of Jerusalem, HUJI; Israel Science Foundation, ISF, (1840/20, 3025/20); Council for Higher Education, CHE; Ministry of Science and Technology, Israel, (1001578342)	Funding text 1: This research was supported by Israel Science Foundation (grant number 1840/20 and 3025/20), United States–Israel Binational Science Foundation (grant number 2019237), Israel Cancer Research Fund (grant number 20-204-RCDA), Ministry of Science and Technology of Israel (grant number 1001578342), Wolfson Foundation and the Wolfson Foundation Charity Trust (award reference PR/oys/jw/…	Abe C., Liberg B., Klahn A.L., Petrovic P., Landen M., Mania-related effects on structural brain changes in bipolar disorder – a narrative review of the evidence, Mol. Psychiatry, (2023); Akita T., Oda Y., Kimura R., Nagai M., Tezuka A., Shimamura M., Washizu K., Oka J.-I., Yamashita C., Involvement of trigeminal axons in nose-to-brain delivery of glucagon-like peptide-2 derivative, J. Control. R…	E. Touitou; The Institute for Drug Research, the School of Pharmacy, the Faculty of Medicine, The Hebrew University of Jerusalem, Jerusalem, 9112192, Israel; email: elka.touitou@mail.huji.ac.il		Elsevier B.V.						03785173		IJPHD	38061498	English	Int. J. Pharm.	Article	Final		Scopus	2-s2.0-85179805610
Vaiss D.P.; Rodrigues J.L.; Yurgel V.C.; do Carmo Guedes F., JR; da Matta L.L.M.; Barros P.A.B.; Vaz G.R.; dos Santos R.N.; Matte B.F.; Kupski L.; Garda-Buffon J.; Bidone J.; Muccillo-Baisch A.L.; Sonvico F.; Dora C.L.	Vaiss, Daniela Pastorim (58782769700); Rodrigues, Jamile Lima (57195290121); Yurgel, Virginia Campello (17344730700); do Carmo Guedes, Frank (58992339800); da Matta, Lauanda Larissa Mendonça (58991912600); Barros, Paula Alice Bezerra (57218873144); Vaz, Gustavo Richter (57007978600); dos Santos, Raíssa Nunes (57191581452); Matte, Bibiana Franzen (56349674800); Kupski, Larine (37050894900); Garda-…	58782769700; 57195290121; 17344730700; 58992339800; 58991912600; 57218873144; 57007978600; 57191581452; 56349674800; 37050894900; 36008467900; 24170939500; 12445335100; 8894971100; 23987493000	Curcumin and quercetin co-encapsulated in nanoemulsions for nasal administration: A promising therapeutic and prophylactic treatment for viral respiratory infections	2024	European Journal of Pharmaceutical Sciences	197		106766				5	10.1016/j.ejps.2024.106766	https://www.scopus.com/inward/record.uri?eid=2-s2.0-85190734624&doi=10.1016%2fj.ejps.2024.106766&partnerID=40&md5=12c28c636117c3253e04d46ffd79aed3	Postgraduate Program in Health Sciences, Federal University of Rio Grande, Rio Grande, 96203-900, Brazil; Graduate Program in Food Science and Engineering, Federal University of Rio Grande, Rio Grande, RS, Brazil, 96203-900, Brazil; Virology Laboratory of the Biotechnology Startup Núcleo Vitro, Porto Alegre, 91040-600, Brazil; Laboratory of Bioinformatics and Biotechnology, Campus de Gurupi, Fede…	Vaiss D.P., Postgraduate Program in Health Sciences, Federal University of Rio Grande, Rio Grande, 96203-900, Brazil; Rodrigues J.L., Graduate Program in Food Science and Engineering, Federal University of Rio Grande, Rio Grande, RS, Brazil, 96203-900, Brazil; Yurgel V.C., Postgraduate Program in Health Sciences, Federal University of Rio Grande, Rio Grande, 96203-900, Brazil; do Carmo Guedes F.,…	One of the most frequent causes of respiratory infections are viruses. Viruses reaching the airways can be absorbed by the human body through the respiratory mucosa and mainly infect lung cells. Several viral infections are not yet curable, such as coronavirus-2 (SARS-CoV-2). Furthermore, the side effect of synthetic antiviral drugs and reduced efficacy against resistant variants have reinforced …	Antiviral natural compounds; Co-encapsulation; Curcumin; Quercetin; SARS-CoV2	Administration, Intranasal; Animals; Antiviral Agents; COVID-19 Drug Treatment; Curcumin; Emulsions; Humans; Mice; Nanoparticles; Nasal Mucosa; Quercetin; Respiratory Tract Infections; SARS-CoV-2; Swine; curcumin; quercetin; antivirus agent; curcumin; nanoparticle; quercetin; animal cell; animal experiment; animal model; animal tissue; antiviral activity; Article; cell viability; chemical composi…		curcumin, 458-37-7; quercetin, 117-39-5; Antiviral Agents, ; Curcumin, ; Emulsions, ; Quercetin,			Coordenação de Aperfeiçoamento de Pessoal de Nível Superior, CAPES; Conselho Nacional de Desenvolvimento Científico e Tecnológico, CNPq, (308565/2021-5); Conselho Nacional de Desenvolvimento Científico e Tecnológico, CNPq	Funding text 1: The authors thank CNPq and the CAPES for the scholarship of undergraduate students. CIA, CEME-SUL, and NanoSul of the Federal University of Rio Grande by the analyzes performed. ; Funding text 2: This research was funded by National Council for Scientific and Technological Development PQ2 Productivity Grant - Process 308565/2021-5	Aggarwal B.B., Sung B., Pharmacological basis for the role of curcumin in chronic diseases: an age-old spice with modern targets, Trends Pharmacol. Sci., 30, pp. 85-94, (2009); Agrawal P.K., Agrawal C., Blunden G., Quercetin: Antiviral Significance and Possible COVID-19 Integrative Considerations, Nat. Prod. Commun., 15, (2020); Anderson D.E., Sivalingam V., Kang A.E.Z., Ananthanarayanan A., Arum…	F. Sonvico; Food and Drug Department, University of Parma, Parma, Italy; email: fabio.sonvico@unipr.it		Elsevier B.V.						09280987		EPSCE	38615970	English	Eur. J. Pharm. Sci.	Article	Final	All Open Access; Gold Open Access	Scopus	2-s2.0-85190734624
Jangra S.; Landers J.J.; Laghlali G.; Rathnasinghe R.; Warang P.; Park S.-C.; O’Konek J.J.; Singh G.; Janczak K.W.; García-Sastre A.; Arya N.; Karadag D.; Baker J.R., Jr.; Schotsaert M.; Wong P.T.	Jangra, Sonia (57221346789); Landers, Jeffrey J. (7103347086); Laghlali, Gabriel (57202590000); Rathnasinghe, Raveen (56281538700); Warang, Prajakta (57426091300); Park, Seok-Chan (57193577617); O’Konek, Jessica. J. (57193369898); Singh, Gagandeep (57209127679); Janczak, Katarzyna W. (8440445500); García-Sastre, Adolfo (7006948562); Arya, Nandini (58415611800); Karadag, Dilara (57207618121); Bake…	57221346789; 7103347086; 57202590000; 56281538700; 57426091300; 57193577617; 57193369898; 57209127679; 8440445500; 7006948562; 58415611800; 57207618121; 7404128072; 25227842000; 55549629700	Multicomponent intranasal adjuvant for mucosal and durable systemic SARS-CoV-2 immunity in young and aged mice	2023	npj Vaccines	8	1	96				7	10.1038/s41541-023-00691-1	https://www.scopus.com/inward/record.uri?eid=2-s2.0-85163764651&doi=10.1038%2fs41541-023-00691-1&partnerID=40&md5=f7af87c16c98dbec2515d47a752666c8	Department of Microbiology, Icahn School of Medicine at Mount Sinai, New York, NY, United States; Global Health and Emerging Pathogens Institute, Icahn School of Medicine at Mount Sinai, New York, NY, United States; Department of Internal Medicine, University of Michigan Medical School, Ann Arbor, MI, United States; Michigan Nanotechnology Institute for Medicine and Biological Sciences, Universit…	Jangra S., Department of Microbiology, Icahn School of Medicine at Mount Sinai, New York, NY, United States, Global Health and Emerging Pathogens Institute, Icahn School of Medicine at Mount Sinai, New York, NY, United States; Landers J.J., Department of Internal Medicine, University of Michigan Medical School, Ann Arbor, MI, United States, Michigan Nanotechnology Institute for Medicine and Biolo…	Multiple FDA-approved SARS-CoV-2 vaccines currently provide excellent protection against severe disease. Despite this, immunity can wane relatively fast, particularly in the elderly and novel viral variants capable of evading infection- and vaccination-induced immunity continue to emerge. Intranasal (IN) vaccination more effectively induces mucosal immune responses than parenteral vaccines, which…		addavax; antigen; gamma interferon; interleukin 2; mifamurtide; neutralizing antibody; recombinant antigen; retinoic acid inducible protein I; RNA; SARS-CoV-2 vaccine; tumor necrosis factor; unclassified drug; vaccine adjuvant; aged; aging; animal cell; animal experiment; animal model; antibody response; antibody titer; Article; cellular immunity; controlled study; coronavirus disease 2019; femal…		gamma interferon, 82115-62-6; interleukin 2, 85898-30-2; mifamurtide, 83461-56-7; RNA, 63231-63-0	addavax; mf 59		CRIPT; U-M Biosciences Initiative; National Institute of Allergy and Infectious Diseases, NIAID, (75N93019C00046, 75N93021C000140); National Institute of Allergy and Infectious Diseases, NIAID; Rogel Cancer Center, University of Michigan; Korea Health Industry Development Institute, KHIDI, (HI22C2101); Korea Health Industry Development Institute, KHIDI	This research was supported by R01-AI160706 to P.W. and M.S, and in part by R01-DK130425 to M.S. This research was also partly supported by CRIPT (Center for Research on Influenza Pathogenesis and Transmission), an NIAID funded Center of Excellence for Influenza Research and Response (CEIRR, contract #75N93021C000140) to M.S. and A.G.-S. and by NIAID contract 75N93019C00046 to A.G.-S. S.C.P. has …	Tregoning J.S., Flight K.E., Higham S.L., Wang Z., Pierce B.F., Progress of the COVID-19 vaccine effort: viruses, vaccines and variants versus efficacy, effectiveness and escape, Nat. Rev. Immunol., 21, pp. 626-636, (2021); Link-Gelles R., Et al., Effectiveness of 2, 3, and 4 COVID-19 mRNA vaccine doses among immunocompetent adults during periods when SARS-CoV-2 Omicron BA.1 and BA.2/BA.2.12.1 su…	M. Schotsaert; Department of Microbiology, Icahn School of Medicine at Mount Sinai, New York, United States; email: michael.schotsaert@mssm.edu; P.T. Wong; Department of Internal Medicine, University of Michigan Medical School, Ann Arbor, United States; email: ptw@umich.edu		Nature Research						20590105				English	npj Vaccines	Article	Final	All Open Access; Gold Open Access; Green Open Access	Scopus	2-s2.0-85163764651
Meirinho S.; Rodrigues M.; Santos A.O.; Falcão A.; Alves G.	Meirinho, Sara (57202604032); Rodrigues, Márcio (55513387900); Santos, Adriana O. (14049212000); Falcão, Amílcar (25639474900); Alves, Gilberto (57192643826)	57202604032; 55513387900; 14049212000; 25639474900; 57192643826	Intranasal Microemulsion as an Innovative and Promising Alternative to the Oral Route in Improving Stiripentol Brain Targeting	2023	Pharmaceutics	15	6	1641				5	10.3390/pharmaceutics15061641	https://www.scopus.com/inward/record.uri?eid=2-s2.0-85163793936&doi=10.3390%2fpharmaceutics15061641&partnerID=40&md5=ca0521c7bdff9c005c76a80acfa9d307	CICS-UBI, Health Sciences Research Centre, University of Beira Interior, Av. Infante D. Henrique, Covilhã, 6200-506, Portugal; Faculty of Health Sciences, University of Beira Interior, Av. Infante D. Henrique, Covilhã, 6200-506, Portugal; CPIRN-UDI-IPG, Center for Potential and Innovation of Natural Resources, Research Unit for Inland Development, Polytechnic of Guarda, Guarda, 6300-559, Portugal…	Meirinho S., CICS-UBI, Health Sciences Research Centre, University of Beira Interior, Av. Infante D. Henrique, Covilhã, 6200-506, Portugal, Faculty of Health Sciences, University of Beira Interior, Av. Infante D. Henrique, Covilhã, 6200-506, Portugal; Rodrigues M., CICS-UBI, Health Sciences Research Centre, University of Beira Interior, Av. Infante D. Henrique, Covilhã, 6200-506, Portugal, Facult…	Stiripentol (STP) is a new-generation antiepileptic only available for oral administration. However, it is extremely unstable in acidic environments and undergoes gastrointestinal slow and incomplete dissolution. Thus, STP intranasal (IN) administration might overcome the high oral doses required to achieve therapeutic concentrations. An IN microemulsion and two variations were herein developed: …	albumin; brain delivery; epilepsy; intranasal administration; microemulsion; mucoadhesive; stiripentol	stiripentol; terbinafine; adult; animal experiment; animal tissue; Article; controlled study; drug bioavailability; drug delivery system; drug dosage form comparison; drug formulation; drug potentiation; drug solubility; flow kinetics; high performance liquid chromatography; male; maximum concentration; microemulsion; mouse; nonhuman; oral drug administration; particle size; pH measurement; pharm…		stiripentol, 49763-96-4, 137767-55-6, 144017-65-2, 144017-66-3; terbinafine, 91161-71-6, 78628-80-5, 176168-78-8, 78628-81-6			European Regional Development Fund, ERDF; Regional Operational Program of the Center, (UIDB/00709/2020, UIDP/00709/2020, Centro2020, CENTRO-01-0145-FEDER-000013, CENTRO-01-0145-FEDER-000019); Fundação para a Ciência e a Tecnologia, FCT, (SFRH/BD/136028/2018)	This research was funded by Funda\u00E7\u00E3o para a Ci\u00EAncia e a Tecnologia (FCT), through funds from the Portuguese State Budget, and by the European Regional Development Fund (ERDF), under the Portugal 2020 Program, through the Regional Operational Program of the Center (Centro2020), grant numbers UIDB/00709/2020, UIDP/00709/2020, CENTRO-01-0145-FEDER-000013 and CENTRO-01-0145-FEDER-00001…	Epilepsy; Wirrell E., Tinuper P., Perucca E., Moshe S.L., Introduction to the Epilepsy Syndrome Papers, Epilepsia, 63, pp. 1330-1332, (2022); Buck M.L., Goodkin H.P., Stiripentol: A Novel Antiseizure Medication for the Management of Dravet Syndrome, Ann. Pharmacother, 53, pp. 1136-1144, (2019); Isom L.L., Knupp K.G., Dravet Syndrome: Novel Approaches for the Most Common Genetic Epilepsy, Neurothe…	G. Alves; CICS-UBI, Health Sciences Research Centre, University of Beira Interior, Covilhã, Av. Infante D. Henrique, 6200-506, Portugal; email: gilberto@fcsaude.ubi.pt		Multidisciplinary Digital Publishing Institute (MDPI)						19994923				English	Pharmaceutics	Article	Final	All Open Access; Gold Open Access; Green Open Access	Scopus	2-s2.0-85163793936
Gadhave D.; Quadros M.; Ugale A.R.; Goyal M.; Gupta V.	Gadhave, Dnyandev (57205302325); Quadros, Mural (57221591614); Ugale, Akanksha R. (58685868200); Goyal, Mimansa (57217090735); Gupta, Vivek (35451266400)	57205302325; 57221591614; 58685868200; 57217090735; 35451266400	A Nanoemulgel for Nose-to-Brain delivery of Quetiapine – QbD-Enabled formulation development & in-vitro characterization	2023	International Journal of Pharmaceutics	648		123566				6	10.1016/j.ijpharm.2023.123566	https://www.scopus.com/inward/record.uri?eid=2-s2.0-85176145492&doi=10.1016%2fj.ijpharm.2023.123566&partnerID=40&md5=0c6a9e464ca157fa97d8ae004b1e39a8	Department of Pharmaceutical Sciences, College of Pharmacy and Health Sciences, St. John's University, 8000 Utopia Parkway, Queens, 11439, NY, United States	Gadhave D., Department of Pharmaceutical Sciences, College of Pharmacy and Health Sciences, St. John's University, 8000 Utopia Parkway, Queens, 11439, NY, United States; Quadros M., Department of Pharmaceutical Sciences, College of Pharmacy and Health Sciences, St. John's University, 8000 Utopia Parkway, Queens, 11439, NY, United States; Ugale A.R., Department of Pharmaceutical Sciences, College …	Second-generation antipsychotics, quetiapine hemifumarate (QF), exhibited highly active against negative and positive signs of psychosis. However, contemporary reports have shown that long-term therapy with QF causes lethal thrombocytopenia and leukopenia. Hence, to circumvent the drawbacks of available therapies, the current work aimed to design a QF-loaded biodegradable nanoemulsion (QF-NE) wit…	Cellular permeation; Chitosan Nanoemulgel; Mental disorders; Nose-to-brain delivery; Quetiapine; RPMI-2650 cells; Transepithelial electrical resistance	Antipsychotic Agents; Brain; Chitosan; Humans; Poloxamer; Quetiapine Fumarate; chitosan; nanoemulgel; nanogel; poloxamer; quetiapine; unclassified drug; neuroleptic agent; poloxamer; quetiapine; animal cell; Article; biodegradability; blood sampling; brain; cell membrane permeability; chemical modification; controlled study; dispersity; drug cytotoxicity; drug delivery system; drug formulation; d…		chitosan, 9012-76-4; poloxamer, 9003-11-6; quetiapine, 111974-72-2, 111974-69-7; Antipsychotic Agents, ; Chitosan, ; Poloxamer, ; Quetiapine Fumarate,			St. John's University, SJU	This work was supported with research funds of VG by the College of Pharmacy and Health Sciences, St. John’s University, Queens, DGG was supported with pharmaceutical industry research funds to VG of St. John’s University.	Ahmad N., Rasagiline-encapsulated chitosan-coated PLGA nanoparticles targeted to the brain in the treatment of parkinson's disease, J. Liq. Chromatogr. Relat. Technol., 40, pp. 677-690, (2017); Ahmad S., Khan I., Pandit J., Emad N.A., Bano S., Dar K.I., Rizvi M.M.A., Ansari M.D., Aqil M., Sultana Y., Brain targeted delivery of carmustine using chitosan coated nanoparticles via nasal route for gli…	V. Gupta; College of Pharmacy and Health Sciences, St. John's University, Queens, 8000 Utopia Parkway, 11439, United States; email: guptav@stjohns.edu		Elsevier B.V.						03785173		IJPHD	37918496	English	Int. J. Pharm.	Article	Final		Scopus	2-s2.0-85176145492
Suthar T.; Patel P.; Singh P.; Datusalia A.K.; Yadav A.K.; Jain K.	Suthar, Teeja (57678286200); Patel, Parth (57880695900); Singh, Pooja (57211024358); Datusalia, Ashok K. (25521113800); Yadav, Awesh K. (14059132500); Jain, Keerti (57194939334)	57678286200; 57880695900; 57211024358; 25521113800; 14059132500; 57194939334	Hesperidin microemulsion: Formulation optimization, characterization, and in vitro evaluation	2023	Journal of Drug Delivery Science and Technology	80		104166				20	10.1016/j.jddst.2023.104166	https://www.scopus.com/inward/record.uri?eid=2-s2.0-85146080825&doi=10.1016%2fj.jddst.2023.104166&partnerID=40&md5=6ca6958b254e817edb800f5c3918dd38	Department of Pharmaceutics, National Institute of Pharmaceutical Education and Research (NIPER)-Raebareli, Lucknow, India; Department of Pharmacology and Toxicology, National Institute of Pharmaceutical Education and Research (NIPER)-Raebareli, Lucknow, India	Suthar T., Department of Pharmaceutics, National Institute of Pharmaceutical Education and Research (NIPER)-Raebareli, Lucknow, India; Patel P., Department of Pharmaceutics, National Institute of Pharmaceutical Education and Research (NIPER)-Raebareli, Lucknow, India; Singh P., Department of Pharmacology and Toxicology, National Institute of Pharmaceutical Education and Research (NIPER)-Raebareli…	The objective of this research work was to design, characterize and evaluate hesperidin loaded microemulsion to improve the solubility and dissolution rate. Pseudoternary phase diagrams were prepared to select the components of microemulsion and a mixture of sesame and orange oil, Tween® 80, and Solutol® HS15 were selected as oil phase, surfactant and cosurfactant, respectively. The microemulsion…	Cell uptake; Drug release; Hesperidin; Microemulsion; Solubility	alcohol; hesperidin; macrogol 400; polysorbate 80; propylene glycol; sesame seed oil; solutol hs 15; animal cell; animal experiment; animal tissue; Article; calibration; cell viability; cell viability assay; centrifugation; confocal laser scanning microscopy; controlled study; cytotoxicity; diagnostic accuracy; differential scanning calorimetry; dispersity; drug formulation; drug release; drug sa…		alcohol, 64-17-5; hesperidin, 520-26-3; polysorbate 80, 8050-83-7, 9005-65-6; propylene glycol, 57-55-6; sesame seed oil, 8008-74-0			Department of Pharmaceuticals; Ministry of Chemicals and Fertilizers; Panjab University, PU	The authors are thankful to the Department of Pharmaceuticals, Ministry of Chemicals and Fertilizers, Government of India for providing facilities to carry out this research work. The authors acknowledge SAIF, Panjab University for HRTEM analysis and Dr. Ajay Vaish for technical help in nasal ciliotoxicity studies. NIPER - Raebareli communication number for this manuscript is NIPER-R/Communicatio…	Khan A., Ikram M., Hahm J.R., Kim M.O., Antioxidant and anti‐inflammatory effects of citrus flavonoid hesperetin: special focus on neurological disorders, Antioxidants, 9, pp. 1-15, (2020); Maan G., Sikdar B., Kumar A., Shukla R., Mishra A., Role of flavonoids in neurodegenerative diseases: limitations and future perspectives, Curr. Top. Med. Chem., 20, pp. 1169-1194, (2020); Suthar T., Navneet, …	K. Jain; Department of Pharmaceutics, National Institute of Pharmaceutical Education and Research (NIPER)-Raebareli, Lucknow, India; email: keertijain02@gmail.com		Editions de Sante						17732247		JDDSA		English	J. Drug Deliv. Sci. Technol.	Article	Final		Scopus	2-s2.0-85146080825
Muntoni E.; Marini E.; Ferraris C.; Garelli S.; Capucchio M.T.; Colombino E.; Panciani P.P.; Battaglia L.	Muntoni, Elisabetta (56167246700); Marini, Elisabetta (6701310356); Ferraris, Chiara (57216654846); Garelli, Sara (57256677100); Capucchio, Maria Teresa (6603584480); Colombino, Elena (57206725055); Panciani, Pier Paolo (23968433300); Battaglia, Luigi (35321783200)	56167246700; 6701310356; 57216654846; 57256677100; 6603584480; 57206725055; 23968433300; 35321783200	Intranasal lipid nanocarriers: Uptake studies with fluorescently labeled formulations	2022	Colloids and Surfaces B: Biointerfaces	214		112470				13	10.1016/j.colsurfb.2022.112470	https://www.scopus.com/inward/record.uri?eid=2-s2.0-85126875790&doi=10.1016%2fj.colsurfb.2022.112470&partnerID=40&md5=19acbf5b5890d48743622ce59be1a59b	Department of Drug Science and Technology, University of Turin, via Pietro Giuria 9, Turin, 10125, Italy; Department of Veterinary Sciences, University of Turin, Largo Paolo Braccini 2, Grugliasco, Turin, 10195, Italy; Spedali Civili, Section of Neurosurgery, Piazzale Spedali Civili 1, Brescia, 25123, Italy	Muntoni E., Department of Drug Science and Technology, University of Turin, via Pietro Giuria 9, Turin, 10125, Italy; Marini E., Department of Drug Science and Technology, University of Turin, via Pietro Giuria 9, Turin, 10125, Italy; Ferraris C., Department of Drug Science and Technology, University of Turin, via Pietro Giuria 9, Turin, 10125, Italy; Garelli S., Department of Drug Science and Te…	Drug delivery by the intranasal route allows both systemic absorption and non-invasive brain targeting, due to the unique connection provided by the olfactory and trigeminal nerves between the brain and the external environment. Lipid nanocarriers can improve intranasal drug delivery by enhancing bioadhesion to nasal mucosa, and by protecting the encapsulated drug from biological degradation and …	6-coumarin; Intranasal delivery; Nanoemulsions; Rhodamine B; Solid lipid nanoparticles	Administration, Intranasal; Brain; Coumarins; Drug Carriers; Drug Delivery Systems; Lipids; Liposomes; Nanoparticles; Tissue Distribution; Water; Biochemistry; Biocompatibility; Controlled drug delivery; Nanoparticles; Targeted drug delivery; 6 coumarin; coumarin derivative; nanocarrier; rhodamine B; solid lipid nanocarrier; unclassified drug; coumarin derivative; drug carrier; lipid; Lipid Nanop…		rhodamine B, 81-88-9; lipid, 66455-18-3; water, 7732-18-5; Coumarins, ; Drug Carriers, ; Lipid Nanoparticles, ; Lipids, ; Liposomes, ; Water,			Fondazione CRT, (AI1456.U1618); Ministero dell’Istruzione, dell’Università e della Ricerca, MIUR, (FABR 2017); Università degli Studi di Torino, UNITO	This work was supported by Italian MIUR (FABR 2017), University of Turin (Ricerca Locale 2018–2019) and Fondazione CRT (2021.AI1456.U1618).	Mistry A., Stolnik S., Illum L., Nanoparticles for direct nose-to-brain delivery of drugs, Int. J. Pharmaceut., 379, pp. 146-157, (2009); Mittal D., Ali A., Md S., Baboota S., Sahni J.K., Ali J., Insights into direct nose to brain delivery: current status and future perspective, Drug. Deliv., 21, pp. 75-86, (2014); Lochhead J.J., Thorne R.G., Intranasal delivery of biologics to the central nervou…	L. Battaglia; Department of Drug Science and Technology, University of Turin, Turin, via Pietro Giuria 9, 10125, Italy; email: luigi.battaglia@unito.it		Elsevier B.V.						09277765		CSBBE	35338962	English	Colloids Surf. B Biointerfaces	Article	Final		Scopus	2-s2.0-85126875790
Hadi A.S.; Ghareeb M.M.	Hadi, Amani S. (57797252700); Ghareeb, Mowafaq M. (35101991600)	57797252700; 35101991600	Rizatriptan Benzoate Nanoemulsion for Intranasal Drug Delivery: Preparation and Characterization	2022	International Journal of Drug Delivery Technology	12	2		546	552	6	9	10.25258/ijddt.12.2.14	https://www.scopus.com/inward/record.uri?eid=2-s2.0-85134067140&doi=10.25258%2fijddt.12.2.14&partnerID=40&md5=3e50b9ecef6c0c53694bb095eab5b62d	Department of Pharmaceutics, College of Pharmacy, University of Baghdad, Baghdad, Iraq	Hadi A.S., Department of Pharmaceutics, College of Pharmacy, University of Baghdad, Baghdad, Iraq; Ghareeb M.M., Department of Pharmaceutics, College of Pharmacy, University of Baghdad, Baghdad, Iraq	Rizatriptan benzoate is a selective 5-HT (1B/1D) receptor agonist used to treat migraine with an oral bioavailability equal to 45%. This research aimed to develop and optimize an intranasal nanoemulsion formulation to bypass first pass effect, enhance residence time, and permeability through nasal preparation. The aqueous titration method was used to prepare NE formula and assessed for droplet si…	Nanoemulsion; Pseudoternary phase diagram; Rizatriptan benzoate	alcohol; oleic acid; polysorbate 80; rizatriptan; zidovudine; aqueous titration method; Article; chemical analysis; dispersity; droplet size; drug analysis; drug content; drug solubility; drug synthesis; ex vivo permeation study; Fourier transform infrared spectroscopy; intranasal drug administration; mathematical parameters; measurement; nanoemulsion; nonhuman; percent transmittance measurement;…		alcohol, 64-17-5; oleic acid, 112-80-1, 115-06-0; polysorbate 80, 8050-83-7, 9005-65-6; rizatriptan, 144034-80-0, 145202-66-0; zidovudine, 30516-87-1					Kempwade A, Taranalli A., Formulation and evaluation of thermoreversible, mucoadhesive in situ intranasal gel of rizatriptan benzoate, J Sol-Gel Sci Technol, 72, 1, pp. 43-48, (2014); Goldstein J, Ryan R, Jiang K, Getson A, Norman B, Block GA, Et al., Crossover comparison of rizatriptan 5 mg and 10 mg versus sumatriptan 25 mg and 50 mg in migraine, Headache, 38, 10, pp. 737-747, (1998); Nisha G, …	A.S. Hadi; Department of Pharmaceutics, College of Pharmacy, University of Baghdad, Baghdad, Iraq; email: amani.hadi1201@copharm.uobaghdad.edu.iq		Dr. Yashwant Research Labs Pvt. Ltd.						09754415				English	Int. J. Drug Deliv. Technol.	Article	Final		Scopus	2-s2.0-85134067140
Laghlali G.; Wiest M.J.; Karadag D.; Warang P.; O'Konek J.J.; Chang L.A.; Park S.-C.; Yan V.; Farazuddin M.; Janczak K.W.; García-Sastre A.; Baker J.R., Jr.; Wong P.T.; Schotsaert M.	Laghlali, Gabriel (57202590000); Wiest, Matthew J. (57200982964); Karadag, Dilara (57207618121); Warang, Prajakta (57426091300); O'Konek, Jessica J. (35103088700); Chang, Lauren A. (57208082645); Park, Seok-Chan (57193577617); Yan, Vivian (59429179800); Farazuddin, Mohammad (35345059800); Janczak, Katarzyna W. (8440445500); García-Sastre, Adolfo (7006948562); Baker, James R. (7404128072); Wong, P…	57202590000; 57200982964; 57207618121; 57426091300; 35103088700; 57208082645; 57193577617; 59429179800; 35345059800; 8440445500; 7006948562; 7404128072; 55549629700; 25227842000	Enhanced mucosal SARS-CoV-2 immunity after heterologous intramuscular mRNA prime/intranasal protein boost vaccination with a combination adjuvant	2024	Molecular Therapy	32	12		4448	4466	18	2	10.1016/j.ymthe.2024.10.016	https://www.scopus.com/inward/record.uri?eid=2-s2.0-85209120527&doi=10.1016%2fj.ymthe.2024.10.016&partnerID=40&md5=3c769a6d9e370ac92108cbe8d79246b0	Department of Microbiology, Icahn School of Medicine at Mount Sinai, New York, NY, United States; Global Health and Emerging Pathogens Institute, Icahn School of Medicine at Mount Sinai, New York, NY, United States; Department of Pharmaceutics, Ghent University, Ghent, Belgium; Department of Internal Medicine, University of Michigan Medical School, Ann Arbor, MI, United States; Michigan Nanotechn…	Laghlali G., Department of Microbiology, Icahn School of Medicine at Mount Sinai, New York, NY, United States, Global Health and Emerging Pathogens Institute, Icahn School of Medicine at Mount Sinai, New York, NY, United States, Department of Pharmaceutics, Ghent University, Ghent, Belgium; Wiest M.J., Department of Internal Medicine, University of Michigan Medical School, Ann Arbor, MI, United S…	Current COVID-19 mRNA vaccines delivered intramuscularly (IM) induce effective systemic immunity, but with suboptimal immunity at mucosal sites, limiting their ability to impart sterilizing immunity. There is strong interest in rerouting immune responses induced in the periphery by parenteral vaccination to the portal entry site of respiratory viruses, such as severe acute respiratory syndrome co…	intranasal vaccination; mRNA vaccines; mucosal adjuvants; mucosal immunization; prime/pull; SARS-Cov-2; tissue-resident memory T cells	Adjuvants, Immunologic; Adjuvants, Vaccine; Administration, Intranasal; Animals; Antibodies, Neutralizing; Antibodies, Viral; COVID-19; COVID-19 Vaccines; Female; Humans; Immunity, Mucosal; Immunization, Secondary; Injections, Intramuscular; Mice; mRNA Vaccines; SARS-CoV-2; Spike Glycoprotein, Coronavirus; Vaccination; addavax; adjuvant; af488 antibody; cetylpyridinium salt; emulsifying agent; ga…		cetylpyridinium salt, 123-03-5, 140-72-7, 2349-55-5, 7773-52-6; gamma interferon, 82115-62-6; interleukin 13, 148157-34-0; interleukin 2, 85898-30-2; isoflurane, 26675-46-7; protein tyrosine phosphatase, ; receptor type tyrosine protein phosphatase C, ; tozinameran, 2417899-77-3; Adjuvants, Immunologic, ; Adjuvants, Vaccine, ; Antibodies, Neutralizing, ; Antibodies, Viral, ; COVID-19 Vaccines, ; …	GraphPad Prism 9, Graphpad; HiScribe T7, New England Biolabs; RNeasy, Qiagen; TURBO, Thermo; addavax, Invivogen; bnt162b2, Pfizer	Graphpad; Invivogen; New England Biolabs; Pfizer; Qiagen; Thermo	Rogel Cancer Center, University of Michigan; U-M Biosciences Initiative; National Institutes of Health, NIH; National Institute of Diabetes and Digestive and Kidney Diseases, NIDDK, (R01DK130425); National Institute of Diabetes and Digestive and Kidney Diseases, NIDDK; National Institute of Allergy and Infectious Diseases, NIAID, (G20AI174733, R01AI160706); National Institute of Allergy and Infec…	Funding text 1: SARS-CoV-2 work in the laboratory of M.S. is supported by NIH / NIAID R01AI160706 and NIH / NIDDK R01DK130425 . S.C.P has received support from the Korea Health Industry Development Institute (KHIDI) for research under the Biomedical Global Talent Nurturing Program ( HI22C2101 ). Work in the laboratory of P.T.W. is supported by NIH / NIAID R01AI160706 and NIH / NIAID R21AI176069 .…	Cele S., Jackson L., Khoury D.S., Khan K., Moyo-Gwete T., Tegally H., San J.E., Cromer D., Scheepers C., Amoako D.G., Et al., Omicron extensively but incompletely escapes Pfizer BNT162b2 neutralization, Nature, 602, pp. 654-656, (2022); Tseng H.F., Ackerson B.K., Sy L.S., Tubert J.E., Luo Y., Qiu S., Lee G.S., Bruxvoort K.J., Ku J.H., Florea A., Et al., mRNA-1273 bivalent (original and Omicron) C…	P.T. Wong; Department of Internal Medicine, University of Michigan Medical School, Ann Arbor, United States; email: ptw@umich.edu; M. Schotsaert; Department of Microbiology, Icahn School of Medicine at Mount Sinai, New York, United States; email: michael.schotsaert@mssm.edu		Cell Press						15250016		MTOHC	39489918	English	Mol. Ther.	Article	Final	All Open Access; Hybrid Gold Open Access	Scopus	2-s2.0-85209120527
Kothawade S.N.; Pande V.V.	Kothawade, Sachin N. (36113705100); Pande, Vishal V. (21834534300)	36113705100; 21834534300	FORMULATION AND EVALUATION OF AMISULPRIDE LOADED INTRANASAL MICROEMULSION	2023	Indian Drugs	60	9		49	56	7	2	10.53879/id.60.09.13783	https://www.scopus.com/inward/record.uri?eid=2-s2.0-85176329524&doi=10.53879%2fid.60.09.13783&partnerID=40&md5=b5efa58823a3ef9be58785098cf66cee	Department of Pharmaceutics, RSM’s N.N Sattha College of Pharmacy, Maharashtra, Ahmednagar, 414 001, India	Kothawade S.N., Department of Pharmaceutics, RSM’s N.N Sattha College of Pharmacy, Maharashtra, Ahmednagar, 414 001, India; Pande V.V., Department of Pharmaceutics, RSM’s N.N Sattha College of Pharmacy, Maharashtra, Ahmednagar, 414 001, India	The use of microemulsion as a delivery system for improving take-up across the nasal mucosa is currently being studied. A mucoadhesive polymer is added to help extend the retention time on the mucosa. The primary goal of the current research was to create a nano-formulation of amisulpride with the intention of increasing the drug’s permeability and protecting it with a biocompatible lipid content…	Amisulpride; blood brain barrier; intranasal; microemulsion; mucoadhesive; schizophrenia	amisulpride; escitalopram; labrasol; octanoin; surfactant; analytic method; Article; biocompatibility; dispersity; drug bioavailability; drug blood level; drug brain level; drug delivery system; drug formulation; drug penetration; drug release; drug safety; drug solubility; effusion; evaluation study; first pass effect; flow kinetics; Fourier transform infrared spectroscopy; in vitro study; micro…		amisulpride, 71675-85-9, 81342-13-4; escitalopram, 128196-01-0, 219861-08-2; labrasol, 57307-99-0; octanoin, 26402-26-6					Alagusundaram M., Chengaiah, Nasaldrug delivery system an overview, IJRPS Pharmascope, 5, 77, pp. 454-465, (2010); Chan J., Gamal M., Maghraby E., Jenniffer P., Phase transition water-in-oil microemulsions as ocular drug delivery systems: in vitro and in vivo evaluation, Int. J. Pharm, 328, 1, pp. 65-71, (2013); Chime S., Onyshi V., Lipid based drug delivery systems (LDDS): Recent advanced and ap…	S.N. Kothawade; Department of Pharmaceutics, RSM’s N.N Sattha College of Pharmacy, Ahmednagar, Maharashtra, 414 001, India; email: Sachin.kothawade23@gmail.com		Indian Drug Manufacturers' Association						0019462X		INDRB		English	Indian Drugs	Article	Final		Scopus	2-s2.0-85176329524
Di Filippo L.D.; Duarte J.; Fonseca-Santos B.; Tavares Júnior A.G.; Araújo V.; Borda C.A.R.; Vicente E.F.; Chorilli M.	Di Filippo, Leonardo Delello (57195758412); Duarte, Jonatas (56712331100); Fonseca-Santos, Bruno (56323847700); Tavares Júnior, Alberto Gomes (57218195070); Araújo, Victor (57215699444); Borda, Cesar Augusto Roque (57214183956); Vicente, Eduardo Festozo (56224735200); Chorilli, Marlus (8358990200)	57195758412; 56712331100; 56323847700; 57218195070; 57215699444; 57214183956; 56224735200; 8358990200	Mucoadhesive Nanosystems for Nose-to-Brain Drug Delivery in the Treatment of Central Nervous System Diseases	2022	Current Medicinal Chemistry	29	17		3079	3110	31	10	10.2174/0929867328666210813154019	https://www.scopus.com/inward/record.uri?eid=2-s2.0-85120562630&doi=10.2174%2f0929867328666210813154019&partnerID=40&md5=a10841aadd39d69dc4ff07030763c394	School of Pharmaceutical Sciences, São Paulo State University (UNESP), São Paulo, Araraquara, Brazil; Faculty of Pharmaceutical Sciences, University of Campinas (UNICAMP), São Paulo, Campinas, Brazil; Universidad Catolica de Santa Maria, Vice Rectorrado de investigácion, Arequipa, Peru; School of Sciences and Engineering, São Paulo State University (UNESP), São Paulo, Tupã, Brazil	Di Filippo L.D., School of Pharmaceutical Sciences, São Paulo State University (UNESP), São Paulo, Araraquara, Brazil; Duarte J., School of Pharmaceutical Sciences, São Paulo State University (UNESP), São Paulo, Araraquara, Brazil; Fonseca-Santos B., Faculty of Pharmaceutical Sciences, University of Campinas (UNICAMP), São Paulo, Campinas, Brazil; Tavares Júnior A.G., School of Pharmaceutical Sci…	The diseases affecting the Central Nervous System (CNS) can have varied etiopathology, but they have in common silent progression, global incidence, and significant impacts on the quality of life of patients and public health systems. With the advance of biomedicine and pharmaceutical technology, new and more modern diagnostic methods and treatments were developed, repurposing the use of drugs cu…	brain cancer; brain infection; drug delivery nanosystems; mood disorders; mucoadhesion; Neurodegenerative diseases; nose-to-brain	Administration, Intranasal; Brain; Central Nervous System Diseases; Drug Delivery Systems; Humans; Pharmaceutical Preparations; Quality of Life; nanocarrier; nanomaterial; drug; Alzheimer disease; Article; brain; brain infection; central nervous system cancer; central nervous system disease; central nervous system infection; degenerative disease; drug administration route; drug delivery system; h…		Pharmaceutical Preparations,			FCF-UNESP; Programa de Apoio ao Desenvolvimento Ci-entífico; Programa de Apoio ao Desenvolvimento Científico; Fundação de Amparo à Pesquisa do Estado de São Paulo, FAPESP, (18/23416-1, 2018/25707-3, 2019/25125-7, 2020/12622-0, 2020/16573-3); Coordenação de Aperfeiçoamento de Pessoal de Nível Superior, CAPES; Conselho Nacional de Desenvolvimento Científico e Tecnológico, CNPq	Funding text 1: All the authors have appreciated FAPESP, Conselho Nacional de Desenvolvimento Científico e Tecnológico (CNPq), Programa de Apoio ao Desenvolvimento Ci-entífico – FCF-UNESP (PADC) and Coordenação de Aperfeiçoamento de Pessoal de Nível Superior - Brasil (CAPES) for providing funding to their study.; Funding text 2: This study was kindly funded by FAPESP grants number #2020/12622-0, …	Bors L.A., Erdo F., Overcoming the blood-brain barrier challenges and tricks for CNS drug delivery, Sci. Pharm, 87, 1, (2019); Neurological Disorders: Public Health Challenges, (2006); Kumar K., Sharma S., Kumar P., Deshmukh R., Therapeutic potential of GABAB receptor ligands in drug addiction, anxiety, depression and other CNS disorders, Pharmacol. Biochem. Behavior, pp. 174-184, (2013); Daigre …	M. Chorilli; School of Pharmaceutical Sciences, São Paulo State University (UNESP), Araraquara, São Paulo, Brazil; email: marlus.chorilli@unesp.br		Bentham Science Publishers						09298673		CMCHE	34391374	English	Curr. Med. Chem.	Article	Final		Scopus	2-s2.0-85120562630
Shah D.; Guo Y.; Ban I.; Shao J.	Shah, Darshana (57211538871); Guo, Yuxing (57202263719); Ban, Igor (57454257200); Shao, Jun (35785049100)	57211538871; 57202263719; 57454257200; 35785049100	Intranasal delivery of insulin by self-emulsified nanoemulsion system: In vitro and in vivo studies	2022	International Journal of Pharmaceutics	616		121565				15	10.1016/j.ijpharm.2022.121565	https://www.scopus.com/inward/record.uri?eid=2-s2.0-85124667758&doi=10.1016%2fj.ijpharm.2022.121565&partnerID=40&md5=cfa57b660d01b33d3812ddc9770dfdf6	Avion Pharmaceuticals, 1880 McFarland Parkway, Suite 105, Alpharetta, 30005, GA, United States; Department of Pharmaceutical Sciences, College of Pharmacy and Health Sciences, St. John's University, 8000 Utopia Parkway, Queens, 11439, NY, United States	Shah D., Avion Pharmaceuticals, 1880 McFarland Parkway, Suite 105, Alpharetta, 30005, GA, United States; Guo Y., Department of Pharmaceutical Sciences, College of Pharmacy and Health Sciences, St. John's University, 8000 Utopia Parkway, Queens, 11439, NY, United States; Ban I., Department of Pharmaceutical Sciences, College of Pharmacy and Health Sciences, St. John's University, 8000 Utopia Parkw…	The main objective of this research was to develop a self-emulsified nanoemulsion (SEN) dosage form of insulin where insulin is loaded into the lipid phase of the nanoemulsion for enhanced absorption through intranasal delivery. When loaded into the lipid droplets (oil phase), insulin can be protected from enzymatic degradation, can penetrate through the mucus gel barrier in a comparatively effec…	HNEpC; Human nasal epithelial cells; Insulin; Insulin Pharmacokinetics; Intranasal insulin absorption; Monolayer; Nanoemulsion; Nasal absorption; Nasal delivery; Protein delivery; Self-emulsified nanoemulsion	Administration, Intranasal; Animals; Biological Availability; Drug Delivery Systems; Emulsions; Insulin; Nanoparticles; Nasal Mucosa; Rats; capmul mcm nf; captex 8000; cremophor; diacylglycerol; dye; emulsifying agent; eosin; fat droplet; fluorescein isothiocyanate; formazan; hematoxylin; human insulin; insulin; kolliphor rh 40; lysophosphatidylcholine; monoacylglycerol; octanoin; phosphatidylcho…		cremophor, 39279-69-1, 51142-51-9; eosin, 17372-87-1, 51395-88-1, 548-26-5; fluorescein isothiocyanate, 25168-13-2, 27072-45-3, 3326-32-7; formazan, 504-65-4; hematoxylin, 517-28-2; human insulin, 11061-68-0; insulin, 9004-10-8; lysophosphatidylcholine, 93794-93-5; octanoin, 26402-26-6; phosphatidylcholine, 55128-59-1, 8002-43-5; tricaprilin, 538-23-8; Emulsions, ; Insulin,	Q200 DSC, TA Instruments, United States; capmul mcm nf, Abitec, United States; captex 8000, Abitec, United States; kolliphor rh 40, Sigma Aldrich, United States	Abitec, United States; Abitec, United States; Sigma Aldrich, United States; TA Instruments, United States	St. John's University, SJU	The authors would sincerely like to thank St. John's university for providing all the resources needed for this study.	Arora P., Sharma S., Garg S., Permeability issues in nasal drug delivery, Drug Discov. Today, 7, 18, pp. 967-975, (2002); Bonengel S., Jelkmann M., Abdulkarim M., Gumbleton M., Reinstadler V., Oberacher H., Prufert F., Bernkop-Schnurch A., Impact of different hydrophobic ion pairs of octreotide on its oral bioavailability in pigs, J. Control. Release, 273, pp. 21-29, (2018); Bunchongprasert K., S…	J. Shao; Department of Pharmaceutical Sciences, College of Pharmacy and Health Sciences, St. John's University, Queens, 8000 Utopia Parkway, 11439, United States; email: joeshao2021@gmail.com		Elsevier B.V.						03785173		IJPHD	35150847	English	Int. J. Pharm.	Article	Final		Scopus	2-s2.0-85124667758
Patel M.S.; Mandal S.D.; Mandal S.; Faldu S.; Patel J.	Patel, Mukeshkumar Shamalbhai (58586788200); Mandal, Snigdha Das (56985173300); Mandal, Surjyanarayan (36925586800); Faldu, Shital (36113070700); Patel, Jayvadan (9250814900)	58586788200; 56985173300; 36925586800; 36113070700; 9250814900	Nasotransmucosal Delivery of Curcumin-Loaded Mucoadhesive Microemulsions for Treating Inflammation-Related CNS Disorders	2022	Turkish Journal of Pharmaceutical Sciences	19	5		560	571	11	5	10.4274/tjps.galenos.2021.45945	https://www.scopus.com/inward/record.uri?eid=2-s2.0-85140922149&doi=10.4274%2ftjps.galenos.2021.45945&partnerID=40&md5=7d0fb1fa724b37729be145183507a7b7	Wockhardt USA LLC/Morton Grove Pharmaceuticals, Inc., Morton Grove, United States; Parul University, Department of Pharmacy, Gujarat, India; AGIO Pharmaceuticals Ltd., Gujarat, India; Smt. R.D. Gardi B. Pharmacy College, Gujarat, India; Sankalchand Patel University, Faculty of Pharmacy, Department of Pharmacy, Gujarat, India	Patel M.S., Wockhardt USA LLC/Morton Grove Pharmaceuticals, Inc., Morton Grove, United States; Mandal S.D., Parul University, Department of Pharmacy, Gujarat, India; Mandal S., AGIO Pharmaceuticals Ltd., Gujarat, India; Faldu S., Smt. R.D. Gardi B. Pharmacy College, Gujarat, India; Patel J., Sankalchand Patel University, Faculty of Pharmacy, Department of Pharmacy, Gujarat, India	Objectives: This investigation was aimed at designing an effective mucoadhesive microemulsion system to accomplish higher brain uptake of curcumin through intranasal route. Materials and Methods: Mucoadhesive microemulsion of curcumin (MMEC) was developed using screened oil, surfactant, and co-surfactant by Box-Behnken design and was evaluated for mucoadhesion, stability, and naso-ciliotoxicity s…	brain-targeting; curcumin; Intranasal delivery; microemulsion; MMEC; mucoadhesion; TEM	cosurfactant; curcumin; diethylene glycol monoethyl ether; octanoin; oleic acid; pentobarbital; polycarbophil; surfactant; voriconazole; albino rat; animal experiment; animal model; animal tissue; Article; blood brain barrier; Box Behnken design; brain tissue; central nervous system; central nervous system disease; controlled study; diagnostic test accuracy study; dispersity; dopaminergic nerve c…		curcumin, 458-37-7; diethylene glycol monoethyl ether, 111-90-0; octanoin, 26402-26-6; oleic acid, 112-80-1, 115-06-0; pentobarbital, 57-33-0, 76-74-4; polycarbophil, 9003-97-8; voriconazole, 137234-62-9, 188416-29-7	UV 1800, Shimadzu	Shimadzu			Romeo VD, deMeireles J, Sileno AP, Pimplaskar HK, Behl CR., Effects of physicochemical properties and other factors on systemic nasal drug delivery, Adv Drug Deliv Rev, 29, pp. 89-116, (1998); Mandal S, Mandal SD, Chutani K, Subudhia BB., The mucoadhesive microemulsion of ibuprofen: design and evaluation for brain targeting efficiency through intranasal route, Braz J Pharma Sci, 51, pp. 721-731, …	M.S. Patel; Wockhardt USA LLC/Morton Grove Pharmaceuticals, Inc., Morton Grove, United States; email: mspatel25@gmail.com		Turkish Pharmacists Association						1304530X				English	Turk. J. Pharm. Sci.	Article	Final	All Open Access; Gold Open Access; Green Open Access	Scopus	2-s2.0-85140922149
Meirinho S.; Rodrigues M.; Santos A.O.; Falcão A.; Alves G.	Meirinho, Sara (57202604032); Rodrigues, Márcio (55513387900); Santos, Adriana O. (14049212000); Falcão, Amílcar (25639474900); Alves, Gilberto (57192643826)	57202604032; 55513387900; 14049212000; 25639474900; 57192643826	Nose-to-brain delivery of perampanel formulated in a self-microemulsifying drug delivery system improves anticonvulsant and anxiolytic activity in mice	2023	International Journal of Pharmaceutics	642		123145				7	10.1016/j.ijpharm.2023.123145	https://www.scopus.com/inward/record.uri?eid=2-s2.0-85162090594&doi=10.1016%2fj.ijpharm.2023.123145&partnerID=40&md5=37ba2737658c1ed4f6ded399fbdf4c34	CICS-UBI – Health Sciences Research Center, University of Beira Interior, Av. Infante D. Henrique, Covilhã, 6200-506, Portugal; Faculty of Health Sciences, University of Beira Interior, Av. Infante D. Henrique, Covilhã, 6200-506, Portugal; CPIRN-UDI-IPG – Center for Potential and Innovation of Natural Resources, Research Unit for Inland Development, Polytechnic Institute of Guarda, Av. Dr. Franci…	Meirinho S., CICS-UBI – Health Sciences Research Center, University of Beira Interior, Av. Infante D. Henrique, Covilhã, 6200-506, Portugal, Faculty of Health Sciences, University of Beira Interior, Av. Infante D. Henrique, Covilhã, 6200-506, Portugal; Rodrigues M., CICS-UBI – Health Sciences Research Center, University of Beira Interior, Av. Infante D. Henrique, Covilhã, 6200-506, Portugal, Facu…	Perampanel (PER) is a potent third-generation antiepileptic drug only available for oral administration. Additionally, PER has shown potential in managing epilepsy comorbidities such as anxiety. Previously, we demonstrated that the intranasal (IN) administration of PER, loaded in a self-microemulsifying drug delivery system (SMEDDS), improved brain-targeting and exposure in mice. Herein, we inves…	Anticonvulsant; Anxiolytic; Brain biodistribution; Intranasal; Perampanel	Animals; Anti-Anxiety Agents; Anticonvulsants; Brain; Drug Delivery Systems; Mice; Seizures; Tissue Distribution; 4 aminobutyric acid; diazepam; ecuphar isoflo; eutasil; glutamic acid; isoflurane; nitric oxide; pentobarbital; perampanel; anticonvulsive agent; anxiolytic agent; perampanel; adult; animal experiment; animal model; animal tissue; anticonvulsant activity; Article; brain level; brain t…		4 aminobutyric acid, 28805-76-7, 56-12-2; diazepam, 439-14-5, 11100-37-1, 53320-84-6; glutamic acid, 11070-68-1, 138-15-8, 56-86-0, 6899-05-4; isoflurane, 26675-46-7; nitric oxide, 10102-43-9; pentobarbital, 57-33-0, 76-74-4; perampanel, 380917-97-5; Anti-Anxiety Agents, ; Anticonvulsants, ; perampanel,	ecuphar isoflo, Ceva, France; eutasil, Ceva, France; fycompa, Eisai, Germany	Ceva, France; Ceva, France; Eisai, Germany	CICS-UBI, (UIDB/00709/2020, UIDP/00709/2020); MSN Laboratories Ltd.; Portuguese Foundation for Science, (CENTRO-01-0145-FEDER-000013, Centro-01-0145-FEDER-000019); Sistema de Apoio à Investigação Científica e Tecnológica; Fundação para a Ciência e a Tecnologia, FCT, (SFRH/BD/136028/2018); Fundação para a Ciência e a Tecnologia, FCT; European Regional Development Fund, ERDF	Sara Meirinho was supported by Foundation for Science and Technology (FCT) with a PhD fellowship (SFRH/BD/136028/2018). The authors also acknowledge the support provided by the CICS-UBI projects UIDB/00709/2020 and UIDP/00709/2020, financed by national funds through the Portuguese Foundation for Science and Technology/MCTES; CENTRO-01-0145-FEDER-000013 and Centro-01-0145-FEDER-000019 - C4 Cloud C…	European Medicines Agency, (2022); (2016); Ari C., D'Agostino D.P., Diamond D.M., Kindy M., Park C., Kovacs Z., Elevated plus maze test combined with video tracking software to investigate the anxiolytic effect of exogenous ketogenic supplements, JOVE J. Vis. Exp., 2019, pp. 1-10, (2019); Barker-Haliski M., Harte-Hargrove L.C., Ravizza T., Smolders I., Xiao B., Brandt C., Loscher W., A companion …	G. Alves; Faculty of Health Sciences, CICS-UBI – Health Sciences Research Center, University of Beira Interior, Covilhã, Av. Infante D. Henrique, 6200-506, Portugal; email: gilberto@fcsaude.ubi.pt		Elsevier B.V.						03785173		IJPHD	37330157	English	Int. J. Pharm.	Article	Final		Scopus	2-s2.0-85162090594
Pires P.C.; Correia M.; Veiga F.; Paiva-Santos A.C.	Pires, Patrícia C. (57225347289); Correia, Mafalda (58654237800); Veiga, Francisco (35567448700); Paiva-Santos, Ana Cláudia (57202605146)	57225347289; 58654237800; 35567448700; 57202605146	Anti-Inflammatory Drug Repurposing for Intranasal Delivery: Ketoprofen Nanoemulgel Development for the Treatment of Glioma	2023	Engineering Proceedings	56	1	20				0	10.3390/ASEC2023-15345	https://www.scopus.com/inward/record.uri?eid=2-s2.0-85179743178&doi=10.3390%2fASEC2023-15345&partnerID=40&md5=51fde9eba6a1ecbc84635199e50fa2d5	Department of Pharmaceutical Technology, Faculty of Pharmacy of the University of Coimbra, University of Coimbra, Azinhaga Sta. Comba, Coimbra, 3000-548, Portugal; LAQV, REQUIMTE, Department of Pharmaceutical Technology, Faculty of Pharmacy of the University of Coimbra, University of Coimbra, Azinhaga Sta. Comba, Coimbra, 3000-548, Portugal; Health Sciences Research Centre (CICS-UBI), University …	Pires P.C., Department of Pharmaceutical Technology, Faculty of Pharmacy of the University of Coimbra, University of Coimbra, Azinhaga Sta. Comba, Coimbra, 3000-548, Portugal, LAQV, REQUIMTE, Department of Pharmaceutical Technology, Faculty of Pharmacy of the University of Coimbra, University of Coimbra, Azinhaga Sta. Comba, Coimbra, 3000-548, Portugal, Health Sciences Research Centre (CICS-UBI),…	The anti-inflammatory drug ketoprofen has shown promising results in the field of drug repurposing for the treatment of brain cancer, but currently developed formulations are for invasive administration (intravenous) and have very limited drug strength. Hence, the purpose of this work was to develop an intranasal oil-in-water nanoemulgel, with drug strength maximization, for non-invasive, more ef…	brain cancer; drug repurposing; glioma; intranasal; ketoprofen; nanoemulgel; nanoemulsion						UIDP/50006/2020 national funds	REQUIMTE was funded by UIDB/50006/2020 and UIDP/50006/2020 national funds.	Hua Y., Dai X., Xu Y., Xing G., Liu H., Lu T., Chen Y., Zhang Y., Drug Repositioning: Progress and Challenges in Drug Discovery for Various Diseases, Eur. J. Med. Chem., 234, (2022); Jain A.S., Prasad A., Pradeep S., Dharmashekar C., Achar R.R., Ekaterina S., Victor S., Amachawadi R.G., Prasad S.K., Pruthvish R., Et al., Everything Old Is New Again: Drug Repurposing Approach for Non-Small Cell Lu…	P.C. Pires; Department of Pharmaceutical Technology, Faculty of Pharmacy of the University of Coimbra, University of Coimbra, Coimbra, Azinhaga Sta. Comba, 3000-548, Portugal; email: patriciapires@ff.uc.pt; A.C. Paiva-Santos; Department of Pharmaceutical Technology, Faculty of Pharmacy of the University of Coimbra, University of Coimbra, Coimbra, Azinhaga Sta. Comba, 3000-548, Portugal; email: ac…		Multidisciplinary Digital Publishing Institute (MDPI)						26734591				English	Eng. Proc.	Article	Final	All Open Access; Hybrid Gold Open Access	Scopus	2-s2.0-85179743178
Chiprikar P.; Mastiholimath V.; Biradar P.; Shirkoli N.	Chiprikar, Pallavi (57989468400); Mastiholimath, Vinayak (6504359107); Biradar, Prakash (36112681600); Shirkoli, Nisha (57989062500)	57989468400; 6504359107; 36112681600; 57989062500	Quality by Design Approach for the Development of Cariprazine Hydrochloride Loaded Lipid-Based Formulation for Brain Delivery via Intranasal Route	2024	Current Drug Metabolism	25	7		523	541	18	0	10.2174/0113892002327148240924071717	https://www.scopus.com/inward/record.uri?eid=2-s2.0-85212991087&doi=10.2174%2f0113892002327148240924071717&partnerID=40&md5=e50e359d47bada80eb1429cbb8fbc85e	Department of Pharmaceutical Quality Assurance, KLE College of Pharmacy, KLE Academy of Higher Education and Research (KAHER), Karnataka, Belagavi, Belagavi, India; Department of Pharmacology, KLE College of Pharmacy, KLE Academy of Higher Education and Research (KAHER), Karnataka, Belagavi, Belagavi, India	Chiprikar P., Department of Pharmaceutical Quality Assurance, KLE College of Pharmacy, KLE Academy of Higher Education and Research (KAHER), Karnataka, Belagavi, Belagavi, India; Mastiholimath V., Department of Pharmaceutical Quality Assurance, KLE College of Pharmacy, KLE Academy of Higher Education and Research (KAHER), Karnataka, Belagavi, Belagavi, India; Biradar P., Department of Pharmacolog…	Background: Cariprazine (CPZ) is a third-generation antipsychotic medication that has been ap-proved for treating schizophrenia. This study aimed to develop a cariprazine-loaded nanostructured lipid carrier (CPZ-NLCs) to prevent first-pass metabolism and improve bioavailability and site-specific delivery from nose to the brain. Methods: The CPZ-NLCs were prepared using melt emulsification. The fo…	box behnken design; cariprazine; emulsification–ultrasonication technique; Nanostructured lipid carrier; nasal epithelium; nose-to-brain delivery; schizophrenia	Administration, Intranasal; Animals; Antipsychotic Agents; Biological Availability; Brain; Drug Carriers; Drug Delivery Systems; Drug Liberation; Lipids; Male; Nasal Mucosa; Particle Size; Piperazines; Rats; Sheep; cariprazine; lipid; nimodipine; cariprazine; drug carrier; lipid; neuroleptic agent; piperazine derivative; animal experiment; Article; bioavailability; blood brain barrier; Box Behnke…		cariprazine, 839712-12-8, 1083076-69-0, 955400-75-6; lipid, 66455-18-3; nimodipine, 66085-59-4; Antipsychotic Agents, ; cariprazine, ; Drug Carriers, ; Lipids, ; Piperazines,	Philips CM 200, Phillips, Germany; Zetasizer Nano ZS, Malvern, United Kingdom	Malvern, United Kingdom; Phillips, Germany			Schizophrenia; Coffey M., Schizophrenia: A review of current research and thinking, J. Clin. Nurs, 7, 6, pp. 489-498, (1998); (2022); Stahl S.M., Laredo S., Morrissette D.A., Cariprazine as a treatment across the bipolar I spectrum from depression to mania: Mechanism of action and review of clinical data, Ther. Adv. Psychopharmacol, 10, (2020); Kiss B., Horvath A., Nemethy Z., Schmidt E., Laszlov…	P. Chiprikar; Department of Pharmaceutical Quality Assurance, KLE College of Pharmacy, KLE Academy of Higher Education and Research (KAHER), Belagavi, Belagavi, Karnataka, India; email: pallavichiprikar@gmail.com; V. Mastiholimath; Department of Pharmaceutical Quality Assurance, KLE College of Pharmacy, KLE Academy of Higher Education and Research (KAHER), Belagavi, Belagavi, Karnataka, India; em…		Bentham Science Publishers						13892002		CDMUB	39364867	English	Curr. Drug Metab.	Article	Final		Scopus	2-s2.0-85212991087
Rekharani A.S.; Nidamanuri B.S.S.; Rajendra P.K.M.; Venkatachalam S.; Selvaraj J.; Natarajan J.	Rekharani, Aravind Shyamprasad (58085062400); Nidamanuri, Bala Sai Soujith (57768725600); Rajendra, Praharsh Kumar Mandadhi (57224192911); Venkatachalam, Senthil (57219859872); Selvaraj, Jubie (25230425200); Natarajan, Jawahar (36113714900)	58085062400; 57768725600; 57224192911; 57219859872; 25230425200; 36113714900	Formulation, Optimization and Characterization of Bupropion Hydro-chloride Loaded Nanostructured Lipid Carriers for Intra-Nasal Admin-istration: An Approach to Management of Smoking Cessation	2022	Current Nanomedicine	12	3		217	232	15	1	10.2174/2468187313666221020143555	https://www.scopus.com/inward/record.uri?eid=2-s2.0-85147167719&doi=10.2174%2f2468187313666221020143555&partnerID=40&md5=d0cef57085374ced56c8c118156beb6b	Department of Pharmaceutics, JSS College of Pharmacy, JSS Academy of Higher Education & Research, Nilgi-ris, Tamil Nadu, Ooty, India	Rekharani A.S., Department of Pharmaceutics, JSS College of Pharmacy, JSS Academy of Higher Education & Research, Nilgi-ris, Tamil Nadu, Ooty, India; Nidamanuri B.S.S., Department of Pharmaceutics, JSS College of Pharmacy, JSS Academy of Higher Education & Research, Nilgi-ris, Tamil Nadu, Ooty, India; Rajendra P.K.M., Department of Pharmaceutics, JSS College of Pharmacy, JSS Academy of Higher Edu…	Background: Tobacco smoking is a major factor leading to cardiovascular diseases. About 48% of cardiovascular diseases occur due to cigarette smoking. Bupropion hydrochloride is a non-nicotine treatment for smoking cessation. The existing marketed formulation of bupropion has limitations, like low bioavailability and extensive first-pass metabolism. In order to boost the bioa-vailability and incr…	bupropion hydrochloride; cardiovascular diseases; intra-nasal delivery; Nanostructured lipid carriers; optimization; smoking cessation	amfebutamone; nanocarrier; aqueous solution; Article; controlled study; dispersity; drug bioavailability; drug delivery system; drug formulation; drug release; drug solubility; drug stability; factorial design; Fourier transform infrared spectroscopy; histopathology; human; human tissue; intranasal drug administration; melting point; microemulsion; nose mucosa; particle size; photon correlation s…		amfebutamone, 31677-93-7, 34911-55-2, 144445-76-1	Litesizer 500, Anton Paar	Anton Paar	Department of Science and Technology, Ministry of Science and Technology, India, डीएसटी	The authors would like to thank the Department of Science and Technology - Fund for Improvement of Science and Technology Infrastructure in Universities and Higher Educational Institutions (DST-FIST), New Delhi, for their infrastructure support to the department. The authors are thankful to “Tamilnadu Pharmaceutical Sciences Welfare Trust” for providing the scholarship and for awarding the third …	Doll R., Uncovering the effects of smoking: Historical perspective, Stat Methods Med Res, 7, 2, pp. 87-117, (1998); Kalkhoran S, Benowitz NL, Rigotti NA., Prevention and treatment of tobacco use, J Am Coll Cardiol, 72, 9, pp. 1030-1045, (2018); Carrick MA, Robson JM, Thomas C., Smoking and anaesthesia, BJA Educ, 19, 1, pp. 1-6, (2019); Wilkes S., The use of bupropion SR in cigarette smoking cessa…	J. Natarajan; Department of Pharmaceutics, JSS College of Pharmacy, JSS Academy of Higher Education & Research, Ooty, Nilgiris, Tamil Nadu, India; email: jawahar.n@jssuni.edu.in		Bentham Science Publishers						24681873				English	Curr. Nanomedicine	Article	Final		Scopus	2-s2.0-85147167719
Tan M.S.A.; Pandey P.; Lohman R.-J.; Falconer J.R.; Siskind D.J.; Parekh H.S.	Tan, Madeleine S. A. (57205619053); Pandey, Preeti (57197502607); Lohman, Rink-Jan (8833075400); Falconer, James R. (36928765100); Siskind, Dan J. (34972037900); Parekh, Harendra S. (22954382300)	57205619053; 57197502607; 8833075400; 36928765100; 34972037900; 22954382300	Fabrication and Characterization of Clozapine Nanoemulsion Sol-Gel for Intranasal Administration	2022	Molecular Pharmaceutics	19	11		4055	4066	11	11	10.1021/acs.molpharmaceut.2c00513	https://www.scopus.com/inward/record.uri?eid=2-s2.0-85138863495&doi=10.1021%2facs.molpharmaceut.2c00513&partnerID=40&md5=cc7064dbe965c720f9878772cd9b80c3	School of Pharmacy, The University of Queensland, 20 Cornwall Street, Woolloongabba, 4102, QLD, Australia; Medicines Management Unit, Department of Health, Northern Territory Government, Royal Darwin Hospital, 105 Rocklands Drive, Tiwi, 810, NT, Australia; Faculty of Medicine, The University of Queensland, 20 Weightman Street, Herston, 4006, QLD, Australia; Metro South Addiction and Mental Health…	Tan M.S.A., School of Pharmacy, The University of Queensland, 20 Cornwall Street, Woolloongabba, 4102, QLD, Australia, Medicines Management Unit, Department of Health, Northern Territory Government, Royal Darwin Hospital, 105 Rocklands Drive, Tiwi, 810, NT, Australia; Pandey P., School of Pharmacy, The University of Queensland, 20 Cornwall Street, Woolloongabba, 4102, QLD, Australia; Lohman R.-J.…	Clozapine is the most effective antipsychotic for treatment-resistant schizophrenia. However, it causes many adverse drug reactions (ADRs), which lead to poor treatment outcomes. Nose-to-brain (N2B) drug delivery offers a promising approach to reduce peripheral ADRs by minimizing systemic drug exposure. The aim of the present study was to develop and characterize clozapine-loaded nanoemulsion sol…	adverse drug reaction; clozapine; intranasal; nanoemulsion; nose-to-brain delivery; poloxamer	Administration, Intranasal; Animals; Chemistry, Pharmaceutical; Clozapine; Emulsions; Gels; Nanoparticles; Nasal Mucosa; Particle Size; Sheep; clozapine; cosurfactant; oil; oleic acid; poloxamer; polysorbate 80; propylene glycol; surfactant; clozapine; nanoparticle; animal tissue; Article; controlled study; diffusion; drug bioavailability; drug penetration; drug release; drug solubility; drug sta…		clozapine, 5786-21-0; oleic acid, 112-80-1, 115-06-0; poloxamer, 9003-11-6; polysorbate 80, 8050-83-7, 9005-65-6; propylene glycol, 57-55-6; Clozapine, ; Emulsions, ; Gels,			National Health and Medical Research Council, NHMRC, (GNT 1194635); University of Queensland, UQ	M.S.A.T. is supported by the UQ Graduate School Scholarship, The University of Queensland, Brisbane, Australia. D.J.S. is supported in part by an NHMRC Emerging Leadership Fellowship (GNT 1194635).	Siskind D., Orr S., Sinha S., Yu O., Brijball B., Warren N., Et al., Rates of treatment-resistant schizophrenia from first-episode cohorts: Systematic review and meta-analysis, British Journal of Psychiatry., 220, 3, pp. 115-120, (2022); Siskind D., McCartney L., Goldschlager R., Kisely S., Clozapine v. first- and second-generation antipsychotics in treatment-refractory schizophrenia: Systematic …	P. Pandey; School of Pharmacy, The University of Queensland, Woolloongabba, 20 Cornwall Street, 4102, Australia; email: p.pandey@uq.edu.au; H.S. Parekh; School of Pharmacy, The University of Queensland, Woolloongabba, 20 Cornwall Street, 4102, Australia; email: h.parekh@uq.edu.au		American Chemical Society						15438384		MPOHB	36149013	English	Mol. Pharm.	Article	Final		Scopus	2-s2.0-85138863495
Alaayedi M.H.; Maraie N.K.	Alaayedi, Maryam H. (57200565869); Maraie, Nidhal K. (55995432400)	57200565869; 55995432400	Lomustine's nanoemulsion as nose-to-brain drug delivery system for CNS tumor treatment	2023	Saudi Pharmaceutical Journal	31	8	101692				14	10.1016/j.jsps.2023.06.025	https://www.scopus.com/inward/record.uri?eid=2-s2.0-85165282059&doi=10.1016%2fj.jsps.2023.06.025&partnerID=40&md5=476639c456bc9706eb7162e5b3e7f2b3	Department of Pharmaceutics, College of Pharmacy, Mustansiriyah University, Iraq; Department of Pharmaceutics, College of Pharmacy, Al-Farahidi University, Iraq	Alaayedi M.H., Department of Pharmaceutics, College of Pharmacy, Mustansiriyah University, Iraq; Maraie N.K., Department of Pharmaceutics, College of Pharmacy, Al-Farahidi University, Iraq	Nose-to-brain delivery allows the direct targeting of drug molecules bypassing the Blood Brain Barrier and systemic effect. Nanoemulsion is one of the novel strategies to deliver drug in this route due to its simplicity in manufacturing, long-term stability, and strong solubilization property for drug. The anticancer drug lomustine had poor oral bioavailability in addition to its serious side eff…	Brain tumor; Co-surfactant; Lomustine; Nanoemulsion; Oil; Surfactant	lomustine; Article; central nervous system tumor; controlled study; dispersity; drug bioavailability; drug delivery system; drug formulation; drug metabolism; drug release; drug solubility; electric conductivity; freeze thawing; human; in vitro study; nanoemulsion; particle size; pH measurement; photon correlation spectroscopy; transmission electron microscopy; turbidity; viscometry; zeta potenti…		lomustine, 13010-47-4			Al-Farahidi University; Mustansiriyah University	The authors would like to thank Mustansiriyah University (www.uomustansiriyah.edu.iq) for supporting this work. Thanks are extended to Al-Farahidi University (www.uoalfarahidi.edu.iq) for its support.	Abdulkarim M.F., Abdullah G.Z., Chitneni M., Et al., Formulation and characterization of palm oil esters based nano-cream for topical delivery of piroxicam, Int. J. Drug Delivery., 2, (2010); Algahtani M.S., Ahmad M.Z., Ahmad J., Investigation of factors influencing formation of nanoemulsion by spontaneous emulsification: impact on droplet size, polydispersity index, and stability, Bioengineering…	M.H. Alaayedi; Department of Pharmaceutics, College of Pharmacy, Mustansiriyah University, Iraq; email: maryamalaayedi@uomustansiriyah.edu.iq		Elsevier B.V.						13190164		SPJOE		English	Saudi Pharm. J.	Article	Final	All Open Access; Gold Open Access; Green Open Access	Scopus	2-s2.0-85165282059
Keller L.-A.; Merkel O.; Popp A.	Keller, Lea-Adriana (57213942338); Merkel, Olivia (35315919300); Popp, Andreas (56600073700)	57213942338; 35315919300; 56600073700	Intranasal drug delivery: opportunities and toxicologic challenges during drug development	2022	Drug Delivery and Translational Research	12	4		735	757	22	342	10.1007/s13346-020-00891-5	https://www.scopus.com/inward/record.uri?eid=2-s2.0-85099746312&doi=10.1007%2fs13346-020-00891-5&partnerID=40&md5=4fbfb7d6bfd131877637c70c7d8e072a	Preclinical Safety, AbbVie Deutschland GmbH & Co. KG, Knollstrasse, Ludwigshafen, 67061, Germany; Department of Pharmacy, Pharmaceutical Technology and Biopharmacy, Ludwig-Maximilians-University, Butenandtstraße 5-13, Munich, 81337, Germany	Keller L.-A., Preclinical Safety, AbbVie Deutschland GmbH & Co. KG, Knollstrasse, Ludwigshafen, 67061, Germany, Department of Pharmacy, Pharmaceutical Technology and Biopharmacy, Ludwig-Maximilians-University, Butenandtstraße 5-13, Munich, 81337, Germany; Merkel O., Department of Pharmacy, Pharmaceutical Technology and Biopharmacy, Ludwig-Maximilians-University, Butenandtstraße 5-13, Munich, 8133…	Abstract: Over the past 10 years, the interest in intranasal drug delivery in pharmaceutical R&D has increased. This review article summarises information on intranasal administration for local and systemic delivery, as well as for CNS indications. Nasal delivery offers many advantages over standard systemic delivery systems, such as its non-invasive character, a fast onset of action and in many …	Intranasal drug delivery; Nasal toxicity; Nose-to-brain-delivery; Olfactory pathways	Administration, Intranasal; Brain; Drug Delivery Systems; Drug Development; Nasal Mucosa; Pharmaceutical Preparations; angiotensin; antihistaminic agent; benzethonium chloride; benzodiazepine; butorphanol; citric acid; corticosteroid; cyclic AMP; desmopressin; ephrin; estrogen; fenoterol; fentanyl; G protein coupled receptor; glyceryl trinitrate; indometacin; isoprenaline; ketorolac; leptin; levo…		angiotensin, 1407-47-2; benzethonium chloride, 121-54-0; benzodiazepine, 12794-10-4; butorphanol, 42408-82-2; citric acid, 126-44-3, 5949-29-1, 77-92-9, 8002-14-0; cyclic AMP, 60-92-4; desmopressin, 16679-58-6, 62288-83-9, 62357-86-2, 16789-98-3; fenoterol, 13392-18-2, 1944-12-3; fentanyl, 437-38-7, 1443-54-5; glyceryl trinitrate, 55-63-0, 80738-44-9; indometacin, 53-86-1, 74252-25-8, 7681-54-1; …					Frey W.H.I.I.I., Neurologic Agents for Nasal Administration to the Brain, (1991); Axel R., Scents and sensibility: a molecular logic of olfactory perception (Nobel lecture), Angew Chem Int Ed, 44, pp. 6110-6127, (2005); Crisler R., Johnston N.A., Sivula C., Budelsky C.L., Functional Anatomy and Physiology; Mygind N., Dahl R., Anatomy, physiology and function of the nasal cavities in health and di…	O. Merkel; Department of Pharmacy, Pharmaceutical Technology and Biopharmacy, Ludwig-Maximilians-University, Munich, Butenandtstraße 5-13, 81337, Germany; email: olivia.merkel@lmu.de		Springer						2190393X			33491126	English	Drug Deliv. Transl. Res.	Article	Final	All Open Access; Green Open Access; Hybrid Gold Open Access	Scopus	2-s2.0-85099746312
Liu Y.; Liu R.; Yang Q.; Yang G.	Liu, Yiwen (57729485500); Liu, Ruirui (59396806400); Yang, Qingliang (56942678600); Yang, Gensheng (7405755554)	57729485500; 59396806400; 56942678600; 7405755554	DES/O microemulsion for solubilizing and delivering curcumin via the nasal administration to treat acute asthma	2024	International Journal of Pharmaceutics	667		124900				2	10.1016/j.ijpharm.2024.124900	https://www.scopus.com/inward/record.uri?eid=2-s2.0-85208228068&doi=10.1016%2fj.ijpharm.2024.124900&partnerID=40&md5=e407e57ddbd350e5cd6287a71ca6a4b7	College of Pharmaceutical Science, Zhejiang University of Technology, Zhejiang, Hangzhou, 310014, China; The First Hospital of Jiaxing, Affiliated Hospital of Jiaxing University, Zhejiang, Jiaxing, 314001, China	Liu Y., College of Pharmaceutical Science, Zhejiang University of Technology, Zhejiang, Hangzhou, 310014, China, The First Hospital of Jiaxing, Affiliated Hospital of Jiaxing University, Zhejiang, Jiaxing, 314001, China; Liu R., College of Pharmaceutical Science, Zhejiang University of Technology, Zhejiang, Hangzhou, 310014, China; Yang Q., College of Pharmaceutical Science, Zhejiang University o…	As a natural small molecule drug derived from turmeric, curcumin is known for its good biosafety and a range of beneficial effects, including anti-inflammatory, anti-spasmodic, antioxidant, antibacterial, anti-tumor, and neuroprotective effects. Even though, its insolubility in water and instability severely limit its bioavailability and clinical applications. The present study developed a deep e…	Curcumin; Deep eutectic solvent; Intranasal administration; Microemulsion; Solubility	Administration, Intranasal; Animals; Asthma; Biological Availability; Choline; Curcumin; Drug Delivery Systems; Drug Liberation; Drug Stability; Emulsions; Female; Humans; Male; Mice; Mice, Inbred BALB C; Nasal Mucosa; Oils; Particle Size; Permeability; Solubility; Solvents; choline; curcumin; deep eutectic solvent; dexamethasone; immunoglobulin E; interleukin 13; oil; transforming growth factor …		choline, 123-41-1, 13232-47-8, 1927-06-6, 4858-96-2, 62-49-7, 67-48-1; curcumin, 458-37-7; dexamethasone, 50-02-2; immunoglobulin E, 37341-29-0; interleukin 13, 148157-34-0; Choline, ; Curcumin, ; Emulsions, ; Oils, ; Solvents,			National Natural Science Foundation of China, NSFC, (22078297); National Natural Science Foundation of China, NSFC; Natural Science Foundation of Zhejiang Province, ZJNSF, (LY19B060012, LY20B060007); Natural Science Foundation of Zhejiang Province, ZJNSF	This work was financially supported by the National Natural Science Foundation of China (No. 22078297) and Natural Science Foundation of Zhejiang Province (LY19B060012, LY20B060007).	Abbott A.P., Capper G., Davies D.L., Rasheed R.K., Tambyrajah V., (2003); Ali M.K., Moshikur R.M., Wakabayashi R., Moniruzzaman M., Kamiya N., Goto M., Biocompatible Ionic Liquid Surfactant-Based Microemulsion as a Potential Carrier for Sparingly Soluble Drugs, ACS Sustain. Chem. Eng., 8, 16, pp. 6263-6272, (2020); Balenzano G., Racaniello G.F., Spennacchio A., Lopalco A., Iacobazzi R.M., Lopedot…	Q. Yang; College of Pharmaceutical Science, Zhejiang University of Technology, Hangzhou, Zhejiang, 310014, China; email: qyang@zjut.edu.cn		Elsevier B.V.						03785173		IJPHD	39500472	English	Int. J. Pharm.	Article	Final		Scopus	2-s2.0-85208228068
Ganesan S.; Acosta H.; Brigolin C.; Orange K.; Trabbic K.; Chen C.; Lien C.-E.; Lin Y.-J.; Lin M.-Y.; Chuang Y.-S.; Fattom A.; Bitko V.	Ganesan, Shyamala (57210863517); Acosta, Hugo (57206261144); Brigolin, Chris (57604600100); Orange, Kallista (57604100100); Trabbic, Kevin (55523111500); Chen, Charles (57219943140); Lien, Chia-En (57221955619); Lin, Yi-Jiun (57219943531); Lin, Meei-Yun (57219940538); Chuang, Ya-Shan (57221970857); Fattom, Ali (14123122500); Bitko, Vira (6603454633)	57210863517; 57206261144; 57604600100; 57604100100; 55523111500; 57219943140; 57221955619; 57219943531; 57219940538; 57221970857; 14123122500; 6603454633	Intranasal nanoemulsion adjuvanted S-2P vaccine demonstrates protection in hamsters and induces systemic, cell-mediated and mucosal immunity in mice	2022	PLoS ONE	17	11 November	e0272594				2	10.1371/journal.pone.0272594	https://www.scopus.com/inward/record.uri?eid=2-s2.0-85141889413&doi=10.1371%2fjournal.pone.0272594&partnerID=40&md5=cdb13b29a3cb1ee11a77408b8484cc83	BlueWillow Biologics, Ann Arbor, MI, United States; Medigen Vaccine Biologics Corporation, Taipei, Taiwan; Temple University, Philadelphia, PA, United States; Institute of Public Health, College of Medicine, National Yang Ming Chiao Tung University, Taipei, Taiwan	Ganesan S., BlueWillow Biologics, Ann Arbor, MI, United States; Acosta H., BlueWillow Biologics, Ann Arbor, MI, United States; Brigolin C., BlueWillow Biologics, Ann Arbor, MI, United States; Orange K., BlueWillow Biologics, Ann Arbor, MI, United States; Trabbic K., BlueWillow Biologics, Ann Arbor, MI, United States; Chen C., Medigen Vaccine Biologics Corporation, Taipei, Taiwan, Temple Universit…	With the rapid progress made in the development of vaccines to fight the SARS-CoV-2 pandemic, almost >90% of vaccine candidates under development and a 100% of the licensed vaccines are delivered intramuscularly (IM). While these vaccines are highly efficacious against COVID-19 disease, their efficacy against SARS-CoV-2 infection of upper respiratory tract and transmission is at best temporary. D…		Adjuvants, Immunologic; Administration, Intranasal; Animals; Antibodies, Neutralizing; Antibodies, Viral; COVID-19; COVID-19 Vaccines; Cricetinae; Humans; Immunity, Mucosal; Mice; SARS-CoV-2; Spike Glycoprotein, Coronavirus; aluminum potassium sulfate; coronavirus spike glycoprotein; immunoglobulin A; immunoglobulin G; coronavirus spike glycoprotein; immunological adjuvant; neutralizing antibody;…		aluminum potassium sulfate, 10043-67-1; immunoglobulin G, 97794-27-9, 308067-58-5; Adjuvants, Immunologic, ; Antibodies, Neutralizing, ; Antibodies, Viral, ; COVID-19 Vaccines, ; Spike Glycoprotein, Coronavirus, ; spike protein, SARS-CoV-2,			Biomedical Translation Research Center; Ministry of Health and Welfare, MOHW; Academia Sinica, AS	C.C. and C.-E. L. are employees of Medigen Vaccine Biologics (Taipei, Taiwan) and they report receiving grants from Taiwan Centres for Disease Control, Ministry of Health and Welfare, during the conduct of the study. The funders had no role in study design, data collection and analysis, decision to publish, or preparation of the manuscript. We are grateful for the participation of Dr. Han van den…	The species Severe acute respiratory syndrome-related coronavirus: classifying 2019-nCoV and naming it SARS-CoV-2, Nat Microbiol, 5, pp. 536-544, (2020); Liu Y, Ning Z, Chen Y, Guo M, Liu Y, Gali NK, Et al., Aerodynamic analysis of SARS-CoV-2 in two Wuhan hospitals, Nature, 582, pp. 557-560, (2020); Sungnak W, Huang N, Becavin C, Berg M, Queen R, Litvinukova M, Et al., SARS-CoV-2 entry factors ar…	C.-E. Lien; Medigen Vaccine Biologics Corporation, Taipei, Taiwan; email: allenlien@medigenvac.com; V. Bitko; BlueWillow Biologics, Ann Arbor, United States; email: vira.bitko@bluewillow.com		Public Library of Science						19326203		POLNC	36322572	English	PLoS ONE	Article	Final	All Open Access; Gold Open Access; Green Open Access	Scopus	2-s2.0-85141889413
Hussein J K.; Khalid Kadhem A.-K.	Hussein J, Kadhim (58960458600); Khalid Kadhem, Al-Kinani (57204657005)	58960458600; 57204657005	Formulation and Evaluation of Idebenone Microemulsion as a Potential Approach for the Transmucosal Drug Delivery Systems	2024	Iraqi Journal of Pharmaceutical Sciences	33	1		79	88	9	2	10.31351/vol33iss1pp79-88	https://www.scopus.com/inward/record.uri?eid=2-s2.0-85188896733&doi=10.31351%2fvol33iss1pp79-88&partnerID=40&md5=bb51f60d8ef004b9f3686ee957bce253	Department of pharmaceutics, College of Pharmacy, University of Baghdad, Baghdad, Iraq	Hussein J K., Department of pharmaceutics, College of Pharmacy, University of Baghdad, Baghdad, Iraq; Khalid Kadhem A.-K., Department of pharmaceutics, College of Pharmacy, University of Baghdad, Baghdad, Iraq	Idebenone, a synthetic analogue of ubiquinone (Co-Q10) is used for the treatment of Leiber’s hereditary optic neuropathy. Although it is almost completely absorbed from GIT, its extensive rate of metabolism makes its oral bioavailability less than 1%. This study aims to formulate the poorly water-soluble drug as microemulsion (ME) to increase drug solubility as well as transmucosal permeation and…		cremophor; diethylene glycol monoethyl ether; emulsifying agent; idebenone; methylene blue; animal experiment; Article; biodegradation; content uniformity; controlled study; Cymbopogon citratus; dielectric constant; dispersion; dispersity; drug bioavailability; drug solubility; ex vivo study; laser diffraction; microemulsion; miscibility; mucosal drug administration; nonhuman; nose mucosa; phase …		cremophor, 39279-69-1, 51142-51-9; diethylene glycol monoethyl ether, 111-90-0; idebenone, 58186-27-9; methylene blue, 61-73-4					Barot BS, Parejiya PB, Patel HK, Gohel MC, Shelat PK., Microemulsion-based gel of terbinafine for the treatment of onychomycosis: Optimization of formulation using D-optimal design, AAPS PharmSciTech, 13, 1, pp. 184-192, (2012); Choudhury H, Maheshwari R, Pandey M, Tekade M, Gorain B, Tekade RK., Advanced nanoscale carrier-based approaches to overcome biopharmaceutical issues associated with anti…			University of Baghdad - College of Pharmacy						16833597				English	Iraqi J. Pharm. Sci.	Article	Final	All Open Access; Gold Open Access	Scopus	2-s2.0-85188896733
Dali P.; Shende P.	Dali, Preeti (57244991800); Shende, Pravin (26647038100)	57244991800; 26647038100	Use of 3D applicator for intranasal microneedle arrays for combinational therapy in migraine	2023	International Journal of Pharmaceutics	635		122714				8	10.1016/j.ijpharm.2023.122714	https://www.scopus.com/inward/record.uri?eid=2-s2.0-85148038079&doi=10.1016%2fj.ijpharm.2023.122714&partnerID=40&md5=a137d74a2e9247ef31023317ec8582ff	Shobhaben Pratapbhai Patel School of Pharmacy and Technology Management, SVKM's NMIMS, Vile Parle (W), Mumbai, India	Dali P., Shobhaben Pratapbhai Patel School of Pharmacy and Technology Management, SVKM's NMIMS, Vile Parle (W), Mumbai, India; Shende P., Shobhaben Pratapbhai Patel School of Pharmacy and Technology Management, SVKM's NMIMS, Vile Parle (W), Mumbai, India	The objective of current research work was to fabricate dissolving microneedles combining ergotamine and caffeine for synergistic action using controlled release kinetics with better permeability. The method of preparation for microneedles utilized multiple emulsion (w/o/w) approach by solvent-diffusion-evaporation process wherein the nano-emulsion of ergotamine and caffeine prepared using PLGA p…	Caffeine; Ergotamine; Microneedles; PLGA nanospheres; Serotonin toxicity	Caffeine; Delayed-Action Preparations; Ergotamines; Humans; Migraine Disorders; Polylactic Acid-Polyglycolic Acid Copolymer; acetic acid; caffeine; ergotamine; nanosphere; polyglactin; polyvinyl alcohol; serotonin; silicon; caffeine; ergotamine derivative; analgesic activity; animal experiment; animal tissue; area under the curve; Article; controlled release formulation; controlled study; diffusi…		acetic acid, 127-08-2, 127-09-3, 64-19-7, 71-50-1, 6131-90-4; caffeine, 58-08-2; ergotamine, 113-15-5, 52949-35-6; polyglactin, 26780-50-7, 34346-01-5; polyvinyl alcohol, 37380-95-3, 9002-89-5; serotonin, 50-67-9; silicon, 7440-21-3; Caffeine, ; Delayed-Action Preparations, ; Ergotamines, ; Polylactic Acid-Polyglycolic Acid Copolymer,					Amarnani R., Shende P., Microneedles in diagnostic, treatment and theranostics: an advancement in minimally-invasive delivery system, Biomed. Microdevices, 24, (2022); Arnold A.C., Ramirez C.E., Choi L., Okamoto L.E., Gamboa A., Diedrich A., Et al., Combination ergotamine and caffeine improves seated blood pressure and pre-syncopal symptoms in autonomic failure, Front. Physiol., 5, pp. 1-7, (2014…	P. Shende; Shobhaben Pratapbhai Patel School of Pharmacy and Technology Management, SVKM's NMIMS, Mumbai, Vile Parle (W), India; email: shendepravin94@gmail.com		Elsevier B.V.						03785173		IJPHD	36773727	English	Int. J. Pharm.	Article	Final		Scopus	2-s2.0-85148038079
Li N.; Zhu A.; Chen W.; Li J.; Pan L.; Jiang Y.; Wang X.; Di L.; Wang R.	Li, Nengjin (58762114500); Zhu, Anran (58066741400); Chen, Wenjing (58887664800); Li, Jiale (58762114600); Pan, Longxiang (59363978500); Jiang, Yingyu (57221913788); Wang, Xue (58397676500); Di, Liuqing (8429530200); Wang, Ruoning (57204704467)	58762114500; 58066741400; 58887664800; 58762114600; 59363978500; 57221913788; 58397676500; 8429530200; 57204704467	Nasal administration of Xingnaojing biomimetic nanoparticles for the treatment of ischemic stroke	2024	International Journal of Pharmaceutics	666		124830				0	10.1016/j.ijpharm.2024.124830	https://www.scopus.com/inward/record.uri?eid=2-s2.0-85206190835&doi=10.1016%2fj.ijpharm.2024.124830&partnerID=40&md5=c48bc1f529241fabb39f3499f5bba7db	State Key Laboratory on Technologies for Chinese Medicine Pharmaceutical Process Control and Intelligent Manufacture, Nanjing University of Chinese Medicine, Nanjing, 210023, China; School of Pharmacy, Jiangsu Provincial TCM Engineering Technology Research Center of High Efficient Drug Delivery System (DDS), Nanjing University of Chinese Medicine, Nanjing, 210023, China	Li N., State Key Laboratory on Technologies for Chinese Medicine Pharmaceutical Process Control and Intelligent Manufacture, Nanjing University of Chinese Medicine, Nanjing, 210023, China, School of Pharmacy, Jiangsu Provincial TCM Engineering Technology Research Center of High Efficient Drug Delivery System (DDS), Nanjing University of Chinese Medicine, Nanjing, 210023, China; Zhu A., State Key …	Xingnaojing injection (XNJ), is the first-line Chinese medicine injection approved for treating ischemic stroke (IS). XNJ can attenuate the inflammatory responses and oxidative stress, thus reversing neuronal damage of IS. This study aims to prepare the biomimetic nanoparticles (Bo-GEVs/XNJM) of nasal administration for IS treatment. The grapefruit extracellular vesicles (GEVs) loaded with microe…	Biomimetic nanoparticles; Extracellular vesicles; Ischemic stroke; Nasal administration; Xingnaojing injection	Administration, Intranasal; Animals; Apoptosis; Biomimetic Materials; Blood-Brain Barrier; Camphanes; Drugs, Chinese Herbal; Emulsions; Extracellular Vesicles; Ischemic Stroke; Male; Mice; Nanoparticles; Neuroprotective Agents; Oxidative Stress; Rats; Rats, Sprague-Dawley; adenosine triphosphatase (calcium magnesium); adenosine triphosphatase (potassium sodium); caspase 3; geniposide; glutathione…		adenosine triphosphatase (potassium sodium), ; caspase 3, 169592-56-7; geniposide, 24512-63-8; glutathione peroxidase, 9013-66-5; malonaldehyde, 542-78-9; superoxide dismutase, 37294-21-6, 9016-01-7, 9054-89-1; isoborneol, 124-76-5; Camphanes, ; Drugs, Chinese Herbal, ; Emulsions, ; isoborneol, ; Neuroprotective Agents, ; xingnaojing,			State Key Laboratory on Technologies for Chinese Medicine Pharmaceutical Process Control and Intelligent Manufacture, (NZYSKL240103); College Students’ Innovative Entrepreneurial Training, (202410315030Z, 202410315005Z, 202310315055Z); National Natural Science Foundation of China, NSFC, (82074024, 82374042, 82274104); National Natural Science Foundation of China, NSFC; Natural Science Foundation …	The authors acknowledge financial support from the National Natural Science Foundation of China (Grant No. 82374042, 82074024, 82274104), Natural Science Foundation of Jiangsu Province (No. BK20240144), the Innovation Projects of State Key Laboratory on Technologies for Chinese Medicine Pharmaceutical Process Control and Intelligent Manufacture (Grant No. NZYSKL240103), Young Elite Scientists Spo…	Ait-Touchente Z., Zine N., Jaffrezic-Renault N., Errachid A., Lebaz N., Fessi H., Elaissari A., Exploring the versatility of microemulsions in cutaneous drug delivery: opportunities and challenges, Nanomaterials (basel), 13, 10, (2023); Boyuklieva R., Pilicheva B., Micro- and nanosized carriers for nose-to-brain drug delivery in neurodegenerative disorders, Biomedicines, 10, 7, (2022); Campbell B…	L. Di; State Key Laboratory on Technologies for Chinese Medicine Pharmaceutical Process Control and Intelligent Manufacture, Nanjing University of Chinese Medicine, Nanjing, 210023, China; email: diliuqing@njucm.edu.cn		Elsevier B.V.						03785173		IJPHD	39401581	English	Int. J. Pharm.	Article	Final		Scopus	2-s2.0-85206190835
Akbar K.; Rehman M.U.; Shah F.A.; Younas S.; Al-Otaibi J.S.; Khan H.	Akbar, Kiran (59375382700); Rehman, Masood Ur (57214674407); Shah, Fawad Ali (57217547423); Younas, Sidra (59375309400); Al-Otaibi, Jamelah S. (56347068600); Khan, Haroon (14521310700)	59375382700; 57214674407; 57217547423; 59375309400; 56347068600; 14521310700	Paroxetine Loaded Nanostructured Lipid Carriers Based In-situ Gel for Brain Delivery via Nasal Route for Enhanced Anti-Depressant Effect: In Vitro Prospect and In Vivo Efficacy	2024	AAPS PharmSciTech	25	8	248				0	10.1208/s12249-024-02954-z	https://www.scopus.com/inward/record.uri?eid=2-s2.0-85206961803&doi=10.1208%2fs12249-024-02954-z&partnerID=40&md5=676835e5ad82cb4ed9f784065c16be1c	Riphah Institute of Pharmaceutical Sciences, Riphah International University, Islamabad, Pakistan; Department of Pharmacology and Toxicology College of Pharmacy Prince Sattam bin Abdul Aziz University Saudi Arab, Al-Kharj, Saudi Arabia; Department of Pharmacy, Abdul Wali Khan University Mardan, Mardan, 23200, Pakistan; Department of Chemistry, College of Science, Princess Nourah Bint Abdulrahman …	Akbar K., Riphah Institute of Pharmaceutical Sciences, Riphah International University, Islamabad, Pakistan; Rehman M.U., Riphah Institute of Pharmaceutical Sciences, Riphah International University, Islamabad, Pakistan; Shah F.A., Department of Pharmacology and Toxicology College of Pharmacy Prince Sattam bin Abdul Aziz University Saudi Arab, Al-Kharj, Saudi Arabia; Younas S., Department of Phar…	This study focused on developing a thermosensitive gel with nanostructured lipid carriers (NLCs) loaded with paroxetine (PAR) to enhance the treatment and management of depression via nasal administration. Micro emulsion technique was utilized for the PAR-NLCs preparation. The acetyl alcohol and oleic acid were used in the ratio of 76:24. In the NLCs Tween 40, Span40 and Myrj 52 were used as a su…	brain delivery, gel; depression; lipopolysaccharide; nano-structured lipid carrier; neurotoxicity	Administration, Intranasal; Animals; Antidepressive Agents; Brain; Depression; Drug Carriers; Drug Delivery Systems; Drug Liberation; Gels; Lipids; Male; Nanostructures; Paroxetine; Particle Size; Rats; hexadecanol; lipid nanoparticle; macrogol stearate; nanocarrier; nanogel; oleic acid; paroxetine; poloxamer; polymer nanoparticle; polysorbate 40; sorbitan palmitate; tumor necrosis factor; antide…		hexadecanol, 29354-98-1, 36653-82-4, 51260-59-4; macrogol stearate, 9004-99-3; oleic acid, 112-80-1, 115-06-0; paroxetine, 61869-08-7, 217797-14-3, 78246-49-8; poloxamer, 9003-11-6; polysorbate 40, 9005-66-7; sorbitan palmitate, 26266-57-9; lipid, 66455-18-3; Antidepressive Agents, ; Drug Carriers, ; Gels, ; Lipids, ; Paroxetine,	ImageJ; Jasco V-530, artisan technology group, United States; Zetasizer ZS 90, Malvern, United Kingdom	Malvern, United Kingdom; artisan technology group, United States	Riphah Academy of Research and Education; Riphah International University, RIU; Princess Nourah Bint Abdulrahman University, PNU; Abdulrahman University, (PNURSP2024R13)	Funding text 1: The authors are grateful to Riphah Academy of Research and Education for partial support through seed money grant program of Riphah International University. Princess Nourah bint Abdulrahman University Researchers Supporting Project number (PNURSP2024R13), Princess Nourah bint Abdulrahman University, Riyadh, Saudi Arabia. ; Funding text 2: The authors are grateful to Riphah Academ…	Villas Boas G.R., Et al., Molecular aspects of depression: A review from neurobiology to treatment, Eur J Pharmacol, 851, pp. 99-121, (2019); Tian H., Et al., The molecular pathophysiology of depression and the new therapeutics, MedComm, 3, 3, (2022); Badini I., Et al., Depression with atypical neurovegetative symptoms shares genetic predisposition with immuno-metabolic traits and alcohol consump…	H. Khan; Department of Pharmacy, Abdul Wali Khan University Mardan, Mardan, 23200, Pakistan; email: hkdr2006@gmail.com		Springer Science and Business Media Deutschland GmbH						15309932			39433712	English	AAPS PharmSciTech	Article	Final		Scopus	2-s2.0-85206961803
Nogueira C.; Lemos-Senna E.; da Silva Vieira E.; Sampaio T.B.; Mallmann M.P.; Oliveira M.S.; Bernardi L.S.; Oliveira P.R.	Nogueira, Camila (57213339106); Lemos-Senna, Elenara (6506882131); da Silva Vieira, Edna (55293769100); Sampaio, Tuane Bazanella (55122234400); Mallmann, Michele Pereira (57377355100); Oliveira, Mauro Schneider (56680576400); Bernardi, Larissa Sakis (25649193000); Oliveira, Paulo Renato (7102098123)	57213339106; 6506882131; 55293769100; 55122234400; 57377355100; 56680576400; 25649193000; 7102098123	β-caryophyllene cationic nanoemulsion for intranasal delivery and treatment of epilepsy: development and in vivo evaluation of anticonvulsant activity	2023	Journal of Nanoparticle Research	25	1	19				8	10.1007/s11051-023-05668-8	https://www.scopus.com/inward/record.uri?eid=2-s2.0-85146054575&doi=10.1007%2fs11051-023-05668-8&partnerID=40&md5=29407d414c2e88204926fb6b2bd43883	Post Graduation Program in Pharmaceutical Sciences, Department of Pharmacy, Universidade Estadual do Centro-Oeste/UNICENTRO, Simeão Camargo Varela de Sá, 03, PR, Guarapuava, 85040-080, Brazil; Department of Pharmaceutical Sciences, Center of Health Sciences, Federal University of Santa Catarina, Campus Trindade, SC, Florianópolis, 88040-900, Brazil; Graduate Program in Pharmacology, Federal Unive…	Nogueira C., Post Graduation Program in Pharmaceutical Sciences, Department of Pharmacy, Universidade Estadual do Centro-Oeste/UNICENTRO, Simeão Camargo Varela de Sá, 03, PR, Guarapuava, 85040-080, Brazil; Lemos-Senna E., Department of Pharmaceutical Sciences, Center of Health Sciences, Federal University of Santa Catarina, Campus Trindade, SC, Florianópolis, 88040-900, Brazil; da Silva Vieira E.…	Intranasal delivery systems have been proposed as alternative routes for drug delivery to the brain, primarily for treating diseases that affect the central nervous system. β-Caryophyllene (BCP) is a naturally occurring agonist of CB2 cannabinoid receptors and has anticonvulsant potential but limited oral bioavailability. Thus, considering that developing a cationic nanoemulsion containing BCP (B…	Anticonvulsant; Cannabinoids; Intranasal route; Nanobiomedicine; Nanoemulsion; Seizures	Biochemistry; Controlled drug delivery; Emulsification; Targeted drug delivery; amine; cannabinoid 2 receptor; caryophyllene; glycerol; oleylamine; pentetrazole; phosphatidylcholine; unclassified drug; water; Anticonvulsant; Cannabinoids; Cationics; In-vivo; Intranasal; Intranasal route; Nanobiomedicine; Nanoemulsion; Seizure; β caryophyllene; animal experiment; animal model; anticonvulsant activ…		caryophyllene, 87-44-5; glycerol, 56-81-5; pentetrazole, 54-95-5; phosphatidylcholine, 55128-59-1, 8002-43-5; water, 7732-18-5			Coordenação de Aperfeiçoamento de Pessoal de Nível Superior, CAPES	We are grateful to Coordenação de Aperfeiçoamento de Pessoal de Nível Superior – Brasil (CAPES) [Coordination for the Improvement of Higher Education Personnel] – Finance Code 001, for the financial support.	Fisher R.S., Redefining epilepsy, Curr Opin Neurol, 28, 2, pp. 130-135, (2015); Organization W.H., Epilepsy a public health imperative, pp. 1-16, (2019); Loscher W., Potschka H., Sisodiya S.M., Vezzani A., Drug resistance in epilepsy: clinical impact, potential mechanisms, and new innovative treatment options, Pharmacol Rev, 72, 3, pp. 606-638, (2020); Perucca P., Gilliam F.G., Adverse effects of…	P.R. Oliveira; Post Graduation Program in Pharmaceutical Sciences, Department of Pharmacy, Universidade Estadual do Centro-Oeste/UNICENTRO, Guarapuava, Simeão Camargo Varela de Sá, 03, PR, 85040-080, Brazil; email: proliveira@unicentro.br		Springer Science and Business Media B.V.						13880764				English	J. Nanopart. Res.	Article	Final		Scopus	2-s2.0-85146054575
Zhang Z.; Cai D.; Ge S.; Luo X.; Zeng X.; Ye Y.; Song Z.; Peng L.; Li H.; Zou Q.; Zeng H.; Sun H.; Yang Y.	Zhang, Zelong (57224217620); Cai, Dingyi (57224215353); Ge, Shuang (57216457952); Luo, Xing (57879656400); Zeng, Xiaoqiang (57880825900); Ye, Yan (57879853400); Song, Zhen (57109661500); Peng, Liusheng (55757413200); Li, Haibo (57109472700); Zou, Quanming (8068492700); Zeng, Hao (35281409800); Sun, Hongwu (15823063800); Yang, Yun (57003766700)	57224217620; 57224215353; 57216457952; 57879656400; 57880825900; 57879853400; 57109661500; 55757413200; 57109472700; 8068492700; 35281409800; 15823063800; 57003766700	Preparation, Characteristics, Toxicity, and Efficacy Evaluation of the Nasal Self-assembled Nanoemulsion Tumor Vaccine In Vitro and In Vivo	2022	Journal of Visualized Experiments	2022	187	e64299				1	10.3791/64299	https://www.scopus.com/inward/record.uri?eid=2-s2.0-85139102772&doi=10.3791%2f64299&partnerID=40&md5=84e461997ee581d0b343cc6240ccb2e9	National Engineering Research Centre of Immunological Products, Department of Microbiology and Biochemical Pharmacy, College of Pharmacy, Third Military Medical University of Chinese PLA, China	Zhang Z., National Engineering Research Centre of Immunological Products, Department of Microbiology and Biochemical Pharmacy, College of Pharmacy, Third Military Medical University of Chinese PLA, China; Cai D., National Engineering Research Centre of Immunological Products, Department of Microbiology and Biochemical Pharmacy, College of Pharmacy, Third Military Medical University of Chinese PLA…	Epitope peptides have attracted widespread attention in the field of tumor vaccines because of their safety, high specificity, and convenient production; in particular, some MHC I-restricted epitopes can induce effective cytotoxic T lymphocyte activity to clear tumor cells. Additionally, nasal administration is an effective and safe delivery technique for tumor vaccines due to its convenience and…		Animals; Cancer Vaccines; Epitopes, T-Lymphocyte; Humans; Integrins; Laminin; Mice; Mice, Inbred C57BL; Mucins; Peptides; cancer vaccine; epitope; integrin; laminin; mucin; peptide; animal; C57BL mouse; human; mouse		laminin, 2408-79-9; Cancer Vaccines, ; Epitopes, T-Lymphocyte, ; Integrins, ; Laminin, ; Mucins, ; Peptides,			Natural Science Foundation Project Program of Chongqing, (2020XBK24, 2020XBK26); National Natural Science Foundation of China, NSFC, (2014jcyjA0107, 2019jcyjA-msxmx0159); Army Medical University, (202090031021, 202090031035)	This study was supported by No. 31670938, 32070924, 32000651 of the National Natural Science Foundation Program of China, No. 2014jcyjA0107 and No. 2019jcyjA-msxmx0159 of the Natural Science Foundation Project Program of Chongqing, No. 2020XBK24 and No. 2020XBK26 of the Army Medical University Special projects, and No. 202090031021 and No. 202090031035 of National Innovation and Entrepreneurship …	Sung H., Et al., Global cancer statistics 2020: GLOBOCAN estimates of incidence and mortality worldwide for 36 cancers in 185 countries, CA: A Cancer Journal for Clinicians, 71, 3, pp. 209-249, (2021); Mohammed I., Et al., The efficacy and effectiveness of the COVID-19 vaccines in reducing infection, severity, hospitalization, and mortality: A systematic review, Human Vaccines & Immunotherapeutic…	H. Sun; National Engineering Research Centre of Immunological Products, Department of Microbiology and Biochemical Pharmacy, College of Pharmacy, Third Military Medical University of Chinese PLA, China; email: sunhongwu2001@163.com; Y. Yang; National Engineering Research Centre of Immunological Products, Department of Microbiology and Biochemical Pharmacy, College of Pharmacy, Third Military Medi…		Journal of Visualized Experiments						1940087X			36282688	English	J. Visualized Exp.	Article	Final		Scopus	2-s2.0-85139102772
Castellani S.; Iaconisi G.N.; Tripaldi F.; Porcelli V.; Trapani A.; Messina E.; Guerra L.; Di Franco C.; Maruccio G.; Monteduro A.G.; Corbo F.; Di Gioia S.; Trapani G.; Conese M.	Castellani, Stefano (57210818352); Iaconisi, Giorgia Natalia (57223331458); Tripaldi, Francesca (59304439800); Porcelli, Vito (35741684300); Trapani, Adriana (7006062001); Messina, Eugenia (57211866792); Guerra, Lorenzo (7103192569); Di Franco, Cinzia (6602945524); Maruccio, Giuseppe (6603673127); Monteduro, Anna Grazia (54411050800); Corbo, Filomena (6506263452); Di Gioia, Sante (57188665099); T…	57210818352; 57223331458; 59304439800; 35741684300; 7006062001; 57211866792; 7103192569; 6602945524; 6603673127; 54411050800; 6506263452; 57188665099; 57222267267; 6603802601	Dopamine and Citicoline-Co-Loaded Solid Lipid Nanoparticles as Multifunctional Nanomedicines for Parkinson’s Disease Treatment by Intranasal Administration	2024	Pharmaceutics	16	8	1048				5	10.3390/pharmaceutics16081048	https://www.scopus.com/inward/record.uri?eid=2-s2.0-85202583647&doi=10.3390%2fpharmaceutics16081048&partnerID=40&md5=fb1cf5ee53557c714ab20b3b83197d93	Department of Precision and Regenerative Medicine and Ionian Area (DiMePRe-J), University of Bari “Aldo Moro”, Bari, 70125, Italy; Department of Biological and Environmental Sciences and Technologies, University of Salento, Lecce, 73100, Italy; Department of Pharmacy-Drug Sciences, University of Bari “Aldo Moro”, Bari, 70125, Italy; Department of Biosciences, Biotechnologies and Environment, Univ…	Castellani S., Department of Precision and Regenerative Medicine and Ionian Area (DiMePRe-J), University of Bari “Aldo Moro”, Bari, 70125, Italy; Iaconisi G.N., Department of Biological and Environmental Sciences and Technologies, University of Salento, Lecce, 73100, Italy; Tripaldi F., Department of Pharmacy-Drug Sciences, University of Bari “Aldo Moro”, Bari, 70125, Italy; Porcelli V., Departme…	This work aimed to evaluate the potential of the nanosystems constituted by dopamine (DA) and the antioxidant Citicoline (CIT) co-loaded in solid lipid nanoparticles (SLNs) for intranasal administration in the treatment of Parkinson disease (PD). Such nanosystems, denoted as DA-CIT-SLNs, were designed according to the concept of multifunctional nanomedicine where multiple biological roles are com…	citicoline; dopamine; OxyBlot assay; RPMI 2650 cells; SH-SY5Y cells	citicoline; dopamine; gelucire; nanocarrier; neurotransmitter; solid lipid nanoparticle; anemometry; antioxidant activity; Article; bioassay; chemical structure; controlled study; cytotoxicity; decomposition; differential scanning calorimetry; dispersity; DPPH radical scavenging assay; drug release; encapsulation efficiency; Fourier transform infrared spectroscopy; freeze drying; high performance…		citicoline, 56257-85-3, 987-78-0; dopamine, 51-61-6, 62-31-7	Perkin Elmer 1600 FT-IR spectrometer, Perkin Elmer, Italy; X’Pert PRO, Malvern PANalytical, United Kingdom; Zetasizer NanoZS ZEN 3600, Malvern, United Kingdom	Malvern PANalytical, United Kingdom; Malvern, United Kingdom; Perkin Elmer, Italy			Al-Kuraishy H.M., Al-Gareeb A.I., Citicoline Improves Human Vigilance and Visual Working Memory: The Role of Neuronal Activation and Oxidative Stress, Basic Clin. Neurosci, 11, pp. 423-432, (2020); Abdel-Salam O.M.E., Youness E.R., Mohammed N.A., Abd El-Moneim O.M., Shaffie N., Citicoline Protects against Tramadol-Induced Oxidative Stress and Organ Damage, React. Oxyg. Species, 7, pp. 106-120, (2…	A. Trapani; Department of Pharmacy-Drug Sciences, University of Bari “Aldo Moro”, Bari, 70125, Italy; email: adriana.trapani@uniba.it		Multidisciplinary Digital Publishing Institute (MDPI)						19994923				English	Pharmaceutics	Article	Final	All Open Access; Gold Open Access	Scopus	2-s2.0-85202583647
Poluri K.; Srinivas B.P.; Iriventi P.; Durga N.P.; Soumya T.	Poluri, Koteswari (49061056200); Srinivas, Babu P. (57212711844); Iriventi, Padmini (57213607009); Durga, Nithya P. (59456252600); Soumya, T. (55798198700)	49061056200; 57212711844; 57213607009; 59456252600; 55798198700	DESIGN AND DEVELOPMENT OF INTRA NASAL IN SITU GEL - FORMING NANO STRUCTURED LIPID EMULSIONS OF CURCUMIN FOR BRAIN MALIGNANCIES	2024	Indian Drugs	61	9		36	46	10	0	10.53879/id.61.09.14187	https://www.scopus.com/inward/record.uri?eid=2-s2.0-85210967764&doi=10.53879%2fid.61.09.14187&partnerID=40&md5=3816dc9c044c67be48cc591fed8d3c7e	Department of Pharmaceutics, Smt. Sarojini Ramulamma College of Pharmacy, Telangana, Mahabubnagar, 509 001, India; Department of Pharmaceutics, Vignan Pharmacy College, Vadlamudi, Andhra Pradesh, Guntur, 522 213, India; Department of Pharmaceutics, CMR College of Pharmacy, Kandlakoya, Telangana, Hyderabad, 501 401, India	Poluri K., Department of Pharmaceutics, Smt. Sarojini Ramulamma College of Pharmacy, Telangana, Mahabubnagar, 509 001, India; Srinivas B.P., Department of Pharmaceutics, Vignan Pharmacy College, Vadlamudi, Andhra Pradesh, Guntur, 522 213, India; Iriventi P., Department of Pharmaceutics, Smt. Sarojini Ramulamma College of Pharmacy, Telangana, Mahabubnagar, 509 001, India; Durga N.P., Department of…	Glioblastoma Multiforme (GBM), also known as glioblastoma is the most common form of brain tumor. Recent studies have reported that intranasally applied drugs can cross the blood brain barrier and reach the brain directly. In the present investigation, an attempt has been made to prepare curcumin loaded intra nasal in situ gel-forming lipid nanoemulsions to enhance the in vitro and in vivo stabil…	curcumin; Glioblastoma multiforme; intranasal gel; nanoemulsion	arachis oil; benzalkonium chloride; curcumin; gel; lipid emulsion; phosphate buffered saline; phosphatidylcholine; placebo; poloxamer; sodium metabisulfite; triolein; water; animal experiment; animal tissue; area under the curve; area under the moment curve; Article; blood brain barrier; brain cancer; brain-to-plasma ratio; calibration; cerebrospinal fluid; controlled study; correlation coefficie…		arachis oil, 8002-03-7, 8031-20-7; benzalkonium chloride, 66331-30-4, 78244-97-0, 81181-32-0; curcumin, 458-37-7; phosphatidylcholine, 55128-59-1, 8002-43-5; poloxamer, 9003-11-6; sodium metabisulfite, 7681-57-4, 7757-74-6; triolein, 122-32-7; water, 7732-18-5			All India Council for Technical Education, अभातशिप, (F.No.20/AICTE/RIFD/RPS (POLICY-III) 86 /2012-13); All India Council for Technical Education, अभातशिप	The authors would like to thank AICTE for sponsoring the project (Ref: F.No.20/AICTE/RIFD/RPS (POLICY-III) 86 /2012-13) and Dr.Sistla Rama Krishna, Principal Scientist, IICT, Hyderabad for his valuable suggestions.	Farina H., Kanza M., Glioblastoma Multiforme: A Review of its epidemiology and pathogenesis through clinical presentation and treatment, Asian Pac. J. Cancer Prev, 18, pp. 3-9, (2017); Winger M. J., Macdonald D. R., Supratentorial anaplastic gliomasinadults.Theprognosticimportanceofextentofresection and prior low-grade glioma, J. Neurosurg, 71, pp. 487-493, (1989); Ohgaki H., Kleihues P., Populat…	K. Poluri; Department of Pharmaceutics, Smt. Sarojini Ramulamma College of Pharmacy, Mahabubnagar, Telangana, 509 001, India; email: polurikoteswari@gmail.com		Indian Drug Manufacturers' Association						0019462X		INDRB		English	Indian Drugs	Article	Final		Scopus	2-s2.0-85210967764
Shen X.; Cui Z.; Wei Y.; Huo Y.; Yu D.; Zhang X.; Mao S.	Shen, Xin (57204844203); Cui, Zhixiang (57200916153); Wei, Yidan (57203036439); Huo, Yingnan (57201678656); Yu, Duo (57214083020); Zhang, Xin (56038247100); Mao, Shirui (57204057545)	57204844203; 57200916153; 57203036439; 57201678656; 57214083020; 56038247100; 57204057545	Exploring the potential to enhance drug distribution in the brain subregion via intranasal delivery of nanoemulsion in combination with borneol as a guider	2023	Asian Journal of Pharmaceutical Sciences	18	6	100778				18	10.1016/j.ajps.2023.100778	https://www.scopus.com/inward/record.uri?eid=2-s2.0-85174033771&doi=10.1016%2fj.ajps.2023.100778&partnerID=40&md5=43e652f0e569532f9054946a1e565523	School of Pharmacy, Shenyang Pharmaceutical University, Shenyang, 110016, China	Shen X., School of Pharmacy, Shenyang Pharmaceutical University, Shenyang, 110016, China; Cui Z., School of Pharmacy, Shenyang Pharmaceutical University, Shenyang, 110016, China; Wei Y., School of Pharmacy, Shenyang Pharmaceutical University, Shenyang, 110016, China; Huo Y., School of Pharmacy, Shenyang Pharmaceutical University, Shenyang, 110016, China; Yu D., School of Pharmacy, Shenyang Pharma…	The number of people with Alzheimer's disease (AD) is increasing annually, with the nidus mainly concentrated in the cortex and hippocampus. Despite of numerous efforts, effective treatment of AD is still facing great challenges due to the blood brain barrier (BBB) and limited drug distribution in the AD nidus sites. Thus, in this study, using vinpocetine (VIN) as a model drug, the objective is t…	Borneol; Brain subregion distribution; Brain targeting; Intranasal administration; Nanoemulsions; Vinpocetine	borneol; nanocarrier; vinpocetine; animal experiment; animal tissue; Article; brain cortex; brain region; brain tissue; controlled study; drug brain level; drug delivery system; drug distribution; drug targeting; drug transport; feasibility study; hippocampus; in vivo study; male; morphology; nanoemulsion; nonhuman; nose; particle size; rat		borneol, 10385-78-1, 507-70-0; vinpocetine, 42971-09-5			Distinguished Professor of Liaoning Province	This work is supported by the Distinguished Professor Project of Liaoning Province.	Barnabas W., Drug targeting strategies into the brain for treating neurological diseases, J Neurosci Methods, 311, pp. 133-146, (2018); Zheng X., Zhang C., Guo Q., Wan X., Shao X., Liu Q., Et al., Dual-functional nanoparticles for precise drug delivery to Alzheimer's disease lesions: targeting mechanisms, pharmacodynamics and safety, Int J Pharm, 525, pp. 237-248, (2017); Zhang C., Wan X., Zheng …	S. Mao; School of Pharmacy, Shenyang Pharmaceutical University, Shenyang, 110016, China; email: maoshirui@syphu.edu.cn		Shenyang Pharmaceutical University						18180876				English	Asian J. Pharm. Sci.	Article	Final	All Open Access; Gold Open Access; Green Open Access	Scopus	2-s2.0-85174033771
Lin Y.-J.; Lin M.-Y.; Chuang Y.-S.; Liu L.T.-C.; Kuo T.-Y.; Chen C.; Ganesan S.; Fattom A.; Bitko V.; Lien C.-E.	Lin, Yi-Jiun (57219943531); Lin, Meei-Yun (57219940538); Chuang, Ya-Shan (57221970857); Liu, Luke Tzu-Chi (57219943521); Kuo, Tsun-Yung (24436649100); Chen, Charles (57219943140); Ganesan, Shyamala (57210863517); Fattom, Ali (14123122500); Bitko, Vira (6603454633); Lien, Chia-En (57221955619)	57219943531; 57219940538; 57221970857; 57219943521; 24436649100; 57219943140; 57210863517; 14123122500; 6603454633; 57221955619	Protection of hamsters challenged with SARS-CoV-2 after two doses of MVC-COV1901 vaccine followed by a single intranasal booster with nanoemulsion adjuvanted S-2P vaccine	2022	Scientific Reports	12	1	11369				6	10.1038/s41598-022-15238-y	https://www.scopus.com/inward/record.uri?eid=2-s2.0-85133439115&doi=10.1038%2fs41598-022-15238-y&partnerID=40&md5=769332b6f2fcbe13d0ac66daecd3ce30	Medigen Vaccine Biologics Corporation, Taipei City, Taiwan; Department of Biotechnology and Animal Science, National Ilan University, Yilan County, Taiwan; Temple University, Philadelphia, 19122, PA, United States; BlueWillow Biologics, Ann Arbor, 48105, MI, United States; Institute of Public Health, National Yang-Ming Chiao Tung University, Taipei City, Taiwan; LLC, Ann Arbor, 48105, MI, United …	Lin Y.-J., Medigen Vaccine Biologics Corporation, Taipei City, Taiwan; Lin M.-Y., Medigen Vaccine Biologics Corporation, Taipei City, Taiwan; Chuang Y.-S., Medigen Vaccine Biologics Corporation, Taipei City, Taiwan; Liu L.T.-C., Medigen Vaccine Biologics Corporation, Taipei City, Taiwan; Kuo T.-Y., Department of Biotechnology and Animal Science, National Ilan University, Yilan County, Taiwan; Che…	Intramuscular vaccines have greatly reduced hospitalization and death due to severe COVID-19. However, most countries are experiencing a resurgence of infection driven predominantly by the Delta and Omicron variants of SARS-CoV-2. In response, booster dosing of COVID-19 vaccines has been implemented in many countries to address waning immunity and reduced protection against the variants. However,…		Adjuvants, Immunologic; Animals; Antibodies, Viral; COVID-19; COVID-19 Vaccines; Cricetinae; Humans; SARS-CoV-2; Viral Vaccines; immunological adjuvant; mvc-cov1901 vaccine; virus antibody; virus vaccine; animal; hamster; human; prevention and control		Adjuvants, Immunologic, ; Antibodies, Viral, ; COVID-19 Vaccines, ; MVC-COV1901 vaccine, ; Viral Vaccines,			Biomedical Translation Research Center; Academia Sinica	We are grateful for the participation of Dr. Han van den Bosch for manuscript review and constructive comments. We also thank team members at TFBS Bioscience Incorporation for hamster housing and immunization process. We thank the Biomedical Translation Research Center, Academia Sinica, Taiwan, for performing hamster challenge. In addition, we would like to acknowledge Dr. Yu-Chi Chou and his tea…	WHO Director-General’s opening remarks at the mission briefing on COVID-19—11 March 2020, World Health Organization; Zhou P., Yang X.L., Wang X.G., Hu B., Zhang L., Zhang W., Et al., A pneumonia outbreak associated with a new coronavirus of probable bat origin, Nature, 579, pp. 270-273, (2020); Polack F.P., Thomas S.J., Kitchin N., Absalon J., Gurtman A., Lockhart S., Et al., Safety and efficacy …	C.-E. Lien; Medigen Vaccine Biologics Corporation, Taipei City, Taiwan; email: allenlien@medigenvac.com; V. Bitko; BlueWillow Biologics, Ann Arbor, 48105, United States; email: vira.bitko@bluewillow.com		Nature Research						20452322			35790783	English	Sci. Rep.	Article	Final	All Open Access; Gold Open Access; Green Open Access	Scopus	2-s2.0-85133439115
Cunha S.; Swedrowska M.; Bellahnid Y.; Xu Z.; Sousa Lobo J.M.; Forbes B.; Silva A.C.	Cunha, S. (57189624188); Swedrowska, M. (57097519700); Bellahnid, Y. (57576455500); Xu, Z. (57575602700); Sousa Lobo, J.M. (6603063145); Forbes, Ben (7005525236); Silva, A.C. (57028697500)	57189624188; 57097519700; 57576455500; 57575602700; 6603063145; 7005525236; 57028697500	Thermosensitive in situ hydrogels of rivastigmine-loaded lipid-based nanosystems for nose-to-brain delivery: characterisation, biocompatibility, and drug deposition studies	2022	International Journal of Pharmaceutics	620		121720				40	10.1016/j.ijpharm.2022.121720	https://www.scopus.com/inward/record.uri?eid=2-s2.0-85128163957&doi=10.1016%2fj.ijpharm.2022.121720&partnerID=40&md5=4efb96ccd007aa135dca3617a3b644fe	UCIBIO, REQUIMTE, Laboratory of Pharmaceutical Technology/Centre of Research in Pharmaceutical Sciences, Faculty of Pharmacy, Porto University, Porto, 4050-313, Portugal; Associate Laboratory i4HB – Institute for Health and Bioeconomy, Faculty of Pharmacy, University of Porto, Porto, Portugal; King's College London, Institute of Pharmaceutical Science, London, SE1 9NH, United Kingdom; University …	Cunha S., UCIBIO, REQUIMTE, Laboratory of Pharmaceutical Technology/Centre of Research in Pharmaceutical Sciences, Faculty of Pharmacy, Porto University, Porto, 4050-313, Portugal, Associate Laboratory i4HB – Institute for Health and Bioeconomy, Faculty of Pharmacy, University of Porto, Porto, Portugal; Swedrowska M., King's College London, Institute of Pharmaceutical Science, London, SE1 9NH, Un…	Acetylcholinesterase inhibitors are the most used drugs to manage Alzheimer's disease, although they show low bioavailability in the brain. In this sense, nasal administration has been considered as a promising route for the direct delivery of these drugs to the brain (nose-to-brain delivery). In this work, in situ thermosensitive nasal gels with nanostructured lipid carriers (NLC) and nanoemulsi…		Acetylcholinesterase; Alzheimer Disease; Brain; Cholinesterase Inhibitors; Drug Carriers; Drug Liberation; Humans; Hydrogels; Lipids; Nanostructures; Particle Size; Rivastigmine; alpha tocopherol; benzalkonium chloride; glycerol; glycerol palmitostearate; hydrogel; in situ hydrogel; lipid nanoparticle; miglyol; mucin; nanocarrier; phosphatidylcholine; poloxamer; polysorbate 80; rivastigmine; uncl…		alpha tocopherol, 1406-18-4, 1406-70-8, 52225-20-4, 58-95-7, 59-02-9; benzalkonium chloride, 66331-30-4, 78244-97-0, 81181-32-0; glycerol, 56-81-5; glycerol palmitostearate, 29593-61-1; miglyol, 37332-31-3, 77466-09-2, 77944-80-0, 97708-73-1; phosphatidylcholine, 55128-59-1, 8002-43-5; poloxamer, 9003-11-6; polysorbate 80, 8050-83-7, 9005-65-6; rivastigmine, 129101-54-8, 123441-03-2; acetylcholin…	AG 5804 centrifuge, Eppendorf, Germany; ALTO 2500, Gatan, United States; Energy 350, Oxford, United Kingdom; Haake Viscotester 550, Thermo, United States; JSM-6301F, Jeol, Japan; Nano-Zetasizer, Malvern, United Kingdom; TA-XT2i, Stable Micro Systems, United Kingdom	Eppendorf, Germany; Gatan, United States; Jeol, Japan; Malvern, United Kingdom; Oxford, United Kingdom; Stable Micro Systems, United Kingdom; Thermo, United States	AINI; Conley Scientific (Nottingham, United Kingdom; Fundação para a Ciência e a Tecnologia, FCT, (SFRH/131074/2017); Fundação para a Ciência e a Tecnologia, FCT; Applied Molecular Biosciences Unit, UCIBIO	Funding text 1: This work was supported by Fundação para a Ciência e a Tecnologia (FCT) Portugal (SFRH/131074/2017) and by the Applied Molecular Biosciences Unit - UCIBIO which is financed by national funds from FCT (UIDP/04378/2020 and UIDB/04378/2020). ; Funding text 2: We acknowledge to Novartis (Basel, Switzerland), Conley Scientific (Nottingham, United Kingdom), and Nemera (LaVerpillière, Fr…	Abbas H., Refai H., El Sayed N., Superparamagnetic iron oxide–loaded lipid nanocarriers incorporated in thermosensitive in situ gel for magnetic brain targeting of clonazepam, J. Pharm. Sci., 107, 8, pp. 2119-2127, (2018); Abouhussein D.M., Et al., Brain targeted rivastigmine mucoadhesive thermosensitive In situ gel: Optimization, in vitro evaluation, radiolabeling, in vivo pharmacokinetics and b…	S. Cunha; UCIBIO, REQUIMTE, Laboratory of Pharmaceutical Technology/Centre of Research in Pharmaceutical Sciences, Faculty of Pharmacy, Porto University, Porto, 4050-313, Portugal; email: up201510339@ff.up.pt		Elsevier B.V.						03785173		IJPHD	35413397	English	Int. J. Pharm.	Article	Final		Scopus	2-s2.0-85128163957
Diedrich C.; Camargo Zittlau I.; Schineider Machado C.; Taise Fin M.; Maissar Khalil N.; Badea I.; Mara Mainardes R.	Diedrich, Camila (57189349290); Camargo Zittlau, Isabella (57875726300); Schineider Machado, Christiane (57875251600); Taise Fin, Margani (57875726400); Maissar Khalil, Najeh (57190845024); Badea, Ildiko (8862364300); Mara Mainardes, Rubiana (6507287922)	57189349290; 57875726300; 57875251600; 57875726400; 57190845024; 8862364300; 6507287922	Mucoadhesive nanoemulsion enhances brain bioavailability of luteolin after intranasal administration and induces apoptosis to SH-SY5Y neuroblastoma cells	2022	International Journal of Pharmaceutics	626		122142				27	10.1016/j.ijpharm.2022.122142	https://www.scopus.com/inward/record.uri?eid=2-s2.0-85137307515&doi=10.1016%2fj.ijpharm.2022.122142&partnerID=40&md5=193f943f3f02bd288f3eee1e2c47fa2d	Pharmaceutical Nanotechnology Laboratory, Universidade Estadual do Centro-Oeste, Alameda Élio Antonio Dalla Vecchia, 838, PR, CEP 85040-167 Guarapuava, Brazil; Drug Design and Discovery Research Group, College of Pharmacy and Nutrition, University of Saskatchewan, Saskatoon, Canada	Diedrich C., Pharmaceutical Nanotechnology Laboratory, Universidade Estadual do Centro-Oeste, Alameda Élio Antonio Dalla Vecchia, 838, PR, CEP 85040-167 Guarapuava, Brazil; Camargo Zittlau I., Pharmaceutical Nanotechnology Laboratory, Universidade Estadual do Centro-Oeste, Alameda Élio Antonio Dalla Vecchia, 838, PR, CEP 85040-167 Guarapuava, Brazil; Schineider Machado C., Pharmaceutical Nanotech…	Neuroblastoma is the most frequently diagnosed extracranial solid tumor in children and accounts for 7 % of all childhood malignancies and 15 % cancer mortality in children. Luteolin (LUT) is recognized by its anticancer activity against several types of cancer. The aim of this study was to prepare chitosan-coated nanoemulsion containing luteolin (NECh-LUT), investigate its potential for brain de…	Bioavailability; Chitosan-coated nanoemulsion; Nose-to-brain drug delivery; Pharmacokinetic	Administration, Intranasal; Apoptosis; Biological Availability; Brain; Child; Chitosan; Drug Delivery Systems; Humans; Luteolin; Neuroblastoma; Tissue Distribution; chitosan; luteolin; chitosan; luteolin; animal experiment; animal tissue; antineoplastic activity; apoptosis; area under the curve; Article; brain tissue; controlled study; dispersity; drug bioavailability; drug cytotoxicity; drug del…		chitosan, 9012-76-4; luteolin, 491-70-3; Chitosan, ; Luteolin,			University of Saskatchewan, UOS; Financiadora de Estudos e Projetos, FINEP; Natural Sciences and Engineering Research Council of Canada, NSERC; Conselho Nacional de Desenvolvimento Científico e Tecnológico, CNPq, (316887/2021-8); Conselho Nacional de Desenvolvimento Científico e Tecnológico, CNPq; Coordenação de Aperfeiçoamento de Pessoal de Nível Superior, CAPES, (88881.622891/2021-01); Coordena…	This study was financed by the Coordena\u00E7\u00E3o de Aperfei\u00E7oamento de Pessoal de N\u00EDvel Superior - Brazil (CAPES) - Finance Code 001 and PDSE scholarship - 88881.622891/2021-01, Conselho Nacional de Desenvolvimento Cient\u00EDfico e Tecnol\u00F3gico (CNPq) 316887/2021-8, Financiadora de Estudos e Projetos (Finep), the Natural Sciences and Engineering Research Council and the College…	Abdou E.M., Kandil S.M., Miniawy H.M.F.E., El H.M.F., Brain targeting efficiency of antimigrain drug loaded mucoadhesive intranasal nanoemulsion, Int. J. Pharm., 529, pp. 667-677, (2017); Ahmad N., Ahmad R., Alam A., Samim M., Iqbal Z., Jalees F., Quantification and evaluation of thymoquinone loaded mucoadhesive nanoemulsion for treatment of cerebral ischemia, Int. J. Biol. Macromol., 88, pp. 320…	R. Mara Mainardes; Pharmaceutical Nanotechnology Laboratory, Universidade Estadual do Centro-Oeste, CEP 85040-167 Guarapuava, Alameda Élio Antonio Dalla Vecchia, 838, PR, Brazil; email: mainardes@unicentro.br		Elsevier B.V.						03785173		IJPHD	36064075	English	Int. J. Pharm.	Article	Final		Scopus	2-s2.0-85137307515
Upadhyay G.; Fihurka O.; Habecker C.; Patel P.; Sanchez-Ramos J.	Upadhyay, Gunjan (58094098800); Fihurka, Oksana (57211641514); Habecker, Connor (58094661200); Patel, Pranav (58094384200); Sanchez-Ramos, Juan (7006667139)	58094098800; 57211641514; 58094661200; 58094384200; 7006667139	Measurement of Δ9THC and metabolites in the brain and peripheral tissues after intranasal instillation of a nanoformulation	2023	Journal of Cannabis Research	5	1	3				1	10.1186/s42238-022-00171-8	https://www.scopus.com/inward/record.uri?eid=2-s2.0-85147566043&doi=10.1186%2fs42238-022-00171-8&partnerID=40&md5=9c68acf3e02c98124aece123f2eb5a6b	SGN Nanopharma, Inc, 3720 Spectrum Blvd, Tampa, FL, United States; Department of Neurology, University of South Florida, Tampa, FL, United States	Upadhyay G., SGN Nanopharma, Inc, 3720 Spectrum Blvd, Tampa, FL, United States; Fihurka O., Department of Neurology, University of South Florida, Tampa, FL, United States; Habecker C., Department of Neurology, University of South Florida, Tampa, FL, United States; Patel P., SGN Nanopharma, Inc, 3720 Spectrum Blvd, Tampa, FL, United States; Sanchez-Ramos J., Department of Neurology, University of …	Background: Comparative bioavailability of cannabinoids following their administration by dosing routes has been studied previously, but there are no quantitative reports of distribution of Δ9THC, nor its metabolites, across various brain regions following intranasal (i.n.) administration. The aim of the present study was to determine the time course of Δ9THC transport from nose to brain and to q…	Cannabidiol (CBD); Delta-9-tetrahydrocannabinol (Δ<sup>9</sup>THC); Intranasal administration; Nanoemulsions; Nanoparticles; Pharmacokinetics	11 hydroxy tetrahydrocannabinol; cannabinoid; dronabinol; drug metabolite; tetrahdrocannabinol carboxylic acid; unclassified drug; adult; animal experiment; animal tissue; Article; blood; brain; brain region; brain tissue; cerebral cortical tissue; comparative study; concentration (parameter); controlled study; corpus striatum; drug absorption; drug bioavailability; drug delivery system; drug tra…		dronabinol, 1972-08-3, 7663-50-5			Florida Hi-Tech Corridor Grant	Research was supported by a Florida Hi-Tech Corridor Grant to JSR and PP.	Ahmed B., Rizwanullah M., Mir S.R., Akhtar M., Amin S., Development of cannabidiol nanoemulsion for direct nose to brain delivery: statistical optimization, in vitro and in vivo evaluation, Biomed Mater, 17, 6, (2022); Aparicio-Blanco J., Romero I.A., Male D.K., Slowing K., Garcia-Garcia L., Torres-Suarez A.I., Cannabidiol enhances the passage of lipid nanocapsules across the blood-brain barrier …	J. Sanchez-Ramos; Department of Neurology, University of South Florida, Tampa, United States; email: jsramos@usf.edu		BioMed Central Ltd						25225782				English	J.Cannabis Res.	Article	Final	All Open Access; Gold Open Access; Green Open Access	Scopus	2-s2.0-85147566043
Zuglianello C.; França A.P.; de Souza B.S.; Agnes J.P.; Prediger R.D.; Lemos-Senna E.	Zuglianello, Carine (56652203700); França, Angela P. (57204674709); de Souza, Bruna S. (26867612800); Agnes, Jonathan P. (57203858470); Prediger, Rui D. (8507563600); Lemos-Senna, Elenara (6506882131)	56652203700; 57204674709; 26867612800; 57203858470; 8507563600; 6506882131	Intranasal administration of dextran-pramlintide polyelectrolyte complex-coated nanoemulsions improves cognitive impairments in a mouse model of Alzheimer's disease	2024	International Journal of Biological Macromolecules	281		136158				3	10.1016/j.ijbiomac.2024.136158	https://www.scopus.com/inward/record.uri?eid=2-s2.0-85205703712&doi=10.1016%2fj.ijbiomac.2024.136158&partnerID=40&md5=6cc0450a610a3926bd7a44abaf119665	Laboratório de Farmacotécnica, Departamento de Ciências Farmacêuticas, Centro de Ciências da Saúde, Universidade Federal de Santa Catarina, Santa Catarina, Florianópolis, 88040-370, Brazil; Laboratório Experimental de Doenças Neurodegenerativas, Centro de Ciências Biológicas, Departamento de Farmacologia, Universidade Federal de Santa Catarina, Santa Catarina, Florianópolis, 88049-900, Brazil; La…	Zuglianello C., Laboratório de Farmacotécnica, Departamento de Ciências Farmacêuticas, Centro de Ciências da Saúde, Universidade Federal de Santa Catarina, Santa Catarina, Florianópolis, 88040-370, Brazil; França A.P., Laboratório Experimental de Doenças Neurodegenerativas, Centro de Ciências Biológicas, Departamento de Farmacologia, Universidade Federal de Santa Catarina, Santa Catarina, Florian…	Nasal delivery has emerged as a non-invasive route to administer drugs for brain delivery. In particular, polyelectrolyte complexes-based nanocarriers have been demonstrated to be advantageous for nasal delivery of peptide drugs and vaccines. Pramlintide (Pram) is a peptide that emerges as a novel neuroprotective strategy to modify the pathogenesis of Alzheimer's disease (AD). In this study, we e…	Alzheimer's disease; Dextran sulfate/pramlintide polyelectrolyte nanocomplexes; Nasal delivery	Administration, Intranasal; Alzheimer Disease; Amyloid beta-Peptides; Animals; Cognitive Dysfunction; Dextrans; Disease Models, Animal; Emulsions; Male; Mice; Nanoparticles; Peptide Fragments; Polyelectrolytes; Synaptosomal-Associated Protein 25; Brain; Controlled drug delivery; Drug infusion; Glycoproteins; Neurodegenerative diseases; Targeted drug delivery; Vaccines; amyloid beta protein[1-42];…		brain derived neurotrophic factor, 218441-99-7; dextran, 87915-38-6, 9014-78-2; malonaldehyde, 542-78-9; pramlintide, 151126-32-8; amyloid beta protein, 109770-29-8; synaptosomal associated protein 25, 187759-31-5; Amyloid beta-Peptides, ; Dextrans, ; Emulsions, ; Peptide Fragments, ; Polyelectrolytes, ; Synaptosomal-Associated Protein 25,			National Council for Scientific and Technological; Coordenação de Aperfeiçoamento de Pessoal de Nível Superior, CAPES; National Institute of Science and Technology in Pharmaceutical Nanotechnology; Fundação de Amparo à Pesquisa do Estado de São Paulo, FAPESP, (2014/50928-2); Fundação de Amparo à Pesquisa do Estado de São Paulo, FAPESP; Conselho Nacional de Desenvolvimento Científico e Tecnológico…	Funding text 1: This study is part of the National Institute of Science and Technology in Pharmaceutical Nanotechnology: a transdisciplinary approach INCT-NANOFARMA, which is supported by S\u00E3o Paulo Research Foundation (FAPESP), Brazil (Grant # 2014/50928-2 ), and by National Council for Scientific and Technological (CNPq) , Brazil (Grant # 465687/2014-8 ). Carine Zuglianello received a docto…	de la Torre C., Cena V., The delivery challenge in neurodegenerative disorders: the nanoparticles role in Alzheimer's disease therapeutics and diagnostics, Pharmaceutics, 10, (2018); Gorain B., Rajeswary D.C., Pandey M., Kesharwani P., Kumbhar S.A., Choudhury H., Nose to brain delivery of nanocarriers towards attenuation of demented condition, Curr. Pharm. Des., 26, pp. 2233-2246, (2020); Chung S…	E. Lemos-Senna; Laboratório de Farmacotécnica, Departamento de Ciências Farmacêuticas, Centro de Ciências da Saúde, Universidade Federal de Santa Catarina, Florianópolis, Santa Catarina, 88040-370, Brazil; email: lemos.senna@ufsc.br		Elsevier B.V.						01418130		IJBMD	39362444	English	Int. J. Biol. Macromol.	Article	Final		Scopus	2-s2.0-85205703712
Salama A.; Soliman G.M.; Elsherbiny N.; Safwat M.A.	Salama, Ayman (56797572800); Soliman, Ghareb M. (43161285300); Elsherbiny, Nehal (55441041500); Safwat, Mohamed A. (57190106081)	56797572800; 43161285300; 55441041500; 57190106081	Chitosan-coated nanoemulsion for the direct nose-to-brain delivery of sildenafil: Development and in vivo evaluation in a brain oxidative stress and inflammation model	2024	Journal of Drug Delivery Science and Technology	98		105842				4	10.1016/j.jddst.2024.105842	https://www.scopus.com/inward/record.uri?eid=2-s2.0-85195167647&doi=10.1016%2fj.jddst.2024.105842&partnerID=40&md5=4996f4b5bcaaada509d2fc09578c8891	Department of Pharmaceutics, Faculty of Pharmacy, University of Tabuk, Tabuk, 71491, Saudi Arabia; Department of Pharmaceutical Chemistry, Faculty of Pharmacy, University of Tabuk, Tabuk, 71491, Saudi Arabia; Department of Pharmaceutics, Faculty of Pharmacy, South Valley University, Qena, 83523, Egypt	Salama A., Department of Pharmaceutics, Faculty of Pharmacy, University of Tabuk, Tabuk, 71491, Saudi Arabia; Soliman G.M., Department of Pharmaceutics, Faculty of Pharmacy, University of Tabuk, Tabuk, 71491, Saudi Arabia; Elsherbiny N., Department of Pharmaceutical Chemistry, Faculty of Pharmacy, University of Tabuk, Tabuk, 71491, Saudi Arabia; Safwat M.A., Department of Pharmaceutics, Faculty o…	The aim of this study was to develop chitosan-coated nanoemulsion (NE) for the direct nose-to-brain delivery of sildenafil and evaluate its potential to address hyperlipidemia and brain oxidative stress. Pseudoternary phase diagrams were employed to formulate NEs with minimal surfactant and co-surfactant concentrations. These NEs were loaded with sildenafil and subjected to various physical stabi…	Brain oxidative stress; Hyperlipidemia; Nanoemulsion; Nose-to-brain delivery; Sildenafil	chitosan; cholesterol; glutathione; low density lipoprotein; malonaldehyde; poloxamer; sildenafil; surfactant; triacylglycerol; animal experiment; animal model; animal tissue; Article; brain; controlled study; dispersity; drug release; female; hyperlipidemia; in vivo study; inflammation; male; nanoemulsion; nonhuman; oxidative stress; rat; surface charge; sustained drug release; zeta potential		chitosan, 9012-76-4; cholesterol, 57-88-5; glutathione, 70-18-8; malonaldehyde, 542-78-9; poloxamer, 9003-11-6; sildenafil, 139755-83-2, 171599-83-0			University of Tabuk, (S-1440-0086); University of Tabuk	The authors extend their appreciation to the Deanship of Research and Graduate Studies at University of Tabuk for funding this work through Research Number S-1440-0086.	Sies H., Oxidative Stress, (1985); Forman H.J., Zhang H., Targeting oxidative stress in disease: promise and limitations of antioxidant therapy, Nat. Rev. Drug Discov., 20, pp. 689-709, (2021); Olufunmilayo E.O., Gerke-Duncan M.B., Holsinger R.M.D., Oxidative stress and antioxidants in neurodegenerative disorders, Antioxidants, 12, (2023); Singh A., Kukreti R., Saso L., Kukreti S., Oxidative stre…	G.M. Soliman; Department of Pharmaceutics, Faculty of Pharmacy, University of Tabuk, Tabuk, Saudi Arabia; email: gh.soliman@ut.edu.sa		Editions de Sante						17732247		JDDSA		English	J. Drug Deliv. Sci. Technol.	Article	Final		Scopus	2-s2.0-85195167647
Jabir S.A.; Rajab N.A.	Jabir, Saba Abdulhadi (57194393596); Rajab, Nawal A. (55648264600)	57194393596; 55648264600	Lasmiditan nanoemulsion as intranasal in situ gel: Relative bioavailability study	2024	Journal of Advanced Pharmacy Education and Research	14	4		99	104	5	0	10.51847/FDJ0HCLT4M	https://www.scopus.com/inward/record.uri?eid=2-s2.0-85209380506&doi=10.51847%2fFDJ0HCLT4M&partnerID=40&md5=e59dc4e9afd6fc133ae11b7f96bdb5fb	Department of Pharmaceutics, College of Pharmacy, University of Baghdad, Baghdad, Iraq	Jabir S.A., Department of Pharmaceutics, College of Pharmacy, University of Baghdad, Baghdad, Iraq; Rajab N.A., Department of Pharmaceutics, College of Pharmacy, University of Baghdad, Baghdad, Iraq	The purpose of this research was to compare the traditional aqueous-LAS-suspension (AQS) with the two successful intranasal formulations that use the recently created antimigraine drug Lasmiditan (LAS) as nanoemulsion-based in situ gel (NEIG a and b), in order to determine its relative bioavailability (F-relative) via using rabbits. In this investigation, 18 male rabbits weighing 2.0 to 2.5 kg we…	Bioavailability study; C-max; Lasmiditan; Nanoemulsion-based in situ gel (NEIG); T-max								Beauchene JK, Levien TL., Lasmiditan: Acute migraine treatment without vasoconstriction. A review, J Pharm Technol, 37, 5, pp. 244-253, (2021); Francescangeli J, Karamchandani K, Powell M, Bonavia A., The serotonin syndrome: From molecular mechanisms to clinical practice, Int J Mol Sci, 20, 9, (2019); Fiedler DS., Pharmacokinetics, pharmacodynamics and drug-drug interactions of new anti-migraine …	N.A. Rajab; Department of Pharmaceutics, College of Pharmacy, University of Baghdad, Baghdad, Iraq; email: dr.nawalayash@copharm.uobaghdad.edu.Iq		SPER Publications						22493379				English	J. Adv. Pharm. Educ. Res.	Article	Final		Scopus	2-s2.0-85209380506
Bhargavi C.; Raghuveer P.	Bhargavi, Chekkilla (59004593900); Raghuveer, Pathuri (55873410400)	59004593900; 55873410400	Development of Piribedil Solid Lipid Nanoparticles Incorporated in Nasal In-situ Gel by DoE	2024	International Journal of Pharmaceutical Quality Assurance	15	1		199	209	10	4	10.25258/ijpqa.15.1.31	https://www.scopus.com/inward/record.uri?eid=2-s2.0-85191451960&doi=10.25258%2fijpqa.15.1.31&partnerID=40&md5=4ccd46fc3d9581e3e1117cde52f326a3	Department of Pharmaceutics, GITAM School of Pharmacy (Deemed to be University), Telangana, Hyderabad, India; Department of Pharmaceutics, Sarojini Naidu Vanita Pharmacy Maha Vidyalaya, Telangana, Hyderabad, India	Bhargavi C., Department of Pharmaceutics, GITAM School of Pharmacy (Deemed to be University), Telangana, Hyderabad, India, Department of Pharmaceutics, Sarojini Naidu Vanita Pharmacy Maha Vidyalaya, Telangana, Hyderabad, India; Raghuveer P., Department of Pharmaceutics, GITAM School of Pharmacy (Deemed to be University), Telangana, Hyderabad, India	Solid lipid nanoparticles (SLNs) are a promising drug delivery platform for regulated, controlled release and targeted distribution. The current study aimed to prepare stable piribedil-loaded nanoparticles with optimized intranasal delivery. Using A 3-factor, 3-level Box-Behnken design (BBD), regression analysis, and 3-D response surface methodology (RSM) plots, the influence of independent proce…	Box-Behnken design; Diffusion; Intranasal delivery; Piribedil; Solid lipid nanoparticles; Solubility; Stability	gel; piribedil; solid lipid nanoparticle; Article; Box Behnken design; crystal structure; differential scanning calorimetry; diffusion; dispersion; dispersity; dissolution; drug delivery system; drug development; drug formulation; drug release; drug solubility; drug stability; encapsulation; experimental design; freeze drying; in vitro study; kinetics; lipid analysis; multiple regression; nanoemu…		piribedil, 3605-01-4	Shimadzu 1800, Shimadzu	Shimadzu			Mittal KR, Pharasi N, Sarna B, Singh M, Rachana Haider S, Singh SK, Dua K, Jha SK, Dey A, Ojha S., Nanotechnology-based drug delivery for the treatment of CNS disorders, Translational Neuroscience, 13, 1, pp. 527-546, (2022); Nayab DE, Din FU, Ali H, Kausar WA, Urooj S, Zafar M, Khan I, Shabbir K, Khan GM., Nano biomaterials based strategies for enhanced brain targeting in the treatment of neurod…	P. Raghuveer; Department of Pharmaceutics, GITAM School of Pharmacy (Deemed to be University), Hyderabad, Telangana, India; email: rpathuri@gitam.edu		Dr. Yashwant Research Labs Pvt. Ltd.						09759506				English	Int. J. Pharm. Qual. Assur.	Article	Final	All Open Access; Bronze Open Access	Scopus	2-s2.0-85191451960
Sharma M.; Sharma N.; Khairnar A.	Sharma, Monika (57574539900); Sharma, Nishant (57199925035); Khairnar, Amit (35105205800)	57574539900; 57199925035; 35105205800	Intranasal Rotenone Induces Alpha-Synuclein Accumulation, Neuroinflammation and Dopaminergic Neurodegeneration in Middle-Aged Mice	2023	Neurochemical Research	48	5		1543	1560	17	10	10.1007/s11064-022-03847-y	https://www.scopus.com/inward/record.uri?eid=2-s2.0-85144870183&doi=10.1007%2fs11064-022-03847-y&partnerID=40&md5=9bfaf7065e33bfed080579377c0a844d	Department of Pharmacology and Toxicology, National Institute of Pharmaceutical Education and Research (NIPER), Palaj, Gujarat, Ahmedabad, Gandhinagar, 382355, India; International Clinical Research Center, St. Anne’s University Hospital Brno, Brno, Czech Republic, ICRC, FNUSA, Brno, Czech Republic	Sharma M., Department of Pharmacology and Toxicology, National Institute of Pharmaceutical Education and Research (NIPER), Palaj, Gujarat, Ahmedabad, Gandhinagar, 382355, India; Sharma N., Department of Pharmacology and Toxicology, National Institute of Pharmaceutical Education and Research (NIPER), Palaj, Gujarat, Ahmedabad, Gandhinagar, 382355, India; Khairnar A., Department of Pharmacology and…	Accumulation of alpha-synuclein (α-syn) is central to the pathogenesis of Parkinson’s disease (PD). Previous studies suggest that α-syn pathology may originate from the olfactory bulb (OB) or gut in response to an unknown pathogen and later progress to the different brain regions. Aging is viewed as the utmost threat to PD development. Therefore, studies depicting the role of age in α-syn accumul…	Aging; Alpha-synuclein; Inflammaging; Intranasal; Neurodegeneration; Rotenone	alpha-Synuclein; Animals; Brain; Disease Models, Animal; Dopamine; Dopaminergic Neurons; Female; Mice; Neuroinflammatory Diseases; Parkinson Disease; Rotenone; alpha synuclein; iron; rotenone; alpha synuclein; dopamine; rotenone; adult; aged; aging; animal cell; animal experiment; animal model; animal tissue; Article; brain cortex; cell activation; controlled study; corpus striatum; dopaminergic …		alpha synuclein, 154040-18-3; iron, 14093-02-8, 53858-86-9, 7439-89-6; rotenone, 83-79-4; dopamine, 51-61-6, 62-31-7; alpha-Synuclein, ; Dopamine, ; Rotenone,			European Commission, EC; Department of Biotechnology, Ministry of Science and Technology, India, DBT; Ministerstvo Školství, Mládeže a Tělovýchovy, MŠMT; Department of Pharmaceutics; National Institute of Pharmaceutical Education and Research, Raebareli, NIPER-R, (LX22NPO5107); Ministry of Chemicals and Fertilizers, (BT/RLF/Re-entry/24/2017)	Funding text 1: The authors acknowledge National Institute of Pharmaceutical Education and Research (NIPER) Ahmedabad administration for providing the facility and support for conducting this study. They are supported by project no. LX22NPO5107 (MEYS): financed by European Union \u2013 Next Generation EU.; Funding text 2: This supplement was supported by the National Institute of Pharmaceutical E…	De Rijk M., Breteler M., Graveland G., Ott A., Grobbee D., Van der Meche F., Hofman A., Prevalence of parkinson's disease in the elderly: the rotterdam study, Neurology, 45, pp. 2143-2146, (1995); Gomez-Benito M., Granado N., Garcia-Sanz P., Michel A., Dumoulin M., Moratalla R., Modeling Parkinson’s disease with the alpha-synuclein protein, Front Pharmacol, 11, (2020); Lee H.-J., Suk J.-E., Lee K…	A. Khairnar; Department of Pharmacology and Toxicology, National Institute of Pharmaceutical Education and Research (NIPER), Ahmedabad, Gandhinagar, Palaj, Gujarat, 382355, India; email: amitkhairnar520@gmail.com		Springer						03643190		NERED	36571663	English	Neurochem. Res.	Article	Final		Scopus	2-s2.0-85144870183
Kaur A.; Nigam K.; Tyagi A.; Dang S.	Kaur, Atinderpal (57192895514); Nigam, Kuldeep (57204267887); Tyagi, Amit (57202965316); Dang, Shweta (50461340800)	57192895514; 57204267887; 57202965316; 50461340800	A Preliminary Pharmacodynamic Study for the Management of Alzheimer’s Disease Using Memantine-Loaded PLGA Nanoparticles	2022	AAPS PharmSciTech	23	8	298				12	10.1208/s12249-022-02449-9	https://www.scopus.com/inward/record.uri?eid=2-s2.0-85141991275&doi=10.1208%2fs12249-022-02449-9&partnerID=40&md5=6c05014dff0c6465fd513a21ae413ab8	Department of Biotechnology, Jaypee Institute of Information Technology, A-10, Sector 62, UP, Noida, 201307, India; Division of CBRN Defense, Institute of Nuclear Medicine and Allied Sciences, Brig SK Mazumdar Marg, Delhi, 110054, India	Kaur A., Department of Biotechnology, Jaypee Institute of Information Technology, A-10, Sector 62, UP, Noida, 201307, India; Nigam K., Department of Biotechnology, Jaypee Institute of Information Technology, A-10, Sector 62, UP, Noida, 201307, India; Tyagi A., Division of CBRN Defense, Institute of Nuclear Medicine and Allied Sciences, Brig SK Mazumdar Marg, Delhi, 110054, India; Dang S., Departm…	Alzheimer’s disease is becoming a common disorder of the elderly population due to shrinkage of the brain size with age and many other neurological complications. To provide an effective treatment option, memantine-encapsulated polymeric nanoparticles were prepared in the study. The nanoparticles were prepared by using nanoprecipitation followed by homogenization and ultrasonication methods, char…	Alzheimer; memantine; Morris water maze; nanoparticles; scopolamine	Aged; Alzheimer Disease; Brain; Drug Carriers; Humans; Memantine; Nanoparticles; Particle Size; memantine; nanocarrier; phosphate buffered saline; placebo; poly lactic co glycolic acid nanoparticle; polymer nanoparticle; scopolamine; unclassified drug; drug carrier; memantine; nanoparticle; Alzheimer disease; animal cell; animal experiment; animal model; aqueous solution; Article; brain; cell via…		memantine, 19982-08-2, 41100-52-1, 51052-62-1; scopolamine, 138-12-5, 51-34-3, 55-16-3; Drug Carriers, ; Memantine,			Department of Biotechnology, Ministry of Sciences; INMAS; Department of Biotechnology, Ministry of Science and Technology, India, DBT, (BT/PR19580/BIC/101/865/2016); Defence Research and Development Organisation, DRDO; Jaypee Institute of Information Technology, JIIT	Funding text 1: The authors are thankful to the Department of Biotechnology, Ministry of Sciences, New Delhi for providing financial support to complete this study under BioCare Women Scientist Scheme (DBT Grant No. BT/PR19580/BIC/101/865/2016). ; Funding text 2: We are thankful to the Jaypee Institute of Information Technology, Noida, and INMAS, DRDO, New Delhi for providing basic infrastructura…	Hao Y., Xiong R., Gong X., Memantine, NMDA receptor antagonist, attenuates ox-LDL-induced inflammation and oxidative stress via activation of BDNF/TrkB signaling pathway in HUVECs, Inflammation, 44, 2, pp. 659-670, (2021); Moriguchi S., Inagaki R., Fukunaga K., Memantine improves cognitive deficits via KATP channel inhibition in olfactory bulbectomized mice, Mole Cell Neurosci, 117, (2021); Robin…	S. Dang; Department of Biotechnology, Jaypee Institute of Information Technology, Noida, A-10, Sector 62, UP, 201307, India; email: Shweta.dang@jiit.ac.in		Springer Science and Business Media Deutschland GmbH						15309932			36380129	English	AAPS PharmSciTech	Article	Final		Scopus	2-s2.0-85141991275
Baburaj R.; Veerabhadrappa R.S.; Das K.	Baburaj, Ratna (57210286506); Veerabhadrappa, Rajendra Sandur (59122685900); Das, Kuntal (56763347700)	57210286506; 59122685900; 56763347700	Alpha Amyrin Nano-Emulsion Formulation from Stem Bark of Ficus Benghalensis and its Characterization for Neuro-Behavioral Studies	2024	Turkish Journal of Pharmaceutical Sciences	21	1		42	51	9	1	10.4274/tjps.galenos.2023.11823	https://www.scopus.com/inward/record.uri?eid=2-s2.0-85192838601&doi=10.4274%2ftjps.galenos.2023.11823&partnerID=40&md5=cd6fd5858931480b89a4559c55ae8594	Krupanidhi College of Pharmacy, Department of Pharmacology, Bangalore, India; Department of Pharmacognosy and Natural Product Chemistry, Bangalore, India	Baburaj R., Krupanidhi College of Pharmacy, Department of Pharmacology, Bangalore, India; Veerabhadrappa R.S., Krupanidhi College of Pharmacy, Department of Pharmacology, Bangalore, India, Department of Pharmacognosy and Natural Product Chemistry, Bangalore, India; Das K., Krupanidhi College of Pharmacy, Department of Pharmacology, Bangalore, India, Department of Pharmacognosy and Natural Product…	Objectives: Alpha-amyrin (AA) is a pentacyclic triterpene that exhibits erratic gastrointestinal absorption and poor blood-brain barrier permeability. The study aims to isolate AA from the stem bark of Ficus benghalensis L. (Fb) (Moraceae), purify it, and formulate a nanoemulsion (NE) that may improve its bioavailability, characterization, and intranasal (IN) administration to Swiss albino mice t…	alpha amyrin; Aluminium; intranasal; nanoemulsion; neurobehavioral	alpha amyrin; aluminum; aluminum chloride; carbomer; chitosan; drug content; essential oil; plant extract; sesame seed oil; surfactant; unclassified drug; animal experiment; anticonvulsant activity; Article; bioavailability; blood brain barrier; calibration; centrifugation; column chromatography; controlled study; drug delivery system; drug formulation; drug release; drug synthesis; elevated plus…		alpha amyrin, 638-95-9; aluminum, 7429-90-5; aluminum chloride, 7446-70-0, 7784-13-6; carbomer, 9007-20-9, 9062-04-8; chitosan, 9012-76-4; sesame seed oil, 8008-74-0	Kinematica Polytron PT2100				Banyan Tree: Ficus benghalensis: uses, research, remedies, side effects; Murugesu S, Selamat J, Perumal V., Phytochemistry, pharmacological properties, and recent applications of Ficus benghalensis and Ficus religiosa, Plants (Basel), 10, (2021); Etratkhah Z, Ebrahimi SES, Dehaghi NK, Seifalizadeh Y., Antioxidant activity and phytochemical screening of Ficus benghalensis aerial roots fractions, J…	R. Baburaj; Krupanidhi College of Pharmacy, Department of Pharmacology, Bangalore, India; email: ratnababuraj2@gmail.com		Turkish Pharmacists Association						1304530X				English	Turk. J. Pharm. Sci.	Article	Final	All Open Access; Gold Open Access; Green Open Access	Scopus	2-s2.0-85192838601
Bernstein D.I.; Cardin R.D.; Bravo F.J.; Hamouda T.; Pullum D.A.; Cohen G.; Bitko V.; Fattom A.	Bernstein, David I. (58587149600); Cardin, Rhonda D. (7004474311); Bravo, Fernando J. (7006976148); Hamouda, Tarek (6508027937); Pullum, Derek A. (57188966158); Cohen, Gary (7403353314); Bitko, Vira (6603454633); Fattom, Ali (14123122500)	58587149600; 7004474311; 7006976148; 6508027937; 57188966158; 7403353314; 6603454633; 14123122500	Intranasal nanoemulsion-adjuvanted HSV-2 subunit vaccine is effective as a prophylactic and therapeutic vaccine using the guinea pig model of genital herpes	2019	Vaccine	37	43		6470	6477	7	26	10.1016/j.vaccine.2019.08.077	https://www.scopus.com/inward/record.uri?eid=2-s2.0-85071921941&doi=10.1016%2fj.vaccine.2019.08.077&partnerID=40&md5=94897a3e39e19eea8a7d456350ba01a9	Cincinnati Children's Hospital Medical Center, Cincinnati, OH, United States; BlueWillow Biologics, Ann Arbor, MI, United States; University of Pennsylvania, Philadelphia, PA, United States	Bernstein D.I., Cincinnati Children's Hospital Medical Center, Cincinnati, OH, United States; Cardin R.D., Cincinnati Children's Hospital Medical Center, Cincinnati, OH, United States; Bravo F.J., Cincinnati Children's Hospital Medical Center, Cincinnati, OH, United States; Hamouda T., BlueWillow Biologics, Ann Arbor, MI, United States; Pullum D.A., Cincinnati Children's Hospital Medical Center, …	Genital herpes is a sexually transmitted disease representing a major global health concern. Currently, there is no approved vaccine and existing antiviral therapies exhibit limited efficacy. Herein, we describe an intranasal (IN) vaccine comprised of HSV-2 surface glycoproteins gD2 and gB2 formulated in a nanoemulsion adjuvant (NE01-gD2/gB2). Using the HSV-2 genital herpes guinea pig model, we d…	Genital herpes; Herpes simplex virus type 2; Nanoemulsion; NanoVax; Vaccine	Adjuvants, Immunologic; Administration, Intranasal; Animals; Antibodies, Neutralizing; Antibodies, Viral; Disease Models, Animal; Emulsions; Female; Guinea Pigs; Herpes Genitalis; Herpes Simplex Virus Vaccines; Herpesvirus 2, Human; Nanoparticles; Vaccines, Subunit; Virus Shedding; glycoprotein B2 vaccine; glycoprotein D2 vaccine; herpes simplex vaccine; neutralizing antibody; placebo; unclassifi…		Adjuvants, Immunologic, ; Antibodies, Neutralizing, ; Antibodies, Viral, ; Emulsions, ; Herpes Simplex Virus Vaccines, ; Vaccines, Subunit,			National Institute of Allergy and Infectious Diseases/National Institutes of Health, (HHSN27200003, HHSN272201700017I); Cincinnati Children's Hospital Medical Center	Funding text 1: This work was supported by the National Institute of Allergy and Infectious Diseases/National Institutes of Health Contract No. HHSN272201700017I and HHSN27200003 to Cincinnati Children Hospital Medical Center (CCHMC).; Funding text 2: This work was supported by the National Institute of Allergy and Infectious Diseases/National Institutes of Health Contract No. HHSN272201700017I a…	(2008); Koelle D.M., Corey L., Herpes simplex: insights on pathogenesis and possible vaccines, Annu Rev Med, 59, pp. 381-395, (2008); Gupta R., Warren T., Wald A., Genital herpes, Lancet, 370, 9605, pp. 2127-2137, (2007); Whitley R.J., Roizman B., Herpes simplex virus infections, Lancet, 357, 9267, pp. 1513-1518, (2001); Brugha R., Keersmaekers K., Renton A., Meheus A., Genital herpes infection: …	D.I. Bernstein; Cincinnati Children Hospital Medical Center, Cincinnati, 3333 Burnet Ave, 45229, United States; email: david.bernstein@cchmc.org		Elsevier Ltd						0264410X		VACCD	31515143	English	Vaccine	Article	Final	All Open Access; Green Open Access	Scopus	2-s2.0-85071921941
Di Cola E.; Cantu L.; Brocca P.; Rondelli V.; Fadda G.C.; Canelli E.; Martelli P.; Clementino A.; Sonvico F.; Bettini R.; Del Favero E.	Di Cola, Emanuela (23993637800); Cantu, Laura (7003322708); Brocca, Paola (6601940131); Rondelli, Valeria (6506441617); Fadda, Giulia C. (7102624576); Canelli, Elena (35777386300); Martelli, Paolo (36053245100); Clementino, Adryana (57192541101); Sonvico, Fabio (8894971100); Bettini, Ruggero (7101984571); Del Favero, Elena (6603936791)	23993637800; 7003322708; 6601940131; 6506441617; 7102624576; 35777386300; 36053245100; 57192541101; 8894971100; 7101984571; 6603936791	Novel O/W nanoemulsions for nasal administration: Structural hints in the selection of performing vehicles with enhanced mucopenetration	2019	Colloids and Surfaces B: Biointerfaces	183		110439				30	10.1016/j.colsurfb.2019.110439	https://www.scopus.com/inward/record.uri?eid=2-s2.0-85071384244&doi=10.1016%2fj.colsurfb.2019.110439&partnerID=40&md5=3b1cff3c85ed353ed4130a36860ac348	Dipartimento di Biotecnologie Mediche e Medicina Traslazionale, Università degli Studi di Milano, via fratelli Cervi 93, Segrate (Mi), 20900, Italy; Institute Laue-Langevin (ILL), 71 avenue des Martyrs, CS 20156, Grenoble Cedex 9, 38042, France; Université Paris 13, UFR SMBH, 74 rue Marcel Cauchin, Bobigny, 93017, France; Laboratoire Leon Brillouin, CEA Saclay, Gif sur Yvette Cedex, F-91191, Fran…	Di Cola E., Dipartimento di Biotecnologie Mediche e Medicina Traslazionale, Università degli Studi di Milano, via fratelli Cervi 93, Segrate (Mi), 20900, Italy, Institute Laue-Langevin (ILL), 71 avenue des Martyrs, CS 20156, Grenoble Cedex 9, 38042, France; Cantu L., Dipartimento di Biotecnologie Mediche e Medicina Traslazionale, Università degli Studi di Milano, via fratelli Cervi 93, Segrate (M…	We propose novel oil-in-water nanoemulsions (O/W NEs) including PEGylated surfactants and chitosan, showing good biocompatibility and optimization for nasal administration of drugs or vaccines. The transmucosal route has been shown to be ideal for a fast and efficient absorption and represents a viable alternative when the oral administration is problematic. The critical structural features in vi…	Chitosan; O/W nanoemulsions; Porcine gastric mucin; Small angle neutron scattering; Small angle x-ray scattering; Transmucosal delivery	Administration, Intranasal; Biocompatible Materials; Biological Transport; Chitosan; Drug Delivery Systems; Emulsions; Nanoparticles; Nasal Mucosa; Oils; Particle Size; Scattering, Small Angle; Surface-Active Agents; Water; X-Ray Diffraction; Biocompatibility; Chitosan; Controlled drug delivery; Dynamic light scattering; Pore size; Targeted drug delivery; X ray scattering; chitosan; macrogol; muc…		chitosan, 9012-76-4; macrogol, 25322-68-3; water, 7732-18-5; Biocompatible Materials, ; Chitosan, ; Emulsions, ; Oils, ; Surface-Active Agents, ; Water,			BIOMETRA Department; European Synchrotron Radiation Facility, ESRF	The authors wish to thank the ID02 scientists of the ESRF for their assistance and the Partnership for Soft Condensed Matter (PSCM, Grenoble, France) for hosting and the use of the in-house facilities. We wish to thank M. Sztucki, T. Narayanan, I. Grillo, S. Prevost for useful discussions. E.D.F. and P.B. wish to thank BIOMETRA Department for the in-house support.	Gupta A., Eral H.B., Hattona T.A., Doyle P.S., Soft Matter, 12, pp. 2826-2841, (2016); Singh Y., Meher J.G., Rava K., Ali Khan F., Chaurasia M., Jain N.K., Chourasia M.K., J. Control. Release, 252, pp. 28-49, (2017); Jaiswal M., Dudhe R., Sharma P.K., Biotechnology, 5, pp. 123-127, (2015); Comfort C., Garrastazu G., Pozzoli M., Sonvico F., Curr. Top. Med. Chem., 15, pp. 356-368, (2015); Kushwaha …	E. Di Cola; Dipartimento di Biotecnologie Mediche e Medicina Traslazionale, Università degli Studi di Milano, Segrate (Mi), via fratelli Cervi 93, 20900, Italy; email: emanuela.dicola@unimi.it		Elsevier B.V.						09277765		CSBBE	31473410	English	Colloids Surf. B Biointerfaces	Article	Final	All Open Access; Green Open Access	Scopus	2-s2.0-85071384244
Tripathi K.; Manna N.K.	Tripathi, Kamalesh (56480189300); Manna, Niranjan Kumar (57226303044)	56480189300; 57226303044	Development and in vitro assessment of buspirone loaded in situ nanoemulsion gel	2021	International Journal of Applied Pharmaceutics	13	4		142	149	7	0	10.22159/ijap.2021v13i4.41694	https://www.scopus.com/inward/record.uri?eid=2-s2.0-85111152014&doi=10.22159%2fijap.2021v13i4.41694&partnerID=40&md5=cb1df2f46f3106a6f447030675c11c35	SHEAT College of Pharmacy, Varanasi, Uttar Pradesh, India; Faculty of Pharmacy, CSM Group of Institutions, Allahabad, Uttar Pradesh, India	Tripathi K., SHEAT College of Pharmacy, Varanasi, Uttar Pradesh, India; Manna N.K., Faculty of Pharmacy, CSM Group of Institutions, Allahabad, Uttar Pradesh, India	Objective: Buspirone, is a medication primarily used for generalized anxiety disorder (GAD), relieve symptoms of anxiety and unipolar depression. This drug exhibit low bioavailability (approximately 5%) due to extensive first-pass metabolism and non-targeted delivery results in numerous side effects. It is taken by mouth, and it may take up to four weeks to have an effect. The present investigati…	Brain delivery; Buspirone; In situ gel; Intranasal; Nanoemulsion; Phase diagram	buspirone; cosurfactant; macrogol 400; oleic acid; polysorbate 80; surfactant; Article; conductance; dispersity; drug analysis; drug delivery system; drug development; drug efficacy; drug formulation; drug penetration; drug release; drug solubility; drug stability; drug structure; emulsion; gelation; in vitro study; loading drug dose; mucoadhesion; nanoemulsion; nonhuman; particle size; pH measur…		buspirone, 33386-08-2, 36505-84-7; oleic acid, 112-80-1, 115-06-0; polysorbate 80, 8050-83-7, 9005-65-6					Wu C, Li B, Zhang Y, Chen T, Chen C, Jiang W, Et al., Intranasal delivery of paeoniflorin nanocrystals for brain targeting, Asian J Pharm Sci, 15, pp. 326-335, (2020); Chattopadhyay S, Das S, Sarma KN., Nose-to-brain drug delivery: an update to the alternative path to successful targeted anti-migraine drugs, Int J Appl Pharm, 13, pp. 67-75, (2021); Kim KT, Lee JY, Park JH, Kim MH, Kim JS, Shin HJ…	K. Tripathi; SHEAT College of Pharmacy, Varanasi, Uttar Pradesh, India; email: tripathi1921@gmail.com		Innovare Academics Sciences Pvt. Ltd						09757058				English	Int. J. Appl. Pharm.	Article	Final	All Open Access; Gold Open Access	Scopus	2-s2.0-85111152014
Mena-Hernández J.; Jung-Cook H.; Llaguno-Munive M.; García-López P.; Ganem-Rondero A.; López-Ramírez S.; Barragán-Aroche F.; Rivera-Huerta M.; Mayet-Cruz L.	Mena-Hernández, Julio (57219166284); Jung-Cook, Helgi (7201617832); Llaguno-Munive, Monserrat (57810691600); García-López, Patricia (7004309072); Ganem-Rondero, Adriana (6602283450); López-Ramírez, Simón (6602637528); Barragán-Aroche, Fernando (8083137900); Rivera-Huerta, Marisol (57188838278); Mayet-Cruz, Lourdes (55695297400)	57219166284; 7201617832; 57810691600; 7004309072; 6602283450; 6602637528; 8083137900; 57188838278; 55695297400	Preparation and Evaluation of Mebendazole Microemulsion for Intranasal Delivery: an Alternative Approach for Glioblastoma Treatment	2020	AAPS PharmSciTech	21	7	264				12	10.1208/s12249-020-01805-x	https://www.scopus.com/inward/record.uri?eid=2-s2.0-85091489301&doi=10.1208%2fs12249-020-01805-x&partnerID=40&md5=51e6d9c27c7ca99c7b54c9d0fd9b8a5c	Programa de Maestría y Doctorado en Ciencias Químicas, Universidad Nacional Autónoma de México, México City, 04510, Mexico; Departamento de Farmacia, Facultad de Química, Universidad Nacional Autónoma de México, México City, 04510, Mexico; Laboratorio de Neuropsicofarmacología, Instituto Nacional de Neurología y Neurocirugía” Manuel Velasco Suárez”, Mexico City, 14269, Mexico; Laboratorio de Farm…	Mena-Hernández J., Programa de Maestría y Doctorado en Ciencias Químicas, Universidad Nacional Autónoma de México, México City, 04510, Mexico, Departamento de Farmacia, Facultad de Química, Universidad Nacional Autónoma de México, México City, 04510, Mexico; Jung-Cook H., Departamento de Farmacia, Facultad de Química, Universidad Nacional Autónoma de México, México City, 04510, Mexico, Laboratori…	Although mebendazole (MBZ) has demonstrated antitumor activity in glioblastoma models, the drug has low aqueous solubility and therefore is poorly absorbed. Considering that other strategies are needed to improve its bioavailability, the current study was aimed to develop and evaluate novel microemulsions of MBZ (MBZ-NaH ME) for intranasal administration. MBZ raw materials were characterized by F…	glioblastoma; intranasal administration; mebendazole; microemulsion; sodium hyaluronate	Administration, Intranasal; Animals; Antineoplastic Agents; Biological Availability; Brain Neoplasms; Emulsions; Glioblastoma; Male; Mebendazole; Particle Size; Rats; Rats, Sprague-Dawley; Solubility; Water; docosahexaenoic acid; hyaluronic acid; mebendazole; oleic acid; antineoplastic agent; mebendazole; water; animal cell; animal experiment; animal model; animal tissue; antineoplastic activity;…		docosahexaenoic acid, 25167-62-8, 32839-18-2; hyaluronic acid, 31799-91-4, 9004-61-9, 9067-32-7; mebendazole, 31431-39-7; oleic acid, 112-80-1, 115-06-0; water, 7732-18-5; Antineoplastic Agents, ; Emulsions, ; Mebendazole, ; Water,			Croda Inc.	The authors are grateful to Gateffosse (Químicos Lyontec) for the donation of Transcutol HP, Labrafac, Labrafil M 2125, Labrafil and Peceol excipients, and to Croda Inc. (Química Croda) for the donation of super-refined oleic acid and docosahexaenoic acid. We greatly appreciate the support provided by the staff at USAII UNAM to characterize mebendazole.	Bianco J., Bastiancich C., Jankovski A., des Rieux A., Preat V., Danhier F., On glioblastoma and the search for a cure: where do we stand?, Cell Mol Life Sci, 74, pp. 2451-2466, (2017); Stupp R., Mason W.P., van den Bent M.J., Weller M., Fisher B., Taphoorn M.J., Belanger K., Brandes A.A., Marosi C., Bogdahn U., Curschmann J., Janzer R.C., Ludwin S.K., Gorlia T., Allgeier A., Lacombe D., Cairncro…	H. Jung-Cook; Departamento de Farmacia, Facultad de Química, Universidad Nacional Autónoma de México, México City, 04510, Mexico; email: helgi@unam.com		Springer Science and Business Media Deutschland GmbH						15309932			32980937	English	AAPS PharmSciTech	Article	Final		Scopus	2-s2.0-85091489301
Jiang Y.; Jiang Y.; Ding Z.; Yu Q.	Jiang, Yueyao (57207356003); Jiang, Yichuan (55881712800); Ding, Zhiying (37037209100); Yu, Qian (7402947661)	57207356003; 55881712800; 37037209100; 7402947661	Investigation of the “Nose-to-Brain” Pathways in Intranasal HupA Nanoemulsions and Evaluation of Their in vivo Pharmacokinetics and Brain-Targeting Ability	2022	International Journal of Nanomedicine	17			3443	3456	13	16	10.2147/IJN.S369978	https://www.scopus.com/inward/record.uri?eid=2-s2.0-85135481522&doi=10.2147%2fIJN.S369978&partnerID=40&md5=c921d029a4fd70206cea382e20adc6ae	Department of Pharmacy, China-Japan Union Hospital, Jilin University, Changchun, 130033, China; Department of Pharmacology, School of Pharmaceutical Sciences, Jilin University, Changchun, 130021, China	Jiang Y., Department of Pharmacy, China-Japan Union Hospital, Jilin University, Changchun, 130033, China; Jiang Y., Department of Pharmacy, China-Japan Union Hospital, Jilin University, Changchun, 130033, China; Ding Z., Department of Pharmacology, School of Pharmaceutical Sciences, Jilin University, Changchun, 130021, China; Yu Q., Department of Pharmacy, China-Japan Union Hospital, Jilin Univer…	Purpose: While developing huperzine A (HupA) to explore new approaches to treating Alzheimer’s disease (AD), intranasal administration was proposed as an alternative route to deliver drugs into the brain. This study aimed to prepare nanoemulsions (NEs) of HupA to investigate their potential “nose-to-brain” pathways and to evaluate their pharmacokinetic and brain-targeting parameters. Methods: Hup…	intranasal administration; nanoemulsions; pharmacokinetics; “nose-to-brain” pathway	Administration, Intranasal; Alkaloids; Animals; ATP Binding Cassette Transporter, Subfamily G, Member 2; Brain; Drug Delivery Systems; Nasal Mucosa; Neoplasm Proteins; Rats; Sesquiterpenes; breast cancer resistance protein; huperzine A; lactoferrin; multidrug resistance associated protein 1; protein disulfide isomerase; alkaloid; huperzine A; sesquiterpene; tumor protein; aggregation caused quenc…		huperzine A, 102518-79-6, 92138-20-0; lactoferrin, 55599-62-7; multidrug resistance associated protein 1, ; protein disulfide isomerase, 37318-49-3; Alkaloids, ; ATP Binding Cassette Transporter, Subfamily G, Member 2, ; huperzine A, ; Neoplasm Proteins, ; Sesquiterpenes,	Zetasizer nano ZS90, Malvern, United Kingdom	Malvern, United Kingdom	Wu Jieping Medical Foundation	This work was supported by the WU JIEPING MEDICAL FOUNDATION. (No.320.6750.19089-41).	Wen MM, El-Salamouni NS, El-Refaie WM, Et al., Nanotechnology-based drug delivery systems for Alzheimer’s disease management: technical, industrial, and clinical challenges, J Control Release, 245, pp. 95-107, (2017); Klimova B, Kuca K., Alzheimer’s disease and Chinese medicine as a useful alternative intervention tool: a mini-review, Curr Alzheimer Res, 14, 6, pp. 680-685, (2017); Agrawal M, Sar…	Q. Yu; Department of Pharmacy, China-Japan Union Hospital, Jilin University, Changchun, 130033, China; email: yuqian@jlu.edu.cn		Dove Medical Press Ltd						11769114			35959279	English	Int. J. Nanomed.	Article	Final	All Open Access; Gold Open Access; Green Open Access	Scopus	2-s2.0-85135481522
Ainurofiq A.; Prasetya A.; Rahayu B.G.; Al Qadri M.S.; Kovusov M.; Laksono O.E.P.	Ainurofiq, Ahmad (56373917700); Prasetya, Aji (58558404600); Rahayu, Bingah Ginanjar (58286635600); Al Qadri, Muhammad Syayiq (58286280600); Kovusov, Myrat (58286635700); Laksono, Ophira Evangelista Putri (58286280700)	56373917700; 58558404600; 58286635600; 58286280600; 58286635700; 58286280700	Recent developments in brain-targeted drug delivery systems via the intranasal route	2022	Farmacja Polska	78	12		695	708	13	3	10.32383/farmpol/163334	https://www.scopus.com/inward/record.uri?eid=2-s2.0-85160075158&doi=10.32383%2ffarmpol%2f163334&partnerID=40&md5=e72fb5c6ae776d48cf907749f71237a9	Pharmacy, Sebelas Maret University, Indonesia	Ainurofiq A., Pharmacy, Sebelas Maret University, Indonesia; Prasetya A., Pharmacy, Sebelas Maret University, Indonesia; Rahayu B.G., Pharmacy, Sebelas Maret University, Indonesia; Al Qadri M.S., Pharmacy, Sebelas Maret University, Indonesia; Kovusov M., Pharmacy, Sebelas Maret University, Indonesia; Laksono O.E.P., Pharmacy, Sebelas Maret University, Indonesia	Diseases of the human nervous system such as neurological infections, Parkinson’s, Alzheimer’s, and other neurodegenerative diseases are severe pathological diseases and become a public health problem. Neurological disease in its treatment requires a drug distribution mechanism to reach the brain in sufficient quantities so that a therapeutic effect is achieved. This is very difficult to achieve …	brain-targeted; drug delivery systems; intranasal; nose-brain delivery; olfactory nerve; trigeminal nerve	ABC transporter subfamily B; donepezil; gabapentin; nanocarrier; nanoparticle; penetration enhancing agent; polymer; small interfering RNA; solid lipid nanoparticle; temozolomide; teriflunomide; vasoconstrictor agent; Article; blood brain barrier; brain targeted drug delivery system; drug absorption; drug delivery system; drug development; drug distribution; drug penetration; human; in vitro stud…		ABC transporter subfamily B, 149200-37-3, 208997-77-7; donepezil, 120011-70-3, 120014-06-4, 142057-77-0; gabapentin, 60142-96-3; temozolomide, 85622-93-1; teriflunomide, 108605-62-5, 282716-73-8, 163451-81-8					Bonferoni MC, Rossi S, Sandri G, Et al., Nanoemulsions for “Nose-to-Brain” Drug Delivery, Pharmaceutics, 11, 2, (2019); Agrawal M, Saraf S, Saraf S, Et al., Stimuli-responsive In situ gelling system for nose-to-brain drug delivery, J Controlled Release, 327, pp. 235-265, (2020); Awad R, Avital A, Sosnik A., Polymeric nanocarriers for nose-to-brain drug delivery in neurodegenerative diseases and n…	A. Ainurofiq; Pharmacy, Sebelas Maret University, Surakarta, Jalan Ir Sutami 36A, 57126, Indonesia; email: rofiq@mipa.uns.ac.id		Polish Pharmaceutical Society						00148261		FAPOA		English	Farm. Pol.	Article	Final	All Open Access; Gold Open Access	Scopus	2-s2.0-85160075158
Nagaraju R.; Rajeswari U.; Ravi G.; Subhash Chandra Bose P.; Saritha D.	Nagaraju, R. (55604807500); Rajeswari, U. (57224628751); Ravi, G. (55844868400); Subhash Chandra Bose, P. (59158272000); Saritha, Damineni (37665898700)	55604807500; 57224628751; 55844868400; 59158272000; 37665898700	Development and in vitro characterization of intranasal microemulsions of sumatriptan succinate for brain targeting	2021	Research Journal of Pharmacy and Technology	14	4		2062	2068	6	0	10.52711/0974-360X.2021.00366	https://www.scopus.com/inward/record.uri?eid=2-s2.0-85108107524&doi=10.52711%2f0974-360X.2021.00366&partnerID=40&md5=13bf064f8055d219574cc44a8daba014	Department of Pharmaceutics, Sri Padmavati Mahila Visvavidyalayam, Tirupati, Andhra Pradesh, 517502, India; Department of Pharmaceutics, MNR College of Pharmacy, Sangareddy, Telangana State, 502294, India; Department of Pharmaceutics, Sultan-ul-Uloom College of Pharmacy, Hyderabad, TS, 500034, India	Nagaraju R., Department of Pharmaceutics, Sri Padmavati Mahila Visvavidyalayam, Tirupati, Andhra Pradesh, 517502, India; Rajeswari U., Department of Pharmaceutics, Sri Padmavati Mahila Visvavidyalayam, Tirupati, Andhra Pradesh, 517502, India; Ravi G., Department of Pharmaceutics, MNR College of Pharmacy, Sangareddy, Telangana State, 502294, India; Subhash Chandra Bose P., Department of Pharmaceut…	Microemulsions, by virtue of their lipophilic nature and low globule size, are widely explored as a delivery system to enhance uptake across mucosa. The main aim of the present investigation is to develop and in vitro characterization of intra nasal microemulsion of sumatriptan succinate for brain targeting for treating acute attack of migraine. The liquid microemulsion was prepared by dissolving…	Bioavailability; Microemulsion; Sumatriptan Succinate	alginic acid; sumatriptan succinate; Article; cell membrane; centrifugation; drug bioavailability; drug formulation; drug release; drug solubility; Fourier transform infrared spectroscopy; in vitro study; intranasal microemulsion; microemulsion; mucoadhesion; particle size; pH; ultraviolet visible spectrophotometry; viscometry; zeta potential		alginic acid, 28961-37-7, 29894-36-8, 9005-32-7, 9005-38-3; sumatriptan succinate, 103628-48-4					Pathak R., Dash R.P., Misra M., Nivsarkar M., Role of mucoadhesive polymers in enhancing delivery of nimodipine microemulsion to brain via intranasal route, Acta Pharm. Sinica B., 4, 2, pp. 151-160, (2014); Savale S.K., A Review SNEDDS, Int. J Res. Pharm. Nano Sci.., 4, 6, pp. 385-397, (2015); Savale S.K., Design and Development of Gefitinib Microemulsion by applying CCRD-RSM model, Asian Journal…	P. Subhash Chandra Bose; Department of Pharmaceutics, MNR College of Pharmacy, Sangareddy, Telangana State, 502294, India; email: penjurisubhash@gmail.com		Research Journal of Pharmacy and Technology						09743618				English	Res. J. Pharm. Technol.	Article	Final		Scopus	2-s2.0-85108107524
Bachhav S.S.; Dighe V.; Mali N.; Gogtay N.J.; Thatte U.M.; Devarajan P.V.	Bachhav, Sagar S. (53867706700); Dighe, Vikas (6603084378); Mali, Nitin (55918766000); Gogtay, Nithya J. (7003627410); Thatte, Urmila M. (7003735258); Devarajan, Padma V. (57206350054)	53867706700; 6603084378; 55918766000; 7003627410; 7003735258; 57206350054	Nose-to-Brain Delivery of Diazepam from an Intranasal Aqua-Triggered In-Situ (ATIS) Gelling Microemulsion: Monitoring Brain Uptake by Microdialysis	2020	European Journal of Drug Metabolism and Pharmacokinetics	45	6		785	799	14	6	10.1007/s13318-020-00641-5	https://www.scopus.com/inward/record.uri?eid=2-s2.0-85089590556&doi=10.1007%2fs13318-020-00641-5&partnerID=40&md5=810043bc822568687bd5585fa3a5160b	Department of Pharmaceutical Sciences and Technology, Institute of Chemical Technology, N.P. Marg, Matunga (E), Mumbai, 400019, Maharashtra, India; National Center for Preclinical Reproductive and Genetic Toxicology, National Institute for Research in Reproductive Health (NIRRH), ICMR, J. M. Street, Parel, Mumbai, 400012, India; Department of Clinical Pharmacology, Seth GS Medical College and KEM…	Bachhav S.S., Department of Pharmaceutical Sciences and Technology, Institute of Chemical Technology, N.P. Marg, Matunga (E), Mumbai, 400019, Maharashtra, India; Dighe V., National Center for Preclinical Reproductive and Genetic Toxicology, National Institute for Research in Reproductive Health (NIRRH), ICMR, J. M. Street, Parel, Mumbai, 400012, India; Mali N., Department of Clinical Pharmacology…	Background and Objectives: An innovative intranasal aqua-triggered in-situ (ATIS) gel is a polymer-free in-situ gelling microemulsion which gels instantaneously on contact with minute quantities of water to form a mucoadhesive gel. The objective of the study was to develop ATIS diazepam (ATIS-diazepam) as an alternative to the injection for epileptic emergencies and evaluate its brain uptake and …		Adhesiveness; Administration, Intranasal; Animals; Anticonvulsants; Brain; Diazepam; Drug Compounding; Drug Delivery Systems; Emulsions; Extracellular Fluid; Gels; Irritants; Male; Microdialysis; Nasal Mucosa; Rats; diazepam; gel; intranasal aqua triggered in situ; unclassified drug; anticonvulsive agent; diazepam; irritant agent; Article; controlled study; drug delivery system; drug formulation;…		diazepam, 439-14-5; Anticonvulsants, ; Diazepam, ; Emulsions, ; Gels, ; Irritants,			University of Florida, UF; Department of Health Research, India, DHR	Funding text 1: The authors would like to thank Prof. Harmut Derendorf of the University of Florida, USA for providing guidance in performing brain microdialysis technique.; Funding text 2: The present research was funded by the Department of Health Research (DHR), Government of India, New Delhi.	Anderson G.D., Saneto R.P., Current oral and non-oral routes of antiepileptic drug delivery, Adv Drug Del Rev, 64, 10, pp. 911-918, (2012); Holsti M., Dudley N., Schunk J., Adelgais K., Greenberg R., Olsen C., Et al., Intranasal midazolam vs rectal diazepam for the home treatment of acute seizures in pediatric patients with epilepsy, Arch Pediatr Adolesc Med, 164, 8, pp. 747-753, (2010); Scott R.…	P.V. Devarajan; Department of Pharmaceutical Sciences and Technology, Institute of Chemical Technology, Mumbai, N.P. Marg, Matunga (E), 400019, India; email: pvdevarajan@gmail.com		Adis						03787966		EJDPD	32813265	English	Eur. J. Drug Metab. Pharmacokinet.	Article	Final		Scopus	2-s2.0-85089590556
Aldawsari H.M.; Badr-Eldin S.M.; Assiri N.Y.; Alhakamy N.A.; Privitera A.; Caraci F.; Caruso G.	Aldawsari, Hibah M. (37080110600); Badr-Eldin, Shaimaa M. (25939226700); Assiri, Nourah Y. (57846819000); Alhakamy, Nabil A. (55681097700); Privitera, Anna (57696677800); Caraci, Filippo (6506853680); Caruso, Giuseppe (56898605900)	37080110600; 25939226700; 57846819000; 55681097700; 57696677800; 6506853680; 56898605900	Surface-tailoring of emulsomes for boosting brain delivery of vinpocetine via intranasal route: in vitro optimization and in vivo pharmacokinetic assessment	2022	Drug Delivery	29	1		2671	2684	13	14	10.1080/10717544.2022.2110996	https://www.scopus.com/inward/record.uri?eid=2-s2.0-85136044408&doi=10.1080%2f10717544.2022.2110996&partnerID=40&md5=652547bd1ed318964002b37cc1a153d8	Department of Pharmaceutics, Faculty of Pharmacy, King Abdulaziz University, Jeddah, Saudi Arabia; Center of Excellence for Drug Research and Pharmaceutical Industries, King Abdulaziz University, Jeddah, Saudi Arabia; Mohamed Saeed Tamer Chair for Pharmaceutical Industries, King Abdulaziz University, Jeddah, Saudi Arabia; Advanced Drug Delivery Research Group, Faculty of Pharmacy, King Abdulaziz …	Aldawsari H.M., Department of Pharmaceutics, Faculty of Pharmacy, King Abdulaziz University, Jeddah, Saudi Arabia, Center of Excellence for Drug Research and Pharmaceutical Industries, King Abdulaziz University, Jeddah, Saudi Arabia; Badr-Eldin S.M., Department of Pharmaceutics, Faculty of Pharmacy, King Abdulaziz University, Jeddah, Saudi Arabia, Center of Excellence for Drug Research and Pharma…	Vinpocetine (VNP), a semisynthetic active pharmaceutical ingredient, is used for oral management of cerebrovascular diseases because of its ability to enhance the blood flow to the brain. However, despite that, the therapeutic application of VNP is restricted due to its reduced bioavailability and diminished brain levels that could be attributed to its low aqueous solubility, short half-life, and…	brain delivery; cationization; PEGylation; pharmacokinetics; surface-tailored intranasal emulsomes; Vinpocetine	Administration, Intranasal; Animals; Biological Availability; Brain; Cholesterol; Drug Delivery Systems; Nanoparticles; Particle Size; Rats; Vinca Alkaloids; cholesterol; phospholipid; solid lipid nanoparticle; vinpocetine; nanoparticle; Vinca alkaloid; vinpocetine; animal experiment; Article; blood brain barrier; controlled study; drug bioavailability; drug blood level; drug brain level; drug de…		cholesterol, 57-88-5; vinpocetine, 42971-09-5; Cholesterol, ; Vinca Alkaloids, ; vinpocetine,			King Abdulaziz University, KAU, (RG-8-166-42); King Abdulaziz University, KAU; Deanship of Scientific Research, King Saud University	The Deanship of Scientific Research (DSR) at King Abdulaziz university, Jeddah, Saudi Arabia has funded this project, under grant no. (RG-8-166-42). Therefore, the authors acknowledge, with thanks, the DSR for the technical and financial support.	Abdel-Mottaleb M.M., Lamprecht A., Standardized in vitro drug release test for colloidal drug carriers using modified USP dissolution apparatus I, Drug Dev Ind Pharm, 37, pp. 178-184, (2011); Ahirrao M., Shrotriya S., In vitro and in vivo evaluation of cubosomal in situ nasal gel containing resveratrol for brain targeting, Drug Dev Ind Pharm, 43, pp. 1686-1693, (2017); Ahmed T.A., Badr-Eldin S.M.…	G. Caruso; Department of Drug and Health Sciences, University of Catania, Catania, 95125, Italy; email: giuseppe.caruso2@unict.it		Taylor and Francis Ltd.						10717544		DDELE	35975309	English	Drug Deliv.	Article	Final	All Open Access; Gold Open Access; Green Open Access	Scopus	2-s2.0-85136044408
Jangra S.; Landers J.J.; Rathnasinghe R.; O’Konek J.J.; Janczak K.W.; Cascalho M.; Kennedy A.A.; Tai A.W.; Baker J.R., Jr.; Schotsaert M.; Wong P.T.	Jangra, Sonia (57221346789); Landers, Jeffrey J. (7103347086); Rathnasinghe, Raveen (56281538700); O’Konek, Jessica J. (57193369898); Janczak, Katarzyna W. (8440445500); Cascalho, Marilia (7004895368); Kennedy, Andrew A. (57221709899); Tai, Andrew W. (36974819100); Baker, James R. (7404128072); Schotsaert, Michael (25227842000); Wong, Pamela T. (55549629700)	57221346789; 7103347086; 56281538700; 57193369898; 8440445500; 7004895368; 57221709899; 36974819100; 7404128072; 25227842000; 55549629700	A Combination Adjuvant for the Induction of Potent Antiviral Immune Responses for a Recombinant SARS-CoV-2 Protein Vaccine	2021	Frontiers in Immunology	12		729189				32	10.3389/fimmu.2021.729189	https://www.scopus.com/inward/record.uri?eid=2-s2.0-85116234843&doi=10.3389%2ffimmu.2021.729189&partnerID=40&md5=ee32633e646fcac12f29ab5ec04c2980	Department of Microbiology, Icahn School of Medicine at Mount Sinai, New York, NY, United States; Global Health and Emerging Pathogens Institute, Icahn School of Medicine at Mount Sinai, New York, NY, United States; Department of Internal Medicine, University of Michigan Medical School, Ann Arbor, MI, United States; Michigan Nanotechnology Institute for Medicine and Biological Sciences, Universit…	Jangra S., Department of Microbiology, Icahn School of Medicine at Mount Sinai, New York, NY, United States, Global Health and Emerging Pathogens Institute, Icahn School of Medicine at Mount Sinai, New York, NY, United States; Landers J.J., Department of Internal Medicine, University of Michigan Medical School, Ann Arbor, MI, United States, Michigan Nanotechnology Institute for Medicine and Biolo…	Several SARS-CoV-2 vaccines have received EUAs, but many issues remain unresolved, including duration of conferred immunity and breadth of cross-protection. Adjuvants that enhance and shape adaptive immune responses that confer broad protection against SARS-CoV-2 variants will be pivotal for long-term protection as drift variants continue to emerge. We developed an intranasal, rationally designed…	cross-protection; intranasal vaccine; mucosal adjuvant; nanoemulsion (NE); RIG-I agonist; SARS-CoV-2	Adaptive Immunity; Adjuvants, Immunologic; Animals; Antibodies, Neutralizing; Antibodies, Viral; Chlorocebus aethiops; COVID-19; COVID-19 Vaccines; Cross Protection; DEAD Box Protein 58; HEK293 Cells; Humans; Immunity, Humoral; Immunization, Passive; Mice; Mice, Inbred C57BL; Receptors, Immunologic; Recombinant Proteins; SARS-CoV-2; Spike Glycoprotein, Coronavirus; Vaccination; Vaccines, Syntheti…		gamma interferon, 82115-62-6; gamma interferon inducible protein 10, 97741-20-3; interleukin 13, 148157-34-0; interleukin 2, 85898-30-2; Adjuvants, Immunologic, ; Antibodies, Neutralizing, ; Antibodies, Viral, ; COVID-19 Vaccines, ; DDX58 protein, human, ; DEAD Box Protein 58, ; Receptors, Immunologic, ; Recombinant Proteins, ; Spike Glycoprotein, Coronavirus, ; spike protein, SARS-CoV-2, ; Vacci…	HiScribe T7, New England Nuclear; Monarch, New England Nuclear; RNeasy, Qiagen; TURBO, Thermo	New England Nuclear; New England Nuclear; Qiagen; Thermo	CRIP; Collaborative Influenza Vaccine Innovation Centers, (75N93019C00051); National Institute of Allergy and Infectious Diseases, NIAID, (HHSN272201400008C, U01AI124297); National Institute of Allergy and Infectious Diseases, NIAID; Icahn School of Medicine at Mount Sinai, ISMMS	Funding text 1: This research was partly funded by CRIP (Center for Research for Influenza Pathogenesis), a NIAID supported Center of Excellence for Influenza Research and Surveillance (CEIRS, contract # HHSN272201400008C), by supplements to NIAID grant U01AI124297 and by Collaborative Influenza Vaccine Innovation Centers (CIVIC) contract 75N93019C00051.; Funding text 2: We thank the U of M vecto…	Coronavirus Resource Center, (2021); Thanh Le T., Andreadakis Z., Kumar A., Gomez Roman R., Tollefsen S., Saville M., Et al., The COVID-19 Vaccine Development Landscape, Nat Rev Drug Discov, 19, (2020); O'Callaghan K.P., Blatz A.M., Offit P.A., Developing a SARS-CoV-2 Vaccine at Warp Speed, JAMA, 324, (2020); Corey L., Mascola J.R., Fauci A.S., Collins F.S., A Strategic Approach to COVID-19 Vacci…	;		Frontiers Media S.A.						16643224			34603303	English	Front. Immunol.	Article	Final	All Open Access; Gold Open Access; Green Open Access	Scopus	2-s2.0-85116234843
Sharma M.; Kaur J.; Rakshe S.; Sharma N.; Khunt D.; Khairnar A.	Sharma, Monika (57574539900); Kaur, Jaswinder (57362901900); Rakshe, Siddhi (57362755500); Sharma, Nishant (57199925035); Khunt, Dignesh (55504094700); Khairnar, Amit (35105205800)	57574539900; 57362901900; 57362755500; 57199925035; 55504094700; 35105205800	Intranasal Exposure to Low-Dose Rotenone Induced Alpha-Synuclein Accumulation and Parkinson’s Like Symptoms Without Loss of Dopaminergic Neurons	2022	Neurotoxicity Research	40	1		215	229	14	12	10.1007/s12640-021-00436-9	https://www.scopus.com/inward/record.uri?eid=2-s2.0-85120617237&doi=10.1007%2fs12640-021-00436-9&partnerID=40&md5=95705942eb5ae49231d9ff8ce7cbef06	Department of Pharmacology and Toxicology, National Institute of Pharmaceutical Education and Research (NIPER), Ahmedabad, Opposite Air Force Station, Palaj, Gujarat, Gandhinagar, 382355, India; Department of Pharmaceutics, National Institute of Pharmaceutical Education and Research (NIPER), Ahmedabad, Opposite Air Force Station, Gujarat, Gandhinagar, 382355, India	Sharma M., Department of Pharmacology and Toxicology, National Institute of Pharmaceutical Education and Research (NIPER), Ahmedabad, Opposite Air Force Station, Palaj, Gujarat, Gandhinagar, 382355, India; Kaur J., Department of Pharmacology and Toxicology, National Institute of Pharmaceutical Education and Research (NIPER), Ahmedabad, Opposite Air Force Station, Palaj, Gujarat, Gandhinagar, 3823…	Epidemiologically Parkinson’s disease (PD) is associated with chronic ingestion or inhalation of environmental toxins leading to the development of motor symptoms. Though neurotoxin-based animal models played a major role in understanding diverse pathogenesis, they failed to identify the risk assessment due to uncommon route of toxin exposure. Towards this, the available neurotoxin-based intranas…	Alpha-synuclein; Dopaminergic neurodegeneration; Intranasal; Olfactory bulb; Parkinson’s disease; Phosphorylated alpha-synuclein; Rotenone	alpha-Synuclein; Animals; Disease Models, Animal; Dopaminergic Neurons; Mice; Parkinson Disease; Rotenone; Substantia Nigra; alpha synuclein; oil; rotenone; water; alpha synuclein; rotenone; animal cell; animal experiment; animal model; animal tissue; Article; brain region; cell activation; controlled study; corpus striatum; disease exacerbation; dopaminergic nerve cell; drug exposure; glia cell;…		alpha synuclein, 154040-18-3; rotenone, 83-79-4; water, 7732-18-5; alpha-Synuclein, ; Rotenone,			National Institute of Pharmaceutical Education and Research	This supplement was supported by the seed fund of the National Institute of Pharmaceutical Education and Research (NIPER), Ahmedabad.	Alam M., Schmidt W.J., Rotenone destroys dopaminergic neurons and induces parkinsonian symptoms in rats, Behav Brain Res, 136, 1, pp. 317-324, (2002); Bove J., Prou D., Perier C., Przedborski S., Toxin-induced models of Parkinson's disease, NeuroRx, 2, 3, pp. 484-494, (2005); Braak H., Del Tredici K., Neuropathological staging of brain pathology in sporadic Parkinson’s disease: separating the whe…	A. Khairnar; Department of Pharmacology and Toxicology, National Institute of Pharmaceutical Education and Research (NIPER), Gandhinagar, Ahmedabad, Opposite Air Force Station, Palaj, Gujarat, 382355, India; email: amitk@niperahm.res.in		Springer						10298428		NURRF	34817799	English	Neurotoxic. Res.	Article	Final		Scopus	2-s2.0-85120617237
Ashhar M.U.; Kumar S.; Ali J.; Baboota S.	Ashhar, Muhammad Usama (57195380026); Kumar, Shobhit (56937245800); Ali, Javed (25641028400); Baboota, Sanjula (14059476100)	57195380026; 56937245800; 25641028400; 14059476100	CCRD based development of bromocriptine and glutathione nanoemulsion tailored ultrasonically for the combined anti-parkinson effect	2021	Chemistry and Physics of Lipids	235		105035				32	10.1016/j.chemphyslip.2020.105035	https://www.scopus.com/inward/record.uri?eid=2-s2.0-85098932895&doi=10.1016%2fj.chemphyslip.2020.105035&partnerID=40&md5=a84cfbb1b89d0ed0b784045c18253ad7	Department of Pharmaceutics, School of Pharmaceutical Education and Research, Jamia Hamdard, New Delhi, 110062, India; Department of Pharmaceutical Technology, Meerut Institute of Engineering and Technology, NH-58, Delhi-Roorkee Highway, Meerut, 250005, Uttar Pradesh, India	Ashhar M.U., Department of Pharmaceutics, School of Pharmaceutical Education and Research, Jamia Hamdard, New Delhi, 110062, India; Kumar S., Department of Pharmaceutical Technology, Meerut Institute of Engineering and Technology, NH-58, Delhi-Roorkee Highway, Meerut, 250005, Uttar Pradesh, India; Ali J., Department of Pharmaceutics, School of Pharmaceutical Education and Research, Jamia Hamdard,…	Bromocriptine Mesylate (BRM) acts as a dopamine receptor agonist along with antioxidant effect and is utilized in the treatment of Parkinson's disease (PD). Glutathione (GSH) is a thiol- reducing agent having antioxidant properties in the brain. Replenishment of GSH inside the brain can play a major role in the management of PD. Both BRM and GSH suffer from low oral bioavailability and poor absor…	Bromocriptine mesylate; Glutathione; Intranasal drug delivery; Nanoemulsion; Parkinson's disease	Animals; Behavior, Animal; Bromocriptine; Cell Line, Tumor; Cell Survival; Drug Development; Emulsions; Glutathione; Goats; Humans; Hydrogen-Ion Concentration; Nanoparticles; Neuroprotective Agents; Parkinson Disease; Particle Size; Rats; Rats, Wistar; bromocriptine mesilate; glutathione; macrogol 400; octanoin; propylene glycol; bromocriptine; glutathione; nanoparticle; neuroprotective agent; ak…		bromocriptine mesilate, 22260-51-1; glutathione, 70-18-8; octanoin, 26402-26-6; propylene glycol, 57-55-6; bromocriptine, 25614-03-3; Bromocriptine, ; Emulsions, ; Glutathione, ; Neuroprotective Agents,			ICMR-SRF, (45/23/2018/MP/BMS); Indian Council of Medical Research, ICMR	The authors would like to thank the Indian Council of Medical Research (ICMR) , Government of India, New Delhi , India, for providing ICMR-SRF Research Fellowship Ref. No. 45/23/2018/MP/BMS.	Adedeji H.A., Ishola I.O., Adeyemi O.O., Novel action of metformin in the prevention of haloperidol-induced catalepsy in mice: potential in the treatment of Parkinson's disease?, Prog. Neuro-Psychopharmacology Biol. Psychiatry, 48, pp. 245-251, (2014); Ahmed S., Sarim Imam S., Zafar A., Ali A., Aqil M., Gull A., In vitro and preclinical assessment of factorial design based nanoethosomes transgel …	S. Baboota; Department of Pharmaceutics, School of Pharmaceutical Education and Research, New Delhi, Jamia Hamdard, 110062, India; email: sbaboota@jamiahamdard.ac.in		Elsevier Ireland Ltd						00093084		CPLIA	33400967	English	Chem. Phys. Lipids	Article	Final		Scopus	2-s2.0-85098932895
[truncated: 267 more rows]
