# Supplementary material for: Nanoemulsions and Microemulsions for Intranasal Drug Delivery: A Bibliometric Analysis and Emerging Trends (2004–2024)
Source: Pharmaceutics. 2025 Aug 25;17(9):1104. doi: 10.3390/pharmaceutics17091104 (PMC12472731; doi:10.3390/pharmaceutics17091104)
Supplement: Supplementary file 1 [file pharmaceutics-17-01104-s001.zip › R Script to biblioshine.R]

# install.packages("bibliometrix") # if you don't have it installed
setwd("C:/Users/Guilherme/Documents/Doutorado/Artigos e dissertações/Artigo cienciometria/INTRANASAL NANOMAULSAO/scopus")

library(bibliometrix)

biblioshiny()
